# Supplementary material for: Tracheal aspirate RNA sequencing identifies distinct immunological features of COVID-19 ARDS
Source: Nat Commun. 2021 Aug 26;12:5152. doi: 10.1038/s41467-021-25040-5 (PMC8390461; doi:10.1038/s41467-021-25040-5)
Supplement: Supplementary file 3 — Supplementary Data 1 [file 41467_2021_25040_MOESM3_ESM.xlsx]

## Sheet: S1
ID	ARDS group	Age	Gender	Race	Hispanic Ethnicity	30-day mortality	Apache III	Minimum PF Ratio	Days of COVID symptoms	Hospital Length of Stay	ARDS etiology	Intubation Reason	LRTI Pathogen	LRTI Type	SARS-CoV2 reads per million	RNASeq ID
1001	COVID-ARDS	34	F	Caucasian	N	N	90	118	14	16	LRTI	ARDS	SARS-CoV-2	Viral	13029.7	COMET1001-4
1002	COVID-ARDS	79	M	Other	N	N	71	165	6	18	LRTI	ARDS	SARS-CoV-2	Viral	241.776	COMET1002-2
1043	COVID-ARDS	55	F	Asian	N	N	88	44	7	22	LRTI	ARDS	SARS-CoV-2 + Klebsiella	Viral + Bacterial	824.198	COMET1043-1
1053	COVID-ARDS	63	F	Other	N	N	104	59	14	30	LRTI	ARDS	SARS-CoV-2	Viral	2.8641	COMET1053-1
1059	COVID-ARDS	72	M	Other	Y	N	127	74	5	64	LRTI	ARDS	SARS-CoV-2 + Proteus	Viral + Bacterial	4457.75	COMET1059-1
1072	COVID-ARDS	47	M	Other	N	N	100	116	18	32	LRTI	ARDS	SARS-CoV-2 + Influenza B	Viral + Viral	128.368	COMET1072-1
1077	COVID-ARDS	54	M	Other	Y	N	88	68	10	16	LRTI	ARDS	SARS-CoV-2 + HMPV	Viral + Viral	11.8578	COMET1077-1
1078	COVID-ARDS	43	M	Other	Y	N	117	78	7	20	LRTI	ARDS	SARS-CoV-2	Viral	62.6201	COMET1078-2
1089	COVID-ARDS	30	F	Other	Y	Y	90	97	5	18	LRTI	ARDS	SARS-CoV-2 + HMPV	Viral + Viral	1.71626	COMET1089-2
1094	COVID-ARDS	39	F	Other	Y	N	56	125	NA	47	LRTI	ARDS	SARS-CoV-2	Viral	0.320926	COMET1094-4
1107	COVID-ARDS	42	M	Other	Y	N	111	62	19	60	LRTI	ARDS	SARS-CoV-2	Viral	0.783557	COMET1107-5
1114	COVID-ARDS	82	F	Asian	N	Y	108	42	20	22	LRTI	ARDS	SARS-CoV-2 + Pseudomonas	Viral + Bacterial	49105	COMET1114-4
1115	COVID-ARDS	47	M	Other	Y	N	97	73	26	59	LRTI	ARDS	SARS-CoV-2	Viral	0.0827157	COMET1115-3
1122	COVID-ARDS	75	M	Asian	N	N	88	114	10	24	LRTI	ARDS	SARS-CoV-2	Viral	2877.03	COMET1122-2
1145	COVID-ARDS	60	M	Other	Y	Y	99	52	7	30	LRTI	ARDS	SARS-CoV-2 + Klebsiella	Viral + Bacterial	72.674	COMET1145-2
203	Other-ARDS	64	M	Caucasian	N	Y	103	140	-	6	LRTI	ARDS	S. aureus, K. aerogenes	Bacterial	0	MBAL203
211	Other-ARDS	63	M	Asian	N	N	127	67	-	6	Sepsis	ARDS		None	0.578984	MBAL211
213	Other-ARDS	84	M	Caucasian	N	N	71	132	-	34	LRTI	ARDS	Escherichia, Klebsiella	Bacterial	0.0798046	MBAL213
227	Other-ARDS	79	F	Caucasian	N	N	143	92	-	13	Transfusion	ARDS		None	0.0289265	MBAL227
229	Other-ARDS	61	F	Caucasian	N	N	149	66	-	28	Aspiration	ARDS		None	0	MBAL229
234	Other-ARDS	68	F	Caucasian	N	Y	122	55	-	3	Sepsis	ARDS		None	0	MBAL234
251	Other-ARDS	54	M	Asian	N	N	139	71	-	21	LRTI	ARDS	Klebsiella	Bacterial	0	MBAL251
288	Other-ARDS	48	F	Caucasian	N	N	30	170	-	8	LRTI	ARDS	Staphylococcus	Bacterial	0	MBAL288
311	Other-ARDS	45	M	Asian	N	N	175	49	-	22	LRTI	ARDS	Influenza A + Streptococcus, Staphylococcus	Viral + Bacterial	0.0748422	MBAL311
314	Other-ARDS	54	M	African American	N	N	153	61	-	47	LRTI	ARDS	Staphylococcus	Bacterial	0.0906588	MBAL314
315	Other-ARDS	68	M	Caucasian	N	Y	79	197	-	13	LRTI	ARDS	Influenza A + Streptococcus	Viral + Bacterial	0.137233	MBAL315
321	Other-ARDS	71	M	Other	N	N	97	69	-	49	LRTI	ARDS	Influenza A	Viral	0.0266277	MBAL321
334	Other-ARDS	44	M	Caucasian	N	N	82	97	-	12	LRTI	ARDS	Staphylococcus	Bacterial	0.0606209	MBAL334
337	Other-ARDS	80	M	Asian	N	Y	181	100	-	15	LRTI	ARDS	HCOV-229E, Streptococcus	Viral + Bacterial	0.208639	MBAL337
409	Other-ARDS	41	M	Other	Y	N	57	169	-	162	LRTI	ARDS	Staphylococcus	Bacterial	0.0460236	MBAL409
411	Other-ARDS	62	M	Caucasian	N	Y	125	154	-	5	Aspiration	ARDS		None	0.028141	MBAL411
413	Other-ARDS	36	M	Caucasian	N	N	82	142	-	33	Unknown	ARDS		None	0.0370936	MBAL413
414	Other-ARDS	63	M	Caucasian	N	Y	59	96	-	9	Aspiration	ARDS		None	0	MBAL414
458	Other-ARDS	75	M	Caucasian	N	Y	87	130	-	16	Sepsis	ARDS		None	0	MBAL458
463	Other-ARDS	37	M	Caucasian	N	N	46	67	-	9	LRTI	ARDS	Streptococcus	Bacterial	0	MBAL463
473	Other-ARDS	45	F	Caucasian	Y	N	89	213	-	24	Transfusion	ARDS		None	0.0134396	MBAL473
479	Other-ARDS	63	F	Other	Y	N	124	170	-	22	Sepsis	ARDS		None	0.0136364	MBAL479
488	Other-ARDS	63	F	Caucasian	N	N	49	126	-	12	LRTI	ARDS	No pathogen identified	Unknown	0.0856219	MBAL488
503	Other-ARDS	73	F	Caucasian	N	Y	134	74	-	6	LRTI	ARDS	Rhinovirus	Viral	0.0543142	MBAL503
524	Other-ARDS	34	F	Caucasian	N	N	94	66	-	35	LRTI	ARDS	Influenza A	Viral	0.152612	MBAL524
530	Other-ARDS	71	F	African American	N	N	76	63	-	14	Aspiration	ARDS		None	0.23394	MBAL530
539	Other-ARDS	>89	M	Caucasian	N	Y	95	154*	-	9	Aspiration	ARDS		None	0	MBAL539
541	Other-ARDS	71	F	Caucasian	N	N	44	70	-	18	LRTI	ARDS	No pathogen identified	Unknown	0	MBAL541
543	Other-ARDS	62	F	Caucasian	N	N	114	89	-	32	LRTI	ARDS	No pathogen identified	Unknown	0.0595054	MBAL543
551	Other-ARDS	21	M	Caucasian	N	N	88	67	-	7	LRTI	ARDS	No pathogen identified	Unknown	0	MBAL551
575	Other-ARDS	87	M	Caucasian	N	Y	111	217	-	6	LRTI	ARDS	Pseudomonas	Bacterial	0.0289324	MBAL575
657	Other-ARDS	87	M	Caucasian	N	Y	89	253	-	4	LRTI	ARDS	HMPV	Viral	0	MBAL657
319	No-ARDS	83	F	Other	N	Y	93	362	-	6	None	Hemorrhagic stroke		None	0.0827397	MBAL319
462	No-ARDS	82	M	Asian	N	N	50	176*	-	4	None	Subdural hematoma		None	0.0627038	MBAL462
477	No-ARDS	77	M	Caucasian	N	Y	51	174	-	7	None	Retroperitoneal bleed		None	0.0660097	MBAL477
555	No-ARDS	27	F	Caucasian	N	N	42	230	-	7	None	Neurosurgical procedure		None	0.0149302	MBAL555
563	No-ARDS	62	F	Caucasian	N	N	71	380	-	17	None	Neurosurgical procedure		None	0	MBAL563
