# Supplementary material for: Tracheal aspirate RNA sequencing identifies distinct immunological features of COVID-19 ARDS
Source: Nat Commun. 2021 Aug 26;12:5152. doi: 10.1038/s41467-021-25040-5 (PMC8390461; doi:10.1038/s41467-021-25040-5)
Supplement: Supplementary file 4 — Supplementary Data 2 [file 41467_2021_25040_MOESM4_ESM.xlsx]

## Sheet: S2a COVID-ARDS vs Other-ARDS
Name	ENSEMBL ID	log2FoldChange	p value	p adj
FAM71A	ENSG00000162771	2.01762	2.98616e-05	0.00727483
P2RY14	ENSG00000174944	1.98262	7.9097e-06	0.0128
CAB39L	ENSG00000102547	1.65066	0.00318103	0.069817
FAM98B	ENSG00000171262	1.59578	1.24241e-05	0.0172692
CFAP100	ENSG00000163885	1.56908	0.00177472	0.0852165
ZFYVE16	ENSG00000039319	1.55989	1.24259e-05	0.00343077
MUC16	ENSG00000181143	1.52755	0.00087278	0.0375856
TNFSF15	ENSG00000181634	1.5048	0.000811746	0.0337329
GBP5	ENSG00000154451	1.47034	5.39984e-05	0.00813387
ERBIN	ENSG00000112851	1.45449	1.28565e-05	0.00412697
MUC4	ENSG00000145113	1.36959	0.00423062	0.082088
OCLN	ENSG00000197822	1.34585	0.000338038	0.0259312
TLDC2	ENSG00000101342	1.34285	0.000418021	0.0490764
PCM1	ENSG00000078674	1.31675	2.41832e-06	0.00112181
CLEC12B	ENSG00000256660	1.2946	0.00283751	0.0666525
EPSTI1	ENSG00000133106	1.26511	0.0006949	0.0359991
PATL2	ENSG00000229474	1.21292	6.38583e-07	0.00095541
DDX60	ENSG00000137628	1.20837	0.000819896	0.0360662
SGTB	ENSG00000197860	1.19897	0.000823358	0.0337508
CDHR3	ENSG00000128536	1.14708	0.00678539	0.0933257
IDO1	ENSG00000131203	1.10382	0.00191942	0.0523756
BRCA2	ENSG00000139618	1.08716	0.00104843	0.0680148
BTN3A1	ENSG00000026950	1.08473	0.000261659	0.03585
CNNM2	ENSG00000148842	1.07853	3.62736e-06	0.00678912
AC021087.5	ENSG00000286001	1.06737	0.000650092	0.0392687
SNAPC1	ENSG00000023608	1.06313	0.00156658	0.0483009
SLC23A2	ENSG00000089057	1.05728	6.33412e-06	0.00656305
SPTBN1	ENSG00000115306	1.05501	0.000161292	0.0292927
TGS1	ENSG00000137574	1.05171	9.57247e-05	0.0283218
TRPM7	ENSG00000092439	1.046	6.41708e-05	0.00909567
HLA-G	ENSG00000204632	1.04291	0.00289934	0.0790275
UQCRC2	ENSG00000140740	1.02026	0.000123294	0.0125508
KY	ENSG00000174611	1.01121	0.00251481	0.0641673
RIMKLB	ENSG00000166532	1.01091	0.000190405	0.0458784
CIR1	ENSG00000138433	1.00885	0.000331031	0.0228493
FAM185A	ENSG00000222011	0.994409	2.93015e-05	0.00650074
FCHSD2	ENSG00000137478	0.990792	0.000195356	0.0194776
CD274	ENSG00000120217	0.985318	0.00466427	0.0852165
SLC7A11	ENSG00000151012	0.97469	0.00593003	0.0910673
SLC17A5	ENSG00000119899	0.945078	0.000191467	0.0375856
CEPT1	ENSG00000134255	0.941939	0.000972637	0.0361006
RRN3	ENSG00000085721	0.935064	0.00162298	0.0490764
ZNF117	ENSG00000152926	0.932933	0.00280352	0.0677067
FCGR1B	ENSG00000198019	0.918875	0.00365666	0.0677067
DMXL2	ENSG00000104093	0.914494	0.00193712	0.0490764
MYOF	ENSG00000138119	0.910316	0.00137503	0.0469756
IFIH1	ENSG00000115267	0.90388	0.00285851	0.062736
UVRAG	ENSG00000198382	0.897935	0.000247998	0.0226547
STAT1	ENSG00000115415	0.892931	0.000449394	0.0260799
VPS13D	ENSG00000048707	0.883826	0.00136089	0.0413273
KATNBL1	ENSG00000134152	0.871558	0.00691279	0.0893774
PIK3IP1	ENSG00000100100	0.85326	0.000849366	0.037572
CLEC2D	ENSG00000069493	0.849824	0.00402134	0.076538
TRIM33	ENSG00000197323	0.82796	0.00177034	0.0546016
LOXL4	ENSG00000138131	0.820415	0.00122571	0.0529961
SP140	ENSG00000079263	0.82035	0.00133837	0.0410742
PHF11	ENSG00000136147	0.81578	0.000732471	0.0322631
DRAM2	ENSG00000156171	0.805842	0.00577083	0.0844993
SGK1	ENSG00000118515	0.793932	0.00421173	0.0787157
TTC21A	ENSG00000168026	0.787797	0.00835252	0.0948785
WASHC5	ENSG00000164961	0.782794	0.00368517	0.077233
PNISR	ENSG00000132424	0.770396	0.00452255	0.0819155
CEP83	ENSG00000173588	0.759745	0.00680281	0.0972114
PARP14	ENSG00000173193	0.754564	0.00821118	0.0940842
WARS1	ENSG00000140105	0.74599	0.00606625	0.0921397
DDHD1	ENSG00000100523	0.733244	0.00620242	0.0894224
KIAA0319	ENSG00000137261	0.731811	0.00180211	0.0849985
CDR2	ENSG00000140743	0.728848	0.00163905	0.0500007
TLK1	ENSG00000198586	0.723847	0.00276975	0.0573235
ZC3H11A	ENSG00000058673	0.717231	0.0056716	0.0922264
NPIPB5	ENSG00000243716	0.709984	0.00372809	0.0680148
SLC20A1	ENSG00000144136	0.705358	0.00200517	0.0509476
DTNB	ENSG00000138101	0.688883	0.000695571	0.035117
ZFYVE26	ENSG00000072121	0.687921	0.00328503	0.0702775
SETDB2	ENSG00000136169	0.684808	0.00386246	0.0677067
MUC20	ENSG00000176945	0.684768	0.00677655	0.0865141
PDE7A	ENSG00000205268	0.680596	0.004179	0.0817152
CDC14A	ENSG00000079335	0.672909	0.000342106	0.0522485
SERINC5	ENSG00000164300	0.662717	0.000338839	0.0242214
N4BP2L2	ENSG00000244754	0.648051	0.00594869	0.0912276
TRAFD1	ENSG00000135148	0.613335	0.00587596	0.0905101
ANKHD1	ENSG00000131503	0.605304	0.00395182	0.0771131
EFR3A	ENSG00000132294	0.585994	0.00709488	0.0995893
GNPTAB	ENSG00000111670	0.583768	0.000976041	0.0373952
SMG1	ENSG00000157106	0.579839	0.00228523	0.0592368
EIF5	ENSG00000100664	0.577844	0.00462989	0.0787498
ACOT9	ENSG00000123130	0.546897	0.00522097	0.0865141
HNRNPLL	ENSG00000143889	0.527024	0.0084243	0.0992786
TSC1	ENSG00000165699	0.522252	0.00569692	0.0811129
SATB1	ENSG00000182568	0.510646	0.00624739	0.0967166
ERAP1	ENSG00000164307	0.503703	0.00691177	0.0936165
FMR1	ENSG00000102081	0.460106	0.00513507	0.0860333
PRPF8	ENSG00000174231	0.446495	0.00115021	0.0411873
PRR14L	ENSG00000183530	0.432916	0.0069168	0.0901895
SNRNP200	ENSG00000144028	0.299291	0.00776938	0.0999869
XKR3	ENSG00000172967	0.286772	0.000830626	0.0408399
C10orf90	ENSG00000154493	0.259313	0.00179738	0.0736243
DEFB115	ENSG00000215547	0.214534	1.60843e-10	7.16453e-07
WHAMM	ENSG00000156232	0.00693966	0.000821056	0.0373952
F8A2	ENSG00000274791	-0.101013	2.62964e-14	1.32188e-09
AC009133.6	ENSG00000280893	-0.262445	0.00210599	0.0779991
ABCG4	ENSG00000172350	-0.270192	0.00314292	0.0751327
EIF2S3B	ENSG00000180574	-0.305355	0.00611307	0.0857212
AC037459.1	ENSG00000248235	-0.376367	0.00339873	0.0954315
SLC25A3	ENSG00000075415	-0.406159	0.00620294	0.0844993
DUSP22	ENSG00000112679	-0.427498	0.00217187	0.0530711
C11orf58	ENSG00000110696	-0.487341	0.00590204	0.0878028
C9orf78	ENSG00000136819	-0.497648	0.00148591	0.0444695
CEMP1	ENSG00000205923	-0.501802	0.00330362	0.0583608
PGAP6	ENSG00000129925	-0.506097	0.00386611	0.0745066
CLN8	ENSG00000182372	-0.510845	0.0075209	0.0934012
FXYD5	ENSG00000089327	-0.517385	0.00768023	0.0917529
UBE2F	ENSG00000184182	-0.530673	0.00150603	0.0490764
ZNF330	ENSG00000109445	-0.535913	0.00205731	0.069817
KXD1	ENSG00000105700	-0.542411	0.00100274	0.0383274
TADA3	ENSG00000171148	-0.543378	0.0024128	0.0587616
ARID3B	ENSG00000179361	-0.545747	0.00151174	0.0592409
SEC11A	ENSG00000140612	-0.546464	0.00262697	0.0593126
PAFAH1B2	ENSG00000168092	-0.549728	0.000560513	0.0310884
IGF1R	ENSG00000140443	-0.549863	0.00639889	0.0852165
RAB13	ENSG00000143545	-0.552386	0.0069898	0.0991634
RAB1B	ENSG00000174903	-0.553302	0.00407862	0.0691869
SPAG7	ENSG00000091640	-0.554262	8.97661e-05	0.00999535
NARF	ENSG00000141562	-0.557057	0.00306604	0.0671547
KRT74	ENSG00000170484	-0.557754	0.0102454	0.0996803
EMC4	ENSG00000128463	-0.566906	0.00170126	0.0498909
ARF1	ENSG00000143761	-0.58497	0.00281754	0.057806
TBCB	ENSG00000105254	-0.58537	0.00691806	0.0936165
DBNL	ENSG00000136279	-0.587131	0.00812045	0.0960632
MPZL1	ENSG00000197965	-0.587818	0.00652983	0.0917529
KAT8	ENSG00000103510	-0.589276	0.000433299	0.0271288
MAPKAPK3	ENSG00000114738	-0.591286	0.00457916	0.0808581
KCNE3	ENSG00000175538	-0.59213	0.00581569	0.088979
PPP3CA	ENSG00000138814	-0.595681	0.00752271	0.0934012
FGF13	ENSG00000129682	-0.59831	0.00746234	0.0933795
CNPPD1	ENSG00000115649	-0.607988	0.00541064	0.0883377
PSMF1	ENSG00000125818	-0.613757	0.00196054	0.0553597
EEF1D	ENSG00000104529	-0.61791	0.00598118	0.0915994
NFKBIB	ENSG00000104825	-0.618183	0.00164912	0.0490764
PPP1CA	ENSG00000172531	-0.621654	0.00614963	0.0923956
EXTL3	ENSG00000012232	-0.622024	0.00631216	0.0922264
GMEB2	ENSG00000101216	-0.625561	0.00170716	0.0923956
LAMTOR4	ENSG00000188186	-0.626273	0.00357278	0.0760766
FCGRT	ENSG00000104870	-0.631516	0.00433242	0.0772974
RAB4B	ENSG00000167578	-0.631851	0.00431233	0.0790275
RALBP1	ENSG00000017797	-0.636188	0.000555975	0.0316336
SORT1	ENSG00000134243	-0.636578	0.00541363	0.0865141
SLC36A4	ENSG00000180773	-0.636669	0.00892215	0.0991634
CYB5R3	ENSG00000100243	-0.638427	0.000176215	0.0180471
WDTC1	ENSG00000142784	-0.638789	0.000928375	0.0643655
NKAP	ENSG00000101882	-0.643001	0.00118398	0.0919247
MICAL2	ENSG00000133816	-0.643046	0.00344503	0.0742817
PXK	ENSG00000168297	-0.644574	0.00606844	0.0905101
TAF8	ENSG00000137413	-0.652422	0.000395818	0.0423
THOC5	ENSG00000100296	-0.653605	0.00280284	0.0619432
ARPC1B	ENSG00000130429	-0.654121	0.00102846	0.0408399
SAV1	ENSG00000151748	-0.65681	0.000235057	0.0354587
TACC3	ENSG00000013810	-0.65875	0.00761794	0.0991634
TXNL4A	ENSG00000141759	-0.659187	7.60932e-05	0.0204339
TRIR	ENSG00000123144	-0.660924	0.00396461	0.0680148
MYO1G	ENSG00000136286	-0.662419	0.0056381	0.086395
WDR13	ENSG00000101940	-0.665899	0.00406333	0.0745066
TWF2	ENSG00000247596	-0.66835	0.0039062	0.0729888
FURIN	ENSG00000140564	-0.671655	0.00396467	0.0680148
MAML1	ENSG00000161021	-0.677091	0.00105161	0.0408399
PRKACA	ENSG00000072062	-0.677143	0.00175581	0.0542937
PLIN3	ENSG00000105355	-0.680264	0.000404687	0.027398
NCOA2	ENSG00000140396	-0.682094	0.00588742	0.0894224
SERPINB8	ENSG00000166401	-0.682119	0.00242724	0.0578761
VPS28	ENSG00000160948	-0.693587	5.91818e-05	0.00822361
MRVI1	ENSG00000072952	-0.695707	0.00581453	0.0902926
MLKL	ENSG00000168404	-0.695784	0.00568006	0.0922289
GUK1	ENSG00000143774	-0.702866	0.00447105	0.0736243
AP3B2	ENSG00000103723	-0.70588	0.00139201	0.0781021
MSRA	ENSG00000175806	-0.706645	0.000222163	0.0211678
RILPL2	ENSG00000150977	-0.707761	0.00202882	0.0561761
ARRB2	ENSG00000141480	-0.708991	0.00560062	0.0904146
MSN	ENSG00000147065	-0.709764	0.000791237	0.03585
CLIC1	ENSG00000213719	-0.720614	0.00528238	0.0865141
DEF8	ENSG00000140995	-0.720756	0.00344665	0.0716638
UBXN6	ENSG00000167671	-0.721528	0.00143006	0.0437954
ITGB2	ENSG00000160255	-0.722837	0.00559492	0.082088
PINK1	ENSG00000158828	-0.723905	0.000497201	0.0310587
TBC1D10B	ENSG00000169221	-0.724054	0.00243089	0.0588247
OSCAR	ENSG00000170909	-0.724656	0.00243425	0.0588247
USP10	ENSG00000103194	-0.726576	0.00407273	0.0745066
STRN4	ENSG00000090372	-0.727494	0.00112391	0.0440975
KCNK6	ENSG00000099337	-0.727494	0.0063019	0.0848579
PAM	ENSG00000145730	-0.730863	0.00179499	0.0509476
PKN1	ENSG00000123143	-0.731553	0.00219993	0.051811
TBXAS1	ENSG00000059377	-0.733078	0.00221009	0.0561761
B3GNT5	ENSG00000176597	-0.7343	0.00165715	0.0467451
ACAP1	ENSG00000072818	-0.735298	0.00103003	0.0408399
YWHAH	ENSG00000128245	-0.737289	0.0078135	0.0922264
ZNF611	ENSG00000213020	-0.737465	0.00640563	0.090543
GBGT1	ENSG00000148288	-0.741935	0.00258524	0.0619959
EIF4A3	ENSG00000141543	-0.7425	0.00423677	0.0787157
PDX1	ENSG00000139515	-0.745132	0.0085863	0.0948785
FAM214B	ENSG00000005238	-0.745725	0.00384468	0.069632
ALDH2	ENSG00000111275	-0.745987	0.000451029	0.0293015
IL16	ENSG00000172349	-0.747472	0.000804217	0.03585
ZNF706	ENSG00000120963	-0.747592	0.0055485	0.0883377
STXBP2	ENSG00000076944	-0.748393	0.00258277	0.0561761
KLK3	ENSG00000142515	-0.748625	0.0016826	0.0570407
RHOG	ENSG00000177105	-0.749367	0.00521452	0.084438
CHMP1A	ENSG00000131165	-0.750639	0.00595939	0.0880145
OAZ2	ENSG00000180304	-0.751173	0.00499319	0.0779991
C16orf54	ENSG00000185905	-0.751223	0.00445031	0.0717458
MAEA	ENSG00000090316	-0.752761	0.00262602	0.0561761
TOMM7	ENSG00000196683	-0.755349	0.000646199	0.0667381
CRISPLD2	ENSG00000103196	-0.757997	0.00200034	0.055298
TPI1	ENSG00000111669	-0.762067	0.00356718	0.0667381
COMMD4	ENSG00000140365	-0.76606	5.51696e-05	0.0172692
GGT1	ENSG00000100031	-0.766539	0.00320736	0.0680148
F8	ENSG00000185010	-0.769252	0.00149288	0.0787157
DHRS7	ENSG00000100612	-0.772498	0.00524678	0.0857212
KLHL21	ENSG00000162413	-0.772802	0.00539975	0.0787157
CHRAC1	ENSG00000104472	-0.77382	0.000603393	0.0642887
HK2	ENSG00000159399	-0.774859	0.00710186	0.0948785
MAX	ENSG00000125952	-0.775964	0.00377588	0.0680148
MLX	ENSG00000108788	-0.776604	3.94079e-05	0.0134582
MAP1S	ENSG00000130479	-0.776626	0.003534	0.0714452
SLC44A2	ENSG00000129353	-0.777629	0.000955186	0.0375856
LTB	ENSG00000227507	-0.778584	0.00604304	0.0919247
MAP2K6	ENSG00000108984	-0.780788	0.00109026	0.069632
AURKAIP1	ENSG00000175756	-0.781721	0.00458039	0.0787157
TRAPPC1	ENSG00000170043	-0.782358	0.000699523	0.0337508
NR6A1	ENSG00000148200	-0.783776	0.000728149	0.0559712
IL6R	ENSG00000160712	-0.783838	0.00155914	0.0450578
MAPK7	ENSG00000166484	-0.784581	0.000242154	0.0693754
RCSD1	ENSG00000198771	-0.786077	4.46766e-05	0.00813387
JPT1	ENSG00000189159	-0.789753	0.0021238	0.0509476
ATP5MG	ENSG00000167283	-0.791855	0.00579969	0.0844993
LSP1	ENSG00000130592	-0.792002	0.00365099	0.0657876
CYBA	ENSG00000051523	-0.794427	0.00373261	0.0714686
PGLS	ENSG00000130313	-0.796148	0.000341165	0.0242214
SPSB3	ENSG00000162032	-0.802338	0.000203503	0.051811
NCF1	ENSG00000158517	-0.80294	0.00430261	0.0790275
ARF5	ENSG00000004059	-0.802948	0.00045062	0.0254138
DRAP1	ENSG00000175550	-0.80337	0.000909202	0.0380942
DDAH2	ENSG00000213722	-0.803567	0.00197739	0.0570482
PCBP3	ENSG00000183570	-0.804689	0.00679479	0.0953899
GNB2	ENSG00000172354	-0.805664	0.000881937	0.0383274
DPEP2	ENSG00000167261	-0.8067	0.00129699	0.0736243
JOSD1	ENSG00000100221	-0.808027	0.0017295	0.0500007
MYADM	ENSG00000179820	-0.809513	0.00149913	0.0490764
C4orf3	ENSG00000164096	-0.809691	0.00657271	0.0936165
CEBPB	ENSG00000172216	-0.811593	0.0055139	0.0857212
MAST3	ENSG00000099308	-0.815173	0.00586082	0.082088
TIMM50	ENSG00000105197	-0.816	0.00471591	0.0835106
FAU	ENSG00000149806	-0.816157	0.00489793	0.0817152
RNF11	ENSG00000123091	-0.816185	0.0011829	0.0443568
TPM4	ENSG00000167460	-0.816329	0.000272778	0.0221754
ABHD17A	ENSG00000129968	-0.816475	0.00281344	0.0652147
TMEM91	ENSG00000142046	-0.818934	0.000838808	0.0752958
SYNE3	ENSG00000176438	-0.820393	6.22124e-05	0.0189837
SRF	ENSG00000112658	-0.825022	0.00145334	0.0583608
TBC1D10C	ENSG00000175463	-0.825376	0.00054854	0.0984117
GMIP	ENSG00000089639	-0.827937	0.0041026	0.0779991
RNF44	ENSG00000146083	-0.828022	0.00135952	0.0444695
BICD2	ENSG00000185963	-0.828677	0.00134841	0.0570482
PPM1M	ENSG00000164088	-0.829637	0.00188702	0.0500007
PGK1	ENSG00000102144	-0.831675	0.00500348	0.0766424
TAGLN2	ENSG00000158710	-0.833055	0.00163062	0.0462834
PIM3	ENSG00000198355	-0.833887	0.00506929	0.0865141
PPM1F	ENSG00000100034	-0.838569	0.00303082	0.0667875
CFP	ENSG00000126759	-0.839964	0.00426015	0.0781021
ARHGEF1	ENSG00000076928	-0.840808	0.00500051	0.0865141
RXRA	ENSG00000186350	-0.841595	0.00658744	0.0861646
KDM4B	ENSG00000127663	-0.844535	0.000294569	0.0211678
GRK6	ENSG00000198055	-0.845899	0.00324855	0.0713234
MED10	ENSG00000133398	-0.846466	0.00445914	0.0992786
MARCHF2	ENSG00000099785	-0.847204	0.000467633	0.0292369
EGR3	ENSG00000179388	-0.848051	0.00318537	0.0608035
MAPKAPK2	ENSG00000162889	-0.84807	0.000193748	0.0173067
LIMD2	ENSG00000136490	-0.849291	0.00732224	0.0894447
DGKD	ENSG00000077044	-0.850492	0.000241473	0.0224006
PRKD2	ENSG00000105287	-0.851006	0.00594333	0.0827246
PLPPR2	ENSG00000105520	-0.856491	0.00291412	0.0636825
FAM98C	ENSG00000130244	-0.856649	0.0048138	0.0848579
VSIR	ENSG00000107738	-0.858929	0.0035038	0.0660952
ZNF124	ENSG00000196418	-0.859379	0.00415371	0.0717458
UPP1	ENSG00000183696	-0.859385	0.000657791	0.0326072
ADM	ENSG00000148926	-0.865041	0.00675348	0.0883377
S100A11	ENSG00000163191	-0.867275	0.00764955	0.0934012
ARHGEF40	ENSG00000165801	-0.868322	0.00122555	0.0437954
SLC16A3	ENSG00000141526	-0.869407	0.00324549	0.0713234
MOB3A	ENSG00000172081	-0.869529	0.00242725	0.0558465
SPATA2L	ENSG00000158792	-0.871847	0.00448364	0.082088
DOT1L	ENSG00000104885	-0.875142	0.00696309	0.0894447
ARID3A	ENSG00000116017	-0.875642	0.000599989	0.0294319
OAZ1	ENSG00000104904	-0.876606	0.000548454	0.0283218
IMPDH1	ENSG00000106348	-0.878566	0.000873944	0.037278
MTPN	ENSG00000105887	-0.878977	0.00189719	0.0490764
TUBA4A	ENSG00000127824	-0.884991	0.00237706	0.0583608
ARHGAP4	ENSG00000089820	-0.886852	0.00417062	0.0786192
SSBP2	ENSG00000145687	-0.897739	0.00399669	0.0736243
YPEL3	ENSG00000090238	-0.904445	0.00114653	0.038007
BCKDK	ENSG00000103507	-0.906783	0.00038471	0.0418241
RNPEPL1	ENSG00000142327	-0.907104	0.00109291	0.0680148
PNPLA2	ENSG00000177666	-0.908618	0.00079581	0.03585
SH3BGRL3	ENSG00000142669	-0.912831	0.00279845	0.0619432
HPCAL1	ENSG00000115756	-0.913087	0.0025862	0.0561761
ENSA	ENSG00000143420	-0.916628	0.000832496	0.0361225
GPR132	ENSG00000183484	-0.917881	0.0006504	0.0354587
SYK	ENSG00000165025	-0.918548	6.48613e-05	0.00824169
NDUFB1	ENSG00000183648	-0.918601	0.0049446	0.082088
PYCARD	ENSG00000103490	-0.920301	0.000575792	0.0314235
PNP	ENSG00000198805	-0.921389	0.00556613	0.082088
SPRY3	ENSG00000168939	-0.922952	0.00525608	0.0934012
ABHD12B	ENSG00000131969	-0.92508	0.00123595	0.0408399
R3HDM4	ENSG00000198858	-0.925372	6.74471e-05	0.0086553
CFL1	ENSG00000172757	-0.927992	0.000312871	0.0242214
MAP2K3	ENSG00000034152	-0.928167	0.00115218	0.0388807
RASGRP2	ENSG00000068831	-0.928372	0.000802319	0.0375856
ZNF804A	ENSG00000170396	-0.933719	0.00259051	0.0865141
KDM6B	ENSG00000132510	-0.933722	0.00618049	0.0927331
THEMIS2	ENSG00000130775	-0.933754	0.00329066	0.0677067
ITPRIP	ENSG00000148841	-0.936487	0.00208229	0.0573235
PPP1R15A	ENSG00000087074	-0.938821	0.00431381	0.0790275
SELPLG	ENSG00000110876	-0.938854	0.0010982	0.0430102
MLLT1	ENSG00000130382	-0.939791	0.00236852	0.0558252
ABTB1	ENSG00000114626	-0.940465	0.00247107	0.0583608
PSTPIP1	ENSG00000140368	-0.9428	0.000585612	0.0316336
RGS19	ENSG00000171700	-0.945466	0.0005057	0.0314235
RGL4	ENSG00000159496	-0.945876	0.00167428	0.0469756
SEMA6B	ENSG00000167680	-0.947554	0.00254367	0.0642887
PENK	ENSG00000181195	-0.952067	0.00583818	0.0992786
KCNE1	ENSG00000180509	-0.953543	5.28823e-05	0.00824169
HK3	ENSG00000160883	-0.954849	0.00133565	0.0442618
RTN3	ENSG00000133318	-0.955103	0.000240208	0.01914
TKT	ENSG00000163931	-0.961421	0.000158313	0.0151834
ZYX	ENSG00000159840	-0.962223	0.00073717	0.0361225
SULT1A1	ENSG00000196502	-0.965935	0.00123269	0.0939601
AL159141.1	ENSG00000100599	-0.969187	5.94177e-05	0.0086553
PGM1	ENSG00000079739	-0.969456	0.000164409	0.0375856
GYG1	ENSG00000163754	-0.972007	0.00257649	0.0589553
SYT3	ENSG00000213023	-0.972515	0.000465918	0.0380942
SLC38A9	ENSG00000177058	-0.973488	0.00178036	0.0524338
OR10H5	ENSG00000172519	-0.974999	0.00233945	0.0850454
KBTBD11	ENSG00000176595	-0.976059	0.000992839	0.0444695
GPSM3	ENSG00000213654	-0.977488	0.00046485	0.0300906
PIGL	ENSG00000108474	-0.984792	0.00162369	0.0490764
ENO3	ENSG00000108515	-0.991456	0.000605123	0.0325363
LST1	ENSG00000204482	-0.994023	0.00704189	0.0992786
DHTKD1	ENSG00000181192	-0.994259	0.000682382	0.0680148
IRGQ	ENSG00000167378	-0.994579	0.0022845	0.0587616
ARHGDIA	ENSG00000141522	-0.994856	0.00034512	0.0257994
OR2A14	ENSG00000221938	-0.995642	0.00395463	0.0642887
PFN1	ENSG00000108518	-0.999236	0.000590402	0.0328893
EPHB6	ENSG00000106123	-0.999942	0.00391101	0.0921622
TSC22D3	ENSG00000157514	-1.00246	0.00140799	0.0453283
METRNL	ENSG00000176845	-1.00433	0.00265693	0.0566977
DUSP2	ENSG00000158050	-1.006	0.00528511	0.0865141
THBD	ENSG00000178726	-1.00763	0.00229488	0.0527288
ESCO2	ENSG00000171320	-1.00779	0.00200118	0.088979
MBOAT7	ENSG00000125505	-1.00811	0.00196075	0.0553597
ATP9B	ENSG00000166377	-1.01184	0.00273422	0.0580703
WDPCP	ENSG00000143951	-1.01298	0.00488318	0.0865141
TMEM120A	ENSG00000189077	-1.01352	9.62657e-05	0.0124285
PCLAF	ENSG00000166803	-1.01477	0.00164598	0.0846571
MYL6	ENSG00000092841	-1.01811	0.000253064	0.021169
CDKN2D	ENSG00000129355	-1.01901	0.00198172	0.0497447
PRR7	ENSG00000131188	-1.02104	0.00259218	0.0573235
LRRC4	ENSG00000128594	-1.02136	0.00637248	0.0851475
CNTNAP3	ENSG00000106714	-1.02278	0.000500617	0.0282469
NLRP3	ENSG00000162711	-1.02597	0.00275941	0.0643655
S1PR4	ENSG00000125910	-1.02601	0.000571136	0.0322631
ALDOA	ENSG00000149925	-1.02606	4.07335e-05	0.00687283
SIRPB2	ENSG00000196209	-1.02868	0.000285922	0.0224458
SYN1	ENSG00000008056	-1.03827	0.00187676	0.0868861
TSEN34	ENSG00000170892	-1.03836	0.000325329	0.0254138
S100A4	ENSG00000196154	-1.0446	0.00335174	0.0719196
ST6GALNAC3	ENSG00000184005	-1.04803	0.0055882	0.0894447
PIGN	ENSG00000197563	-1.0498	0.00470721	0.0761785
OST4	ENSG00000228474	-1.05201	0.00431857	0.077233
BIN2	ENSG00000110934	-1.05228	0.000574991	0.0294319
IER3	ENSG00000137331	-1.0539	0.000781564	0.0327925
TMEM169	ENSG00000163449	-1.05658	0.00264033	0.0766424
PLP2	ENSG00000102007	-1.06034	0.000670495	0.0320506
RAB3D	ENSG00000105514	-1.06147	0.000100066	0.0121573
C2CD4A	ENSG00000198535	-1.06683	0.00231336	0.0714452
IMPA2	ENSG00000141401	-1.07103	0.000629356	0.0337508
RNF144B	ENSG00000137393	-1.07548	0.00230153	0.0592617
FCN1	ENSG00000085265	-1.07785	0.000369046	0.0541881
MCEMP1	ENSG00000183019	-1.07828	0.000550167	0.0292369
ACTG1	ENSG00000184009	-1.07946	0.000205713	0.0173462
TPST1	ENSG00000169902	-1.07964	0.000824596	0.0378079
FAM241A	ENSG00000174749	-1.0814	0.00362891	0.0655256
RCAN1	ENSG00000159200	-1.0827	3.97889e-05	0.0094406
RFLNB	ENSG00000183688	-1.08428	0.000561182	0.0509476
NLRP12	ENSG00000142405	-1.08669	4.85419e-05	0.00813387
GAPDH	ENSG00000111640	-1.09	0.000200739	0.0200513
CHST1	ENSG00000175264	-1.09028	0.00294628	0.0725074
RGS14	ENSG00000169220	-1.09701	0.0003211	0.0242214
SIGLEC10	ENSG00000142512	-1.0973	0.000402418	0.0242214
AOC3	ENSG00000131471	-1.09773	0.000426225	0.0878028
COTL1	ENSG00000103187	-1.10075	3.19299e-05	0.00656305
BAG1	ENSG00000107262	-1.1016	0.00150281	0.050659
IFITM2	ENSG00000185201	-1.10248	0.00164944	0.0490764
TP53I11	ENSG00000175274	-1.11205	5.19184e-06	0.0018674
IL18R1	ENSG00000115604	-1.11343	0.00206222	0.0514392
CD93	ENSG00000125810	-1.11506	0.000210636	0.0194776
ZNF66	ENSG00000160229	-1.11776	0.0024686	0.0619432
SIGLEC6	ENSG00000105492	-1.1192	0.00455156	0.0991634
NR5A2	ENSG00000116833	-1.12248	0.00228916	0.0934012
LAMTOR5	ENSG00000134248	-1.12568	0.00150052	0.0437954
SLC26A10	ENSG00000135502	-1.12581	0.000664927	0.0373952
OR2A12	ENSG00000221858	-1.12662	0.00454453	0.0893774
ACPP	ENSG00000014257	-1.13704	0.000495964	0.0619432
ACTB	ENSG00000075624	-1.1394	0.000499241	0.0312686
C5AR2	ENSG00000134830	-1.14005	0.000493305	0.0267779
OR7G2	ENSG00000170923	-1.14039	0.00189973	0.0976637
GMFG	ENSG00000130755	-1.14498	0.000502858	0.0271269
FOXG1	ENSG00000176165	-1.14651	0.00910838	0.0934012
CATSPER1	ENSG00000175294	-1.14673	0.000585534	0.0375856
IL17RA	ENSG00000177663	-1.14762	0.000196476	0.0194776
TLNRD1	ENSG00000140406	-1.14957	0.000445484	0.0458784
MMP9	ENSG00000100985	-1.14991	0.0016305	0.0490764
AL355916.3	ENSG00000258989	-1.15163	0.00450812	0.0844993
IL1RL1	ENSG00000115602	-1.1618	0.0032716	0.0642887
KLF16	ENSG00000129911	-1.16862	0.001682	0.0851475
COLEC12	ENSG00000158270	-1.17589	0.000720773	0.0354587
OR2T33	ENSG00000177212	-1.17631	0.00233844	0.0729888
PHC2	ENSG00000134686	-1.18134	5.48946e-06	0.0018674
MRO	ENSG00000134042	-1.18151	0.00126273	0.0500007
ATP2A3	ENSG00000074370	-1.18234	0.00015806	0.0166296
RABAC1	ENSG00000105404	-1.18311	4.61394e-05	0.00813387
ASTN2	ENSG00000148219	-1.18358	0.00360812	0.0652859
AIF1	ENSG00000204472	-1.18362	0.000872204	0.0353985
CEBPD	ENSG00000221869	-1.19078	0.000123976	0.0125508
HHLA1	ENSG00000132297	-1.19491	0.00180253	0.0857212
CCL18	ENSG00000275385	-1.19985	0.00222571	0.058612
FJX1	ENSG00000179431	-1.20131	0.00311059	0.0844326
GABRG2	ENSG00000113327	-1.20833	0.0013039	0.0447977
C19orf38	ENSG00000214212	-1.20979	0.000423195	0.0437954
AREG	ENSG00000109321	-1.21319	0.002342	0.0572591
TMEM212	ENSG00000186329	-1.214	0.0017762	0.0524338
FSIP2	ENSG00000188738	-1.21734	0.00227836	0.0583608
SAMD12	ENSG00000177570	-1.21752	0.00224046	0.0522485
IL10	ENSG00000136634	-1.21834	0.000342277	0.0236811
AATK	ENSG00000181409	-1.21932	0.000350088	0.0242214
GPR84	ENSG00000139572	-1.2236	0.00437704	0.082088
GUCY1A2	ENSG00000152402	-1.22647	0.00715445	0.0850454
PLBD1	ENSG00000121316	-1.22751	0.00133036	0.0482432
HMGB2	ENSG00000164104	-1.23061	0.000736279	0.0322631
CEACAM4	ENSG00000105352	-1.23266	0.000688777	0.0354587
TMEM130	ENSG00000166448	-1.23334	0.0031633	0.0848579
SKIDA1	ENSG00000180592	-1.23343	0.00191154	0.0671547
ROM1	ENSG00000149489	-1.23581	0.0026939	0.0865141
SOCS3	ENSG00000184557	-1.24173	0.000568355	0.0326016
BLOC1S6	ENSG00000104164	-1.24359	0.00104542	0.0375856
LDHA	ENSG00000134333	-1.24496	0.00031492	0.0242214
PTRH1	ENSG00000187024	-1.24545	0.000313569	0.0479108
ZNF580	ENSG00000213015	-1.24741	0.0014524	0.0490764
ATOH8	ENSG00000168874	-1.25005	0.00218661	0.0712542
CA4	ENSG00000167434	-1.25075	0.000213232	0.0199393
PAK3	ENSG00000077264	-1.25166	0.00345447	0.0790275
TSPAN32	ENSG00000064201	-1.25264	0.000961032	0.0717458
ADGRF2	ENSG00000164393	-1.25419	0.0042073	0.0948785
MBTPS2	ENSG00000012174	-1.25653	0.000353992	0.0532233
FRMD4A	ENSG00000151474	-1.25781	0.000596773	0.0388807
KIAA1328	ENSG00000150477	-1.259	0.00187935	0.0553597
SLC15A1	ENSG00000088386	-1.26069	0.00028097	0.0408399
CCNJL	ENSG00000135083	-1.26859	5.67681e-05	0.03585
SLC26A4	ENSG00000091137	-1.27201	0.00176715	0.0641937
FAM155A	ENSG00000204442	-1.27627	0.00780043	0.0878028
ZBED9	ENSG00000232040	-1.28262	0.00187548	0.0754857
ICAM3	ENSG00000076662	-1.28296	9.97975e-05	0.0125508
PLD5	ENSG00000180287	-1.28475	0.00305032	0.0736243
SMAP2	ENSG00000084070	-1.2921	3.93872e-05	0.00657858
SYN2	ENSG00000157152	-1.29277	0.000759929	0.0497447
RPS6KA5	ENSG00000100784	-1.29531	5.55605e-05	0.0267779
KPNA5	ENSG00000196911	-1.2991	0.000361967	0.0408399
MAP2K1	ENSG00000169032	-1.30312	1.51627e-06	0.000693112
CMTM2	ENSG00000140932	-1.30428	0.000551348	0.0320506
SCRT2	ENSG00000215397	-1.30441	0.00365496	0.088979
ITPRID1	ENSG00000180347	-1.3078	0.000164071	0.0326016
SLC11A1	ENSG00000018280	-1.30839	0.000153666	0.0172692
OSM	ENSG00000099985	-1.31093	0.000507258	0.0294135
CPE	ENSG00000109472	-1.31258	0.00376281	0.0901895
CORO1A	ENSG00000102879	-1.31761	5.22031e-06	0.0018674
PNPLA3	ENSG00000100344	-1.31824	0.00227675	0.0724794
DDIT4	ENSG00000168209	-1.31942	5.85335e-05	0.00822361
TSPO	ENSG00000100300	-1.32041	5.35434e-06	0.0018674
CLEC4F	ENSG00000152672	-1.32155	0.00679296	0.0863497
PDGFC	ENSG00000145431	-1.32285	0.000167946	0.057806
SLC13A2	ENSG00000007216	-1.32951	0.00790523	0.0954315
SCGB3A2	ENSG00000164265	-1.32981	0.00070123	0.0322631
SLC22A9	ENSG00000149742	-1.33625	0.00162884	0.0827087
CCND3	ENSG00000112576	-1.34403	1.62413e-07	0.000194493
PCDH11Y	ENSG00000099715	-1.3461	0.00325665	0.0779991
FKBP8	ENSG00000105701	-1.34914	5.70086e-05	0.00822361
PCDHB9	ENSG00000177839	-1.35283	0.00519259	0.0948785
PCTP	ENSG00000141179	-1.35387	3.82387e-07	0.0018674
CHST13	ENSG00000180767	-1.35839	0.000321109	0.030602
MLIP	ENSG00000146147	-1.3624	0.00154174	0.0583608
GPA33	ENSG00000143167	-1.3636	0.00553387	0.0779991
ZNF366	ENSG00000178175	-1.36621	0.00179063	0.0717458
PFKFB2	ENSG00000123836	-1.36947	0.000256213	0.0221754
ADAP1	ENSG00000105963	-1.36996	9.84732e-05	0.0125508
SRRM3	ENSG00000177679	-1.37552	0.0056068	0.0967371
PRR23C	ENSG00000233701	-1.37711	0.00787688	0.0880145
C3orf80	ENSG00000180044	-1.37719	0.00693641	0.084438
TBPL2	ENSG00000182521	-1.3866	0.00134247	0.0844993
SCN2B	ENSG00000149575	-1.39426	0.00114722	0.0470258
MMP25	ENSG00000008516	-1.3958	0.000200351	0.0195132
GPIHBP1	ENSG00000277494	-1.39778	0.0046859	0.0717458
PLPP4	ENSG00000203805	-1.40308	0.00529839	0.0936548
RNF165	ENSG00000141622	-1.4087	0.00216341	0.0708957
PYGL	ENSG00000100504	-1.40983	8.04597e-05	0.0112323
HPGD	ENSG00000164120	-1.41067	0.00143631	0.078759
TXNDC2	ENSG00000168454	-1.41259	0.00155375	0.0553224
MFGE8	ENSG00000140545	-1.41762	0.000387692	0.0522485
MAST1	ENSG00000105613	-1.4201	0.000432356	0.0437954
DMRTC1	ENSG00000269502	-1.42077	0.00363653	0.0799266
FRMD1	ENSG00000153303	-1.42292	0.00425261	0.0684467
NEFH	ENSG00000100285	-1.42987	0.0035769	0.0790275
BLK	ENSG00000136573	-1.43137	0.000615479	0.0522485
FGF10	ENSG00000070193	-1.43138	0.000416597	0.037572
MOBP	ENSG00000168314	-1.43483	0.000581319	0.0848579
IL1R2	ENSG00000115590	-1.43623	6.64944e-05	0.00979633
CYSLTR1	ENSG00000173198	-1.43718	0.000321707	0.0221754
SULT1B1	ENSG00000173597	-1.44037	8.49726e-05	0.0107059
ZNF467	ENSG00000181444	-1.44237	1.11809e-06	0.000667974
PCDH9	ENSG00000184226	-1.44736	0.000866595	0.0450578
G6PC2	ENSG00000152254	-1.44878	0.00174035	0.0573812
OR4F5	ENSG00000186092	-1.44894	0.00755945	0.0934012
EID2B	ENSG00000176401	-1.44924	0.00121786	0.0711971
REM1	ENSG00000088320	-1.44956	0.00567995	0.083833
FUT9	ENSG00000172461	-1.45353	0.00142522	0.0411873
SATL1	ENSG00000184788	-1.46162	0.000592219	0.0680148
GRM4	ENSG00000124493	-1.46242	0.00163891	0.0561761
NEDD4	ENSG00000069869	-1.4629	0.000294904	0.0211678
ONECUT1	ENSG00000169856	-1.4644	0.000699116	0.0414494
DLGAP3	ENSG00000116544	-1.46766	0.000293858	0.0322631
JDP2	ENSG00000140044	-1.46805	3.45129e-07	0.000230578
PITX2	ENSG00000164093	-1.46829	0.00254965	0.0570482
KCNMB4	ENSG00000135643	-1.46913	0.00271708	0.0713234
CAT	ENSG00000121691	-1.47243	1.57712e-05	0.00412697
MYO7B	ENSG00000169994	-1.47947	5.52244e-05	0.0172692
KSR2	ENSG00000171435	-1.48195	0.000816428	0.0408399
GOLGA6L7	ENSG00000261649	-1.48538	0.00127753	0.0553597
FUT7	ENSG00000180549	-1.49006	0.000252805	0.0458716
TMEM45A	ENSG00000181458	-1.49033	0.00042111	0.0242214
RGS18	ENSG00000150681	-1.49299	0.00683267	0.0868861
SPC25	ENSG00000152253	-1.49394	0.000680769	0.0680148
FAM9A	ENSG00000183304	-1.49612	0.00234	0.0736243
DIO2	ENSG00000211448	-1.49723	0.00280815	0.0880145
SLC13A1	ENSG00000081800	-1.5022	0.00210028	0.0779991
TDRD12	ENSG00000173809	-1.50668	0.000860958	0.0414494
HTN3	ENSG00000205649	-1.51031	0.000900065	0.0373952
GABRB2	ENSG00000145864	-1.51511	0.00329606	0.0781021
SLC6A11	ENSG00000132164	-1.51806	0.00250018	0.0682084
KCNN2	ENSG00000080709	-1.52046	0.000647358	0.0880145
PCDH15	ENSG00000150275	-1.52428	0.00130338	0.0615675
CSNKA2IP	ENSG00000283434	-1.52773	0.000197175	0.0221754
EGR1	ENSG00000120738	-1.52845	0.000164426	0.0156055
CDH12	ENSG00000154162	-1.53175	0.00273345	0.0787157
TULP1	ENSG00000112041	-1.5323	0.00156521	0.0596006
GRB10	ENSG00000106070	-1.53331	2.07498e-07	0.000194493
MAB21L3	ENSG00000173212	-1.53556	0.00031804	0.0242214
NR2F1	ENSG00000175745	-1.53786	0.00132036	0.0509476
RHOXF2B	ENSG00000203989	-1.53825	0.00696965	0.0865141
MORC4	ENSG00000133131	-1.53875	0.000415527	0.0283218
LTB4R	ENSG00000213903	-1.53988	3.58788e-07	0.000306684
PDE1C	ENSG00000154678	-1.54032	0.00320093	0.0932509
COL24A1	ENSG00000171502	-1.54456	0.00321396	0.0849427
GREB1	ENSG00000196208	-1.54753	0.000674038	0.0534268
EFNA3	ENSG00000143590	-1.55089	0.003228	0.0779991
OR4F17	ENSG00000176695	-1.55383	0.000560955	0.0293015
CNR1	ENSG00000118432	-1.5542	0.00420762	0.0865141
TRIM63	ENSG00000158022	-1.55825	0.0025822	0.0572591
ANKRD34A	ENSG00000272031	-1.56121	0.00213673	0.0636721
SLC17A7	ENSG00000104888	-1.56242	0.000489477	0.057806
PPP1R1B	ENSG00000131771	-1.56261	0.00178516	0.0852165
ARL5C	ENSG00000141748	-1.56568	0.00249598	0.0844993
COL9A2	ENSG00000049089	-1.56573	5.71957e-05	0.0360777
PLCXD3	ENSG00000182836	-1.56905	0.000330647	0.0354587
CNTNAP3C	ENSG00000283378	-1.57193	0.0011482	0.0781021
ADAM11	ENSG00000073670	-1.57214	0.00300724	0.0904146
CDA	ENSG00000158825	-1.58817	6.84826e-05	0.00987492
NMNAT3	ENSG00000163864	-1.58925	0.000306098	0.0242214
CFD	ENSG00000197766	-1.59221	1.18871e-05	0.00388186
LGR5	ENSG00000139292	-1.59613	0.00309438	0.0761869
IGSF1	ENSG00000147255	-1.59799	0.000680121	0.0407828
TNNI1	ENSG00000159173	-1.59806	0.0014718	0.0532233
SLC30A8	ENSG00000164756	-1.60049	0.00355639	0.0883377
ALOX15B	ENSG00000179593	-1.60121	0.000116584	0.0180707
ITGBL1	ENSG00000198542	-1.60373	0.00846868	0.0943186
ZIC5	ENSG00000139800	-1.6048	0.00557808	0.0827246
GKN1	ENSG00000169605	-1.60517	0.00693526	0.0860333
KCNK9	ENSG00000169427	-1.60999	0.00222716	0.0514392
ADRA1A	ENSG00000120907	-1.61177	0.00155369	0.0677067
SIGLEC12	ENSG00000254521	-1.61592	0.000139412	0.0271288
PLPP7	ENSG00000160539	-1.61937	0.000664484	0.0373952
ARHGDIB	ENSG00000111348	-1.62262	5.8257e-06	0.0018674
ARMC12	ENSG00000157343	-1.62498	0.00336429	0.0779991
CACNA1B	ENSG00000148408	-1.62499	0.00324589	0.0604368
FAM205A	ENSG00000205108	-1.62856	0.00856272	0.0948785
OR2T6	ENSG00000198104	-1.62864	0.00383842	0.0667381
NKG7	ENSG00000105374	-1.63066	2.57283e-05	0.00655081
CYYR1	ENSG00000166265	-1.63273	0.00158904	0.069632
RBP7	ENSG00000162444	-1.6353	0.000142845	0.0242214
MYT1	ENSG00000196132	-1.63607	0.000760687	0.0497447
PDGFB	ENSG00000100311	-1.63658	0.000391577	0.0707443
TEK	ENSG00000120156	-1.6413	0.00787871	0.0904146
CADM3	ENSG00000162706	-1.64148	0.00893542	0.0972114
THBS1	ENSG00000137801	-1.6491	2.31069e-05	0.00540458
FBXO43	ENSG00000156509	-1.65211	0.00116175	0.0581984
PTMS	ENSG00000159335	-1.65628	0.00012857	0.0151834
CECR2	ENSG00000099954	-1.65754	0.00021409	0.0242956
CHRM3	ENSG00000133019	-1.66239	0.00166956	0.0568232
AL445423.3	ENSG00000286231	-1.66463	1.96046e-05	0.00656305
GRID1	ENSG00000182771	-1.66547	0.00515648	0.0767411
ABCA8	ENSG00000141338	-1.66852	0.00404492	0.0934012
OPN5	ENSG00000124818	-1.6721	0.000773813	0.0393008
CADM2	ENSG00000175161	-1.67559	0.00269641	0.0865141
UNC5D	ENSG00000156687	-1.67726	0.00212524	0.0524338
PPP2R2C	ENSG00000074211	-1.67821	0.000913491	0.0419488
GJD2	ENSG00000159248	-1.68361	0.000555586	0.0354587
AL512310.1	ENSG00000182652	-1.68409	0.00251717	0.0684338
EIF4E1B	ENSG00000175766	-1.68804	0.00159547	0.0680148
CHST10	ENSG00000115526	-1.69158	0.0043838	0.0881437
SAA1	ENSG00000173432	-1.69226	0.000599302	0.0326072
NTNG1	ENSG00000162631	-1.70805	0.000617011	0.0361225
ZBTB16	ENSG00000109906	-1.70858	9.32405e-07	0.00391533
KIF3C	ENSG00000084731	-1.70927	1.58272e-08	7.14116e-05
CAMK2A	ENSG00000070808	-1.71365	0.00327972	0.0779991
CYLC2	ENSG00000155833	-1.71795	0.00108114	0.0467167
H2AL1RP	ENSG00000229674	-1.71879	0.00183547	0.057806
OR10K1	ENSG00000173285	-1.72215	0.000133624	0.0326072
LRFN5	ENSG00000165379	-1.72487	0.00713064	0.0865141
C11orf96	ENSG00000187479	-1.72691	2.58651e-05	0.0242214
GFRA2	ENSG00000168546	-1.72963	2.30967e-05	0.00689968
WDR72	ENSG00000166415	-1.73212	0.000511083	0.0585225
ECHDC3	ENSG00000134463	-1.73218	2.64121e-07	0.00113913
CNTNAP3B	ENSG00000154529	-1.73284	1.30309e-05	0.00540458
PGLYRP1	ENSG00000008438	-1.73458	3.89329e-05	0.0137962
COL23A1	ENSG00000050767	-1.73983	0.0024079	0.0830347
JPH4	ENSG00000092051	-1.74952	0.0010543	0.0375856
TSPAN7	ENSG00000156298	-1.75131	0.000592606	0.03585
ANGPTL4	ENSG00000167772	-1.75526	1.29474e-05	0.00722689
CNTNAP5	ENSG00000155052	-1.76113	0.000723419	0.0380942
C1orf162	ENSG00000143110	-1.76287	1.7517e-07	0.000194493
NDST4	ENSG00000138653	-1.76739	0.00175866	0.0570482
GOLGA6L2	ENSG00000174450	-1.76944	0.000381963	0.03585
UROC1	ENSG00000159650	-1.77335	0.0029925	0.0608275
CD177	ENSG00000204936	-1.77975	0.00706385	0.0901895
DACH2	ENSG00000126733	-1.78139	0.00159431	0.0680148
NTRK3	ENSG00000140538	-1.78404	9.81953e-05	0.0233186
KNG1	ENSG00000113889	-1.79521	0.00821487	0.0894224
TWIST1	ENSG00000122691	-1.80485	0.00469479	0.0905101
ANK1	ENSG00000029534	-1.80516	0.000474511	0.03585
FGFR4	ENSG00000160867	-1.80625	0.00343097	0.0960632
FBN2	ENSG00000138829	-1.82284	5.3224e-07	0.000444524
MUC22	ENSG00000261272	-1.82362	0.0081541	0.0919247
TBC1D8B	ENSG00000133138	-1.82714	7.13695e-05	0.0100307
CPS1	ENSG00000021826	-1.83658	0.00066704	0.0479108
CHRD	ENSG00000090539	-1.83833	5.17693e-05	0.0107789
PADI4	ENSG00000159339	-1.84341	2.12816e-07	0.000212872
SLC30A10	ENSG00000196660	-1.85312	0.00147079	0.0442618
GPR176	ENSG00000166073	-1.85677	0.00196293	0.0509476
BMX	ENSG00000102010	-1.86018	0.00028327	0.037278
TESC	ENSG00000088992	-1.87207	1.66663e-05	0.0104724
POU6F2	ENSG00000106536	-1.88963	0.000403011	0.0420521
MRGPRX3	ENSG00000179826	-1.89062	0.000206714	0.0224006
AMDHD1	ENSG00000139344	-1.89169	7.27795e-06	0.00203905
CERCAM	ENSG00000167123	-1.89185	0.000261437	0.0388807
CPNE4	ENSG00000196353	-1.89525	0.00173744	0.0713234
S100A12	ENSG00000163221	-1.90254	0.00122437	0.0450578
IQSEC3	ENSG00000120645	-1.90866	0.00216066	0.0641673
ACSM5	ENSG00000183549	-1.91011	0.000416914	0.0865141
ADCYAP1	ENSG00000141433	-1.91638	0.00399609	0.064554
RSPO3	ENSG00000146374	-1.91695	0.00797205	0.0883377
EPHA7	ENSG00000135333	-1.93918	0.00482727	0.0779991
EXD1	ENSG00000178997	-1.93921	0.001499	0.0528532
PAX6	ENSG00000007372	-1.94228	0.000583794	0.0509476
STAC	ENSG00000144681	-1.94352	0.000278306	0.0724794
GAD2	ENSG00000136750	-1.95473	1.76786e-05	0.00822361
KIF5C	ENSG00000168280	-1.95722	8.48041e-05	0.0176027
LGI2	ENSG00000153012	-1.95866	0.0057587	0.084438
SLC4A3	ENSG00000114923	-1.97605	0.000668867	0.0373952
PNMA8B	ENSG00000204851	-1.9789	0.00131752	0.0509476
CHIA	ENSG00000134216	-1.97906	0.00285632	0.0883377
NEFM	ENSG00000104722	-1.97917	0.0019184	0.0592409
AC005726.1	ENSG00000258472	-1.98188	2.11714e-05	0.0124285
RASGEF1C	ENSG00000146090	-1.98304	0.00125164	0.0498998
SLC40A1	ENSG00000138449	-1.98595	2.17253e-06	0.00341281
PDE10A	ENSG00000112541	-1.99161	0.000435303	0.0437954
ADARB2	ENSG00000185736	-2.01231	1.2973e-05	0.00822361
RUNX1T1	ENSG00000079102	-2.01943	0.00151702	0.0669695
ETNPPL	ENSG00000164089	-2.02259	5.0825e-05	0.0283218
PON1	ENSG00000005421	-2.02428	0.00372111	0.0827246
RAB33A	ENSG00000134594	-2.03123	0.000116679	0.0242214
KCNA4	ENSG00000182255	-2.0315	0.00312803	0.0624861
SGCA	ENSG00000108823	-2.04191	0.00163987	0.0561761
AGMO	ENSG00000187546	-2.0508	0.000106899	0.0267779
COL9A1	ENSG00000112280	-2.06348	0.000450403	0.0375856
AC135050.2	ENSG00000255439	-2.07956	0.00347296	0.0967371
TRIM43B	ENSG00000144010	-2.08268	0.00548346	0.0779991
GABRA1	ENSG00000022355	-2.09431	3.11183e-05	0.00920212
SMIM10	ENSG00000184785	-2.09799	0.00458128	0.0713234
DYTN	ENSG00000232125	-2.10301	0.00729153	0.092203
STK32B	ENSG00000152953	-2.11598	0.00203907	0.0617298
FKBP5	ENSG00000096060	-2.11658	1.90211e-09	5.50994e-06
GUCY2D	ENSG00000132518	-2.12079	0.00362274	0.0992786
AIF1L	ENSG00000126878	-2.12379	0.000765036	0.0497815
AC011511.4	ENSG00000267303	-2.14658	0.00016208	0.0242214
VXN	ENSG00000169085	-2.1506	0.00338145	0.0787157
POTEF	ENSG00000196604	-2.15255	0.000994993	0.03585
GASK1A	ENSG00000144649	-2.15473	0.0082161	0.0933795
TDRD10	ENSG00000163239	-2.15504	0.00109507	0.0373952
RETN	ENSG00000104918	-2.16216	0.000464426	0.0593126
UNC13A	ENSG00000130477	-2.16422	0.0020107	0.0490764
FOLR3	ENSG00000110203	-2.17722	1.56441e-06	0.000798271
PTPRB	ENSG00000127329	-2.18045	0.000123619	0.018982
LGI1	ENSG00000108231	-2.1898	5.89048e-06	0.00449392
KRTAP4-16	ENSG00000241241	-2.19137	1.08685e-06	0.00412697
HTR3E	ENSG00000186038	-2.1963	0.00154531	0.0437954
MDGA2	ENSG00000139915	-2.19697	4.3162e-05	0.00979633
CADPS	ENSG00000163618	-2.20281	9.01929e-05	0.0430102
OR2AP1	ENSG00000179615	-2.20408	9.41181e-05	0.0437954
H2BW2	ENSG00000101812	-2.21114	0.00484546	0.0712542
CCDC144NL	ENSG00000205212	-2.2254	0.000185336	0.0236811
RSPO1	ENSG00000169218	-2.2615	0.00120983	0.0588247
PCDH10	ENSG00000138650	-2.29425	0.00146382	0.0442618
DAB1	ENSG00000173406	-2.30059	0.000436333	0.037572
TMEM233	ENSG00000224982	-2.30366	0.000556526	0.0283218
GABRG3	ENSG00000182256	-2.34026	0.00534543	0.0963412
NTRK2	ENSG00000148053	-2.38926	0.00405199	0.0652147
CSF3	ENSG00000108342	-2.4095	2.89684e-06	0.0018674
SOD3	ENSG00000109610	-2.4174	0.000287835	0.0195132
IGSF21	ENSG00000117154	-2.44665	0.000478654	0.0326072
CSRNP3	ENSG00000178662	-2.4584	0.000611435	0.03585
NRXN2	ENSG00000110076	-2.4655	0.000133624	0.0224006
TMIGD3	ENSG00000121933	-2.47696	5.94557e-06	0.00540458
GRM3	ENSG00000198822	-2.53079	0.000733893	0.0322631
STXBP5L	ENSG00000145087	-2.54456	0.00247819	0.0532233
WDR64	ENSG00000162843	-2.55852	0.00608572	0.0787157
FAM78B	ENSG00000188859	-2.59202	0.00279969	0.0570482
LAMC3	ENSG00000050555	-2.59295	0.00257816	0.0572591
ARG1	ENSG00000118520	-2.59726	2.37544e-07	0.000212872
FABP4	ENSG00000170323	-2.62033	3.20584e-05	0.00618743
GOLGA8G	ENSG00000183629	-2.62203	0.000174934	0.0206272
CT55	ENSG00000169551	-2.6348	0.0038477	0.084438
SPEGNB	ENSG00000286095	-2.64308	1.46869e-05	0.00656305
NPPC	ENSG00000163273	-2.6519	0.000865892	0.051352
CLCN1	ENSG00000188037	-2.69107	0.00429586	0.0729888
KLF14	ENSG00000266265	-2.7053	0.00331217	0.0583608
LCNL1	ENSG00000214402	-2.70571	0.00243857	0.0561761
AOX1	ENSG00000138356	-2.72335	0.0027713	0.0779991
DPPA2	ENSG00000163530	-2.72578	3.92853e-05	0.00822361
IL22RA2	ENSG00000164485	-2.75634	0.00449583	0.0714452
ESRRB	ENSG00000119715	-2.79579	0.00670438	0.088775
FIGN	ENSG00000182263	-2.83624	0.00251378	0.0846571
IL1RAPL1	ENSG00000169306	-2.87853	0.00481419	0.0727849
ADGRL3	ENSG00000150471	-2.9299	0.00261935	0.0857212
LDB2	ENSG00000169744	-2.93164	0.000253101	0.0303541
POU4F2	ENSG00000151615	-2.95599	0.000823562	0.0322631
SLC12A5	ENSG00000124140	-2.95844	2.51041e-08	4.49934e-05
ANKRD30BL	ENSG00000163046	-2.96947	2.373e-07	0.000373239
DAAM2	ENSG00000146122	-2.97022	1.21407e-09	3.40025e-05
OLAH	ENSG00000152463	-3.03603	6.94131e-13	3.54195e-09
STON1-GTF2A1L	ENSG00000068781	-3.05419	0.0030498	0.0581984
PKLR	ENSG00000143627	-3.07191	0.00495837	0.0736243
OR9G1	ENSG00000174914	-3.08673	0.000259407	0.0242214
TRPM1	ENSG00000134160	-3.08912	0.00235466	0.082088
GABRA4	ENSG00000109158	-3.10128	0.00254157	0.0570482
THBS2	ENSG00000186340	-3.10328	0.000888643	0.0420521
ELAVL3	ENSG00000196361	-3.12682	7.07427e-06	0.00412697
HOXB13	ENSG00000159184	-3.13291	1.65468e-05	0.00540458
KRT79	ENSG00000185640	-3.17255	0.00204276	0.0479108
SPSB4	ENSG00000175093	-3.19604	0.00733367	0.0886885
ENPEP	ENSG00000138792	-3.2048	0.00163766	0.0561761
GPC5	ENSG00000179399	-3.22119	0.00952382	0.0954315
SHISAL2B	ENSG00000145642	-3.28856	0.003391	0.0787157
ADAMTS18	ENSG00000140873	-3.39068	0.00158247	0.0419488
PCSK5	ENSG00000099139	-3.51167	8.15117e-07	0.000555573
CXCL12	ENSG00000107562	-3.51218	0.00319953	0.057806
SLITRK3	ENSG00000121871	-3.51715	0.00125835	0.0392513
PIWIL1	ENSG00000125207	-3.58494	0.000759514	0.0322631
CERS3	ENSG00000154227	-3.70758	0.000531419	0.0373952
MYO18B	ENSG00000133454	-3.71287	0.000693449	0.0310884
ANHX	ENSG00000227059	-3.77365	0.00668596	0.0857212
ASTN1	ENSG00000152092	-3.86152	0.0021255	0.050659
TENM3	ENSG00000218336	-3.89451	0.000878542	0.0516763
PSMA8	ENSG00000154611	-4.06163	0.00280461	0.0880145
TBX5	ENSG00000089225	-4.58926	0.00938894	0.099001
PRTG	ENSG00000166450	-4.99638	0.000259642	0.0242214
SMOC2	ENSG00000112562	-5.16668	0.00845226	0.0992786
HTR5A	ENSG00000157219	-5.67169	0.0011157	0.0361225
MMP27	ENSG00000137675	-7.68863	0.00570821	0.0787157

## Sheet: S2b COVID-ARDS vs No-ARDS
Name	ENSEMBL ID	log2FoldChange	p value	p adj
H2BC3	ENSG00000276410	8.88319	1.29984e-06	0.00101734
H2AW	ENSG00000181218	8.11605	2.68021e-08	9.59497e-05
MYLPF	ENSG00000180209	5.57728	0.00227446	0.0817756
H1-1	ENSG00000124610	4.96608	0.0032096	0.0970337
DEFA3	ENSG00000239839	4.92727	0.000164331	0.0119625
CLC	ENSG00000105205	4.60231	5.40549e-05	0.0115027
SUCNR1	ENSG00000198829	4.5734	3.58295e-08	8.55643e-05
CD69	ENSG00000110848	4.37071	1.1995e-08	5.12693e-05
GGT1	ENSG00000286070	4.19764	7.53341e-05	0.0124654
GBP5	ENSG00000154451	4.19314	2.52628e-11	3.23936e-07
H4C6	ENSG00000274618	4.14735	2.51106e-05	0.00455887
RSAD2	ENSG00000134321	4.11479	1.14432e-06	0.00101734
HTRA3	ENSG00000170801	4.09446	0.000112656	0.0158379
PTCH2	ENSG00000117425	4.03966	0.0089686	0.0957753
STAP1	ENSG00000035720	3.97556	0.000997429	0.0558951
CKS2	ENSG00000123975	3.81518	1.99542e-06	0.00116304
SPDL1	ENSG00000040275	3.80611	5.44593e-06	0.0021161
P2RY14	ENSG00000174944	3.80055	5.76945e-07	0.000637552
SCN5A	ENSG00000183873	3.65521	0.0022439	0.0827384
H2BC17	ENSG00000274641	3.65009	0.000208593	0.018394
CAB39L	ENSG00000102547	3.60768	6.41147e-08	8.55643e-05
FBXO39	ENSG00000177294	3.60053	0.000261903	0.0239924
TIFA	ENSG00000145365	3.59554	3.22322e-08	8.55643e-05
CYP1A1	ENSG00000140465	3.53882	0.000551248	0.0386056
IFI44	ENSG00000137965	3.50577	1.151e-05	0.00359973
LRRC70	ENSG00000186105	3.4463	2.85406e-06	0.00141233
SH2D1A	ENSG00000183918	3.4008	0.000835667	0.0495751
RAB38	ENSG00000123892	3.2967	0.000129455	0.0171735
H4C13	ENSG00000275126	3.23861	0.00146503	0.0427368
STARD6	ENSG00000174448	3.21086	0.00139003	0.055473
RSC1A1	ENSG00000215695	3.19352	0.000263633	0.025425
H2AC4	ENSG00000278463	3.18861	0.000682356	0.0271553
ARHGAP19-SLIT1	ENSG00000269891	3.16813	0.00126545	0.059942
IFIT3	ENSG00000119917	3.0349	2.95134e-05	0.00455887
CCRL2	ENSG00000121797	2.96489	2.24189e-06	0.00119779
H2AC7	ENSG00000196866	2.92166	0.000824288	0.0343462
ETV7	ENSG00000010030	2.87276	1.78581e-05	0.00455887
H2AC8	ENSG00000277075	2.82792	0.000113303	0.0115027
AC008763.3	ENSG00000269711	2.78645	0.0026669	0.0556192
MYOM2	ENSG00000036448	2.76175	0.0049787	0.0963946
RIMBP3C	ENSG00000183246	2.75738	0.00830882	0.0697783
ZNF365	ENSG00000138311	2.74577	0.00054328	0.0351912
ZNF300	ENSG00000145908	2.72874	0.000137663	0.0206586
H4C11	ENSG00000197238	2.68132	0.000175328	0.0140405
IPO11	ENSG00000086200	2.67935	8.77764e-06	0.0023214
HERC5	ENSG00000138646	2.67697	0.00592135	0.0647746
DLL4	ENSG00000128917	2.66332	0.00273482	0.0862342
DEFA4	ENSG00000164821	2.64861	0.00361016	0.0830465
CALHM6	ENSG00000188820	2.6307	0.000469382	0.0322156
GGH	ENSG00000137563	2.62546	0.000434967	0.0219158
ZNF878	ENSG00000257446	2.6077	0.000273175	0.0249212
USF3	ENSG00000176542	2.58578	1.48496e-05	0.00380693
ID2	ENSG00000115738	2.57946	3.70693e-06	0.00176047
SNAPC1	ENSG00000023608	2.57447	5.70597e-06	0.0018765
H1-2	ENSG00000187837	2.55596	1.59251e-05	0.00374444
ERBIN	ENSG00000112851	2.55003	1.99545e-06	0.00116304
CLEC18B	ENSG00000140839	2.54048	0.00465065	0.0926703
ZNF57	ENSG00000171970	2.52316	0.000306699	0.0274706
AL031777.2	ENSG00000282988	2.51121	1.27717e-05	0.00380693
RFC3	ENSG00000133119	2.50752	0.00236968	0.072819
VSTM1	ENSG00000189068	2.49795	0.000995004	0.0427189
H2AC14	ENSG00000276368	2.48468	0.00342038	0.0827384
PRG2	ENSG00000186652	2.47998	0.00269838	0.0756742
H2BC5	ENSG00000158373	2.47766	8.77698e-05	0.00922089
IDO1	ENSG00000131203	2.46252	3.41419e-05	0.00558244
ZNF816-ZNF321P	ENSG00000221874	2.45771	0.00345589	0.0957753
MS4A3	ENSG00000149516	2.45015	0.000932778	0.039436
RAMP3	ENSG00000122679	2.44934	0.00104352	0.0352407
CEACAM5	ENSG00000105388	2.44828	0.000352085	0.0191462
KLRF1	ENSG00000150045	2.43493	0.00125234	0.0495751
DLGAP5	ENSG00000126787	2.41399	0.000475499	0.030066
H2BC6	ENSG00000274290	2.40416	0.000123588	0.0119625
NCR3LG1	ENSG00000188211	2.39496	9.75473e-05	0.0119625
TNFSF15	ENSG00000181634	2.38664	0.000601629	0.0206197
CLEC6A	ENSG00000205846	2.38456	0.00220111	0.0655533
PSTPIP2	ENSG00000152229	2.38329	0.000215346	0.0143505
DDX60	ENSG00000137628	2.38161	5.8922e-05	0.00650726
H4C3	ENSG00000197061	2.37384	0.000285992	0.0171735
SERPINB13	ENSG00000197641	2.37333	0.00255972	0.0651958
IFIT2	ENSG00000119922	2.37239	0.000407665	0.0206197
STAT1	ENSG00000115415	2.3368	4.34453e-08	8.55643e-05
AC093884.1	ENSG00000286239	2.33564	0.0031374	0.0891959
H4C8	ENSG00000158406	2.3278	0.000215997	0.0143505
JCHAIN	ENSG00000132465	2.32391	0.00397564	0.0596237
C5orf51	ENSG00000205765	2.31913	3.3368e-05	0.00470808
H2BC8	ENSG00000273802	2.30379	0.000520276	0.0275876
CEPT1	ENSG00000134255	2.28835	1.99032e-06	0.00101734
H2AC16	ENSG00000276903	2.28764	0.00188995	0.0487679
MT-ATP8	ENSG00000228253	2.26557	0.000114099	0.0119625
SGTB	ENSG00000197860	2.26144	0.000100323	0.0104586
H2BC7	ENSG00000277224	2.25514	0.00124546	0.0411881
CCN4	ENSG00000104415	2.25249	0.00179463	0.0701915
CRISP3	ENSG00000096006	2.24223	0.00490266	0.0965466
NEIL3	ENSG00000109674	2.23973	0.00107011	0.0321554
ZFYVE16	ENSG00000039319	2.23785	7.14729e-05	0.0101018
TCN1	ENSG00000134827	2.23081	0.000542241	0.0270061
ZNF354B	ENSG00000178338	2.22143	0.00253336	0.0508548
H3C11	ENSG00000275379	2.21875	0.00256204	0.0543386
CKAP2	ENSG00000136108	2.2095	0.000896036	0.039436
WDR74	ENSG00000133316	2.20732	0.00274885	0.0488555
CDKN3	ENSG00000100526	2.17789	0.00576718	0.0947222
GZMB	ENSG00000100453	2.17616	0.00377303	0.0581469
SLAMF1	ENSG00000117090	2.15466	0.000834716	0.0288498
PATL2	ENSG00000229474	2.13924	1.03423e-07	0.000147351
UPK1B	ENSG00000114638	2.13809	0.000792955	0.0280879
SAMD9	ENSG00000205413	2.13755	0.000427374	0.0206586
GBE1	ENSG00000114480	2.13734	0.000438432	0.0175466
PLPP3	ENSG00000162407	2.13476	0.000156615	0.0127029
DDX58	ENSG00000107201	2.12953	6.76505e-05	0.00928678
H2AC12	ENSG00000274997	2.11399	0.00686723	0.0913314
H2BC9	ENSG00000275713	2.10908	0.00331735	0.0843526
SASS6	ENSG00000156876	2.10319	0.000573601	0.0364437
IFIH1	ENSG00000115267	2.09929	2.99202e-05	0.00558244
TFEC	ENSG00000105967	2.09262	0.000951724	0.0308544
H4C9	ENSG00000276180	2.07308	0.000850837	0.0335216
EPG5	ENSG00000152223	2.072	5.12909e-05	0.00588809
ACAT2	ENSG00000120437	2.06808	9.47154e-05	0.0103211
HSPA14	ENSG00000187522	2.05779	0.000818654	0.0385497
GBP1	ENSG00000117228	2.05522	0.000381153	0.0210622
CCDC126	ENSG00000169193	2.04826	0.00131124	0.0347387
TRAPPC13	ENSG00000113597	2.04546	4.13651e-05	0.00538662
PHF11	ENSG00000136147	2.0328	5.10884e-07	0.000637552
ATP6V1C1	ENSG00000155097	2.02886	0.000349804	0.0191462
TOMM5	ENSG00000175768	2.02621	0.00257216	0.0583735
CARD17	ENSG00000255221	2.01418	0.00267914	0.0431229
CD48	ENSG00000117091	2.00987	0.000596108	0.0244208
HBS1L	ENSG00000112339	2.00763	5.01808e-06	0.00176408
CXCL10	ENSG00000169245	2.00018	0.00747773	0.0802007
CEACAM6	ENSG00000086548	1.99035	0.000813275	0.0266094
PIGF	ENSG00000151665	1.97808	1.0527e-05	0.00337461
PIWIL4	ENSG00000134627	1.97339	0.000198422	0.0144091
PLK2	ENSG00000145632	1.96609	5.61474e-05	0.00598221
OOSP3	ENSG00000285231	1.96029	0.00483606	0.0958804
CCL4	ENSG00000275302	1.95639	0.00474956	0.07067
CCDC7	ENSG00000216937	1.95397	0.00344152	0.0553001
H4C4	ENSG00000277157	1.94296	0.00440472	0.0624092
RAMAC	ENSG00000169612	1.94292	0.000647044	0.0289589
FBXO30	ENSG00000118496	1.9278	0.000296948	0.0206586
H2BC21	ENSG00000184678	1.9276	0.00157187	0.0374679
NXT2	ENSG00000101888	1.91433	0.00200463	0.0432943
UBTD2	ENSG00000168246	1.91324	0.000539445	0.0235412
CHMP5	ENSG00000086065	1.91261	0.00016838	0.0127029
NDUFB4	ENSG00000065518	1.90956	0.00162671	0.0361541
MCM6	ENSG00000076003	1.90513	0.000253228	0.0218202
TMEM255A	ENSG00000125355	1.90511	0.00268687	0.0754177
SMTNL1	ENSG00000214872	1.89839	0.00550359	0.0557422
LACTB2	ENSG00000147592	1.89273	0.00372882	0.0603116
BPGM	ENSG00000172331	1.8875	0.000277529	0.017853
TAGAP	ENSG00000164691	1.87435	0.000934919	0.0307388
WASHC3	ENSG00000120860	1.87335	0.000185805	0.0136358
UQCRC2	ENSG00000140740	1.86922	1.63163e-05	0.00454091
DDX3Y	ENSG00000067048	1.86702	0.0103737	0.0928897
ASPN	ENSG00000106819	1.86598	0.00240858	0.0482673
NDC1	ENSG00000058804	1.86232	0.000892831	0.043509
PDZD9	ENSG00000155714	1.85764	0.00211318	0.0655533
JAKMIP2	ENSG00000176049	1.85536	0.00201908	0.0332598
THOC7	ENSG00000163634	1.85469	0.000413761	0.0158017
SLC25A40	ENSG00000075303	1.85455	0.000562161	0.0199376
SLC7A11	ENSG00000151012	1.85408	0.00112156	0.0323699
CFAP20	ENSG00000070761	1.85382	0.000667335	0.0309526
PLEKHM3	ENSG00000178385	1.84744	0.0001306	0.0119625
RRN3	ENSG00000085721	1.84488	0.000146373	0.0126589
CLEC2D	ENSG00000069493	1.84437	0.000157092	0.0109645
CASP1	ENSG00000137752	1.83698	0.000906821	0.030124
GAPT	ENSG00000175857	1.82826	0.00519264	0.067677
ZNF117	ENSG00000152926	1.82407	0.000326865	0.015857
GBP3	ENSG00000117226	1.82393	0.000190864	0.0136358
SLC25A13	ENSG00000004864	1.8169	0.00131027	0.0372197
GPD2	ENSG00000115159	1.81491	9.78494e-05	0.0103693
UBE2E1	ENSG00000170142	1.8144	9.43329e-05	0.0103211
HIGD1C	ENSG00000214511	1.81076	0.00842816	0.0850791
NBN	ENSG00000104320	1.80562	0.00185393	0.0431229
PARP14	ENSG00000173193	1.80474	0.000138474	0.0127029
SLC22A18AS	ENSG00000254827	1.79448	0.00410852	0.0631615
TMEM251	ENSG00000153485	1.79417	0.00411431	0.0603961
SNX10	ENSG00000086300	1.79361	0.00289608	0.0501153
C15orf48	ENSG00000166920	1.79076	0.00238498	0.0449733
MMP7	ENSG00000137673	1.78888	0.000690871	0.0322156
RGS1	ENSG00000090104	1.78694	0.00418294	0.0534389
AC008770.4	ENSG00000286098	1.78244	0.00341029	0.0743956
ATP6V1D	ENSG00000100554	1.78241	1.85964e-05	0.00449915
RAB1A	ENSG00000138069	1.76916	0.000599043	0.0244628
USP28	ENSG00000048028	1.76832	0.000979157	0.0362399
GOLGA7	ENSG00000147533	1.76662	0.00183022	0.0335216
CIR1	ENSG00000138433	1.76295	0.000106554	0.0119625
ATP6V0E1	ENSG00000113732	1.76103	0.00111659	0.0323699
VTA1	ENSG00000009844	1.75916	0.000814083	0.030066
EXOC1	ENSG00000090989	1.7555	1.96685e-05	0.00401033
C3orf38	ENSG00000179021	1.75526	5.54987e-05	0.00946687
CCR2	ENSG00000121807	1.75397	0.00206118	0.0422201
FFAR3	ENSG00000185897	1.74627	0.00464047	0.0641146
H2BC12	ENSG00000197903	1.74369	0.00230161	0.0443443
TGFBR1	ENSG00000106799	1.74011	0.000357026	0.0193165
LAMTOR3	ENSG00000109270	1.73822	0.00444655	0.0627246
UBE2L6	ENSG00000156587	1.73455	0.000127345	0.0126589
LTF	ENSG00000012223	1.73336	0.00268863	0.0383537
NT5C3A	ENSG00000122643	1.73172	0.00786437	0.0822802
NPIPB11	ENSG00000254206	1.72586	0.000338615	0.0261519
MT-CO1	ENSG00000198804	1.72437	0.00406687	0.0647746
SEC22B	ENSG00000265808	1.72246	0.000908864	0.0320246
MT-CO2	ENSG00000198712	1.71482	0.00351501	0.0603961
TRIM33	ENSG00000197323	1.71352	7.926e-05	0.00954607
SSTR3	ENSG00000278195	1.71054	0.00304454	0.0697783
ZC3H12C	ENSG00000149289	1.7101	0.00182674	0.0449241
CCR1	ENSG00000163823	1.70869	0.000446498	0.0235412
H1-5	ENSG00000184357	1.70619	0.00269274	0.0485288
SMARCD3	ENSG00000082014	1.70311	0.00105673	0.0320246
PRKCQ	ENSG00000065675	1.69715	0.000338207	0.0242599
LACTB	ENSG00000103642	1.69636	0.000374285	0.0164977
HBP1	ENSG00000105856	1.69256	0.000248035	0.0171778
PSMB8	ENSG00000204264	1.69202	4.36534e-05	0.00699691
CCL3	ENSG00000277632	1.6915	0.00882895	0.0927872
PLEKHF2	ENSG00000175895	1.68856	0.000964586	0.025425
H2AC11	ENSG00000196787	1.68662	0.00390215	0.0798946
KDELR3	ENSG00000100196	1.68609	0.00093164	0.0377693
PPEF2	ENSG00000156194	1.68398	0.0027279	0.0533498
TAP1	ENSG00000168394	1.68174	1.19444e-05	0.0038094
CCL8	ENSG00000108700	1.67878	0.013921	0.0868665
KIFC1	ENSG00000237649	1.67526	0.0052099	0.0911912
GTF2B	ENSG00000137947	1.6735	0.00189633	0.0401456
SLAMF7	ENSG00000026751	1.67062	0.00435375	0.0669389
ASPHD2	ENSG00000128203	1.67037	0.00187288	0.0697783
KCTD9	ENSG00000104756	1.66716	6.31612e-05	0.00766569
ASAH1	ENSG00000104763	1.6661	0.000891745	0.0322156
GGCT	ENSG00000006625	1.66565	0.00440379	0.0871494
SGPP2	ENSG00000163082	1.66107	0.00202117	0.0416668
MAP1LC3B	ENSG00000140941	1.65223	0.00127052	0.0364437
ZBTB6	ENSG00000186130	1.65079	0.00177361	0.0568375
GCH1	ENSG00000131979	1.63981	0.00197108	0.0411637
PSMA4	ENSG00000041357	1.63933	0.00138685	0.0308235
EPSTI1	ENSG00000133106	1.63791	0.00351134	0.0556549
MAT2B	ENSG00000038274	1.63744	0.00028003	0.0146403
H3C2	ENSG00000286522	1.63565	0.0127581	0.0810052
CREBRF	ENSG00000164463	1.63217	0.000199872	0.0138535
ARL5A	ENSG00000162980	1.6313	0.00121271	0.0374679
WASHC2C	ENSG00000172661	1.62766	0.000219657	0.0127029
IFIT5	ENSG00000152778	1.62591	0.00616302	0.0728544
IFI44L	ENSG00000137959	1.62429	0.00901311	0.0872901
TYMS	ENSG00000176890	1.62069	0.00460794	0.0862835
UXS1	ENSG00000115652	1.62	0.000196416	0.0137627
PRELID3B	ENSG00000101166	1.61516	0.00182854	0.0375701
TBK1	ENSG00000183735	1.61418	0.000407531	0.0206197
MT1G	ENSG00000125144	1.61373	0.0112382	0.0965558
PARP9	ENSG00000138496	1.61205	0.000348139	0.0191462
GRIK1	ENSG00000171189	1.60938	0.00141677	0.0570787
STOX2	ENSG00000173320	1.60806	0.00521108	0.0814088
HSPH1	ENSG00000120694	1.60677	0.00766154	0.0868665
FAS	ENSG00000026103	1.60054	0.00266302	0.0403435
SNX16	ENSG00000104497	1.60026	0.000788438	0.0319129
TENT4B	ENSG00000121274	1.59938	1.62886e-05	0.00563752
TLK1	ENSG00000198586	1.59268	6.69788e-05	0.00922089
WARS1	ENSG00000140105	1.5915	0.000265151	0.0180692
TRAFD1	ENSG00000135148	1.59053	2.09191e-05	0.00470808
ATP6V1E1	ENSG00000131100	1.58488	0.000625431	0.0268366
NDUFA12	ENSG00000184752	1.58331	0.00649208	0.0867689
OSGIN2	ENSG00000164823	1.58215	0.00143408	0.0320246
RAB21	ENSG00000080371	1.57451	0.00254084	0.0469457
B2M	ENSG00000166710	1.57103	0.00320293	0.0579245
PTGER4	ENSG00000171522	1.56999	0.000559449	0.0235975
EIF4A2	ENSG00000156976	1.56486	0.00347873	0.0556192
ARL15	ENSG00000185305	1.56424	0.00113799	0.0364437
APOL3	ENSG00000128284	1.56121	0.00382802	0.0585047
TLDC2	ENSG00000101342	1.56004	0.00564102	0.0837931
NKG7	ENSG00000105374	1.55916	0.00618544	0.0628604
C5orf58	ENSG00000234511	1.55698	0.00535799	0.0733147
RBM18	ENSG00000119446	1.55376	0.000306142	0.0185901
ITFG1	ENSG00000129636	1.55263	0.000749533	0.0277236
RLF	ENSG00000117000	1.552	0.00350512	0.0556549
TOMM20	ENSG00000173726	1.55178	0.0012432	0.0335216
PTPN22	ENSG00000134242	1.55112	0.00147976	0.0364437
GABARAPL2	ENSG00000034713	1.55035	0.00355845	0.056124
CD58	ENSG00000116815	1.54553	0.00525281	0.0680354
LRRC40	ENSG00000066557	1.54417	0.00289852	0.0728544
MPC1	ENSG00000060762	1.54365	0.00652877	0.0853149
MT-ATP6	ENSG00000198899	1.54179	0.00718819	0.0785861
XPO7	ENSG00000130227	1.54017	0.000251677	0.0126589
RCBTB1	ENSG00000136144	1.53037	0.000437136	0.0219158
CXorf21	ENSG00000120280	1.52947	7.69991e-05	0.00995192
CCDC93	ENSG00000125633	1.52824	0.00213388	0.0464769
RAP1A	ENSG00000116473	1.5255	0.00675619	0.084263
ST3GAL6	ENSG00000064225	1.52108	7.71767e-05	0.00793752
H2AC6	ENSG00000180573	1.5184	0.0120603	0.0862342
FNDC3A	ENSG00000102531	1.51771	0.000843513	0.0311897
RPL32	ENSG00000144713	1.51633	0.000894738	0.0320246
CACNA1E	ENSG00000198216	1.51583	0.00624982	0.0763866
PLPBP	ENSG00000147471	1.51534	0.000230513	0.0153693
CCDC59	ENSG00000133773	1.51304	0.00605142	0.0822802
LAMP2	ENSG00000005893	1.5114	0.00225335	0.0480822
TAF9	ENSG00000273841	1.50994	0.00357235	0.0443443
GNG2	ENSG00000186469	1.50832	0.00301881	0.0515091
ATF2	ENSG00000115966	1.50543	6.55883e-05	0.00777513
PLLP	ENSG00000102934	1.50429	0.010477	0.093294
VAMP3	ENSG00000049245	1.50393	0.00404362	0.0600643
WDFY1	ENSG00000085449	1.49839	3.35009e-05	0.00508355
MFSD14A	ENSG00000156875	1.49744	0.00206485	0.037861
MMADHC	ENSG00000168288	1.49719	0.00282339	0.0431763
ISOC1	ENSG00000066583	1.49718	0.00525017	0.0985981
AIM2	ENSG00000163568	1.49688	0.00631302	0.0733905
RIPK2	ENSG00000104312	1.49314	0.000499688	0.0241465
HSPA13	ENSG00000155304	1.49284	0.00957812	0.0896438
RRAGD	ENSG00000025039	1.48334	0.000815111	0.0249212
PLAU	ENSG00000122861	1.48257	0.0093232	0.0957753
PATL1	ENSG00000166889	1.48213	0.000577268	0.0210622
CYREN	ENSG00000122783	1.48161	0.00035295	0.0206586
CENPO	ENSG00000138092	1.48129	0.00562843	0.0845626
SNRPG	ENSG00000143977	1.47879	0.00115908	0.0327258
FCGR1A	ENSG00000150337	1.47615	0.00385681	0.0585317
ARL5B	ENSG00000165997	1.4759	0.00876302	0.0734061
SH3GLB1	ENSG00000097033	1.47192	0.00849717	0.0914754
CD83	ENSG00000112149	1.46985	0.00342148	0.0608984
EAPP	ENSG00000129518	1.46773	0.00541483	0.0692063
CSGALNACT2	ENSG00000169826	1.46732	0.0069095	0.0765097
PHTF2	ENSG00000006576	1.46706	0.000690714	0.0261519
ARL6IP5	ENSG00000144746	1.46635	0.00157603	0.0333274
METTL14	ENSG00000145388	1.4654	0.000262089	0.0171735
IFITM3	ENSG00000142089	1.46257	0.00277414	0.0548701
PIM1	ENSG00000137193	1.46099	0.00062105	0.0249212
ZNF207	ENSG00000010244	1.45934	0.000620139	0.0249212
ING3	ENSG00000071243	1.45927	0.00624504	0.0853197
THAP1	ENSG00000131931	1.45869	0.00749588	0.0955156
AC021087.5	ENSG00000286001	1.45855	0.00423897	0.0957753
ORC3	ENSG00000135336	1.4582	0.000876676	0.032653
OSER1	ENSG00000132823	1.45578	0.00239396	0.0377693
AP1AR	ENSG00000138660	1.45536	0.00236881	0.0449241
DTNBP1	ENSG00000047579	1.45411	0.000537784	0.0206586
ANAPC13	ENSG00000129055	1.45331	0.0036716	0.0534398
CYBB	ENSG00000165168	1.45256	0.00389588	0.0633462
ZMYM5	ENSG00000132950	1.44982	0.000217929	0.0153693
UVRAG	ENSG00000198382	1.4496	0.000227735	0.0127029
PPWD1	ENSG00000113593	1.4481	0.000944715	0.0245266
NDUFA4	ENSG00000189043	1.44806	7.0252e-05	0.00928678
UBE2B	ENSG00000119048	1.44312	0.0082601	0.0899165
EIF2AK2	ENSG00000055332	1.43934	0.0031953	0.0443443
TMEM60	ENSG00000135211	1.43668	0.00634584	0.0734487
CCDC28A	ENSG00000024862	1.43463	0.00638393	0.0845626
TRPM7	ENSG00000092439	1.43431	0.000547807	0.0235412
WDR12	ENSG00000138442	1.43397	0.0035431	0.0494754
SPPL2A	ENSG00000138600	1.43384	2.44788e-05	0.00557393
CWC15	ENSG00000150316	1.43336	0.00236541	0.0401749
TACR2	ENSG00000075073	1.43292	0.003771	0.071912
TMEM216	ENSG00000187049	1.43275	0.00805814	0.0867689
MRPL44	ENSG00000135900	1.43051	9.15346e-05	0.0119625
PRKY	ENSG00000099725	1.42985	0.0100276	0.0917775
ATP6V1A	ENSG00000114573	1.42901	0.00253419	0.0468905
PSMB9	ENSG00000240065	1.421	0.000163341	0.0127029
TANK	ENSG00000136560	1.4198	0.00247568	0.0462079
FAM210A	ENSG00000177150	1.4198	0.00354421	0.0650689
PHKB	ENSG00000102893	1.41905	5.38782e-05	0.0078507
RCHY1	ENSG00000163743	1.41538	0.00287519	0.0510409
DIAPH2	ENSG00000147202	1.4108	0.000894919	0.0267566
BOLA2-SMG1P6	ENSG00000261740	1.4106	0.000211792	0.0134215
INSIG2	ENSG00000125629	1.40913	0.00498856	0.0745904
SAP18	ENSG00000150459	1.40797	0.00018394	0.0134011
WDR5B	ENSG00000196981	1.40557	0.000988173	0.0416619
SELENOT	ENSG00000198843	1.40321	0.0092743	0.0733905
MITD1	ENSG00000158411	1.40062	0.000375025	0.0197928
TBC1D15	ENSG00000121749	1.39741	0.00110762	0.0323699
ZBTB33	ENSG00000177485	1.39626	0.00367776	0.0785861
EIF3H	ENSG00000147677	1.39319	0.000817568	0.0235412
RELCH	ENSG00000134444	1.3917	0.000124207	0.0103793
ABRACL	ENSG00000146386	1.38952	0.00290124	0.0443443
FCHSD2	ENSG00000137478	1.38842	0.00102562	0.0319129
PLG	ENSG00000122194	1.38802	0.00489392	0.0734711
DRAM1	ENSG00000136048	1.38655	0.000668731	0.0256734
TTC1	ENSG00000113312	1.38459	0.00346846	0.0555937
CEP63	ENSG00000182923	1.38137	0.000988967	0.0279289
GPATCH11	ENSG00000152133	1.38103	0.0012315	0.0351912
FCER1G	ENSG00000158869	1.37764	0.010789	0.0951472
GTF3C6	ENSG00000155115	1.37644	0.00331752	0.0485288
ARL4A	ENSG00000122644	1.3738	0.00173852	0.0372118
RAB8B	ENSG00000166128	1.37305	0.00905736	0.0873886
GTF2E1	ENSG00000153767	1.37261	0.000964371	0.0382126
ATG5	ENSG00000057663	1.37099	0.00359013	0.0564848
RMI2	ENSG00000175643	1.36901	0.0101302	0.0921387
CXCR4	ENSG00000121966	1.3679	0.00617229	0.0728544
PCM1	ENSG00000078674	1.36755	0.00142997	0.0381036
EIF1B	ENSG00000114784	1.36599	0.00857827	0.0932238
ABI1	ENSG00000136754	1.36315	0.00419272	0.0495664
SUPT4H1	ENSG00000213246	1.35887	0.00147127	0.0364437
ZBTB24	ENSG00000112365	1.35766	0.00246939	0.0695072
ABHD3	ENSG00000158201	1.35721	0.00208087	0.039436
DENND2D	ENSG00000162777	1.35468	0.0018926	0.0362918
ZFAND5	ENSG00000107372	1.35444	0.00186788	0.0431763
NKIRAS1	ENSG00000197885	1.35424	0.00129827	0.0399703
PIR	ENSG00000087842	1.35101	0.00542936	0.0716184
PHC1	ENSG00000111752	1.35082	0.00204224	0.0392446
TNC	ENSG00000041982	1.35051	0.00748093	0.0987464
SUZ12	ENSG00000178691	1.34992	0.000630894	0.0249683
ESD	ENSG00000139684	1.34515	0.00815775	0.074708
XPO1	ENSG00000082898	1.34421	7.41942e-05	0.0078507
CERT1	ENSG00000113163	1.34304	0.000178064	0.0141088
AQR	ENSG00000021776	1.34238	0.000754762	0.0323699
ZNF433	ENSG00000197647	1.34142	0.000577498	0.0224628
OPTN	ENSG00000123240	1.34134	0.000225762	0.0127029
SETDB2	ENSG00000136169	1.33962	0.00055469	0.0235412
CIAO2A	ENSG00000166797	1.33953	0.00444121	0.0638238
KLF10	ENSG00000155090	1.33839	0.00381623	0.0583942
DCAF13	ENSG00000164934	1.33655	0.000902452	0.030066
PPID	ENSG00000171497	1.33611	0.0112885	0.0966926
GZF1	ENSG00000125812	1.33281	3.00396e-05	0.00558244
CEACAM1	ENSG00000079385	1.3288	0.00198126	0.0411881
GNG5	ENSG00000174021	1.32855	0.00840039	0.0908289
DNAJC27	ENSG00000115137	1.32701	0.00409838	0.0631013
RGS16	ENSG00000143333	1.32142	0.00290964	0.0745904
FNIP2	ENSG00000052795	1.31999	0.00704286	0.0842401
NFE2L3	ENSG00000050344	1.3181	0.00538002	0.0690993
CSNK1G3	ENSG00000151292	1.31571	0.00784927	0.0835826
SYPL1	ENSG00000008282	1.30779	0.00194403	0.0327258
BCAS2	ENSG00000116752	1.30738	0.00665941	0.0714054
SCYL2	ENSG00000136021	1.30726	0.00624028	0.0731417
NRAS	ENSG00000213281	1.30715	0.00724803	0.0789651
TMEM123	ENSG00000152558	1.3063	0.00479029	0.0697585
SFR1	ENSG00000156384	1.30419	0.00333688	0.0543681
NSMCE2	ENSG00000156831	1.30407	0.000233517	0.0127029
RNF130	ENSG00000113269	1.30363	0.000833036	0.0310208
ARRDC3	ENSG00000113369	1.30305	0.004285	0.0615059
BIRC6	ENSG00000115760	1.30226	0.00235951	0.0449086
DMXL2	ENSG00000104093	1.30222	0.00448863	0.0693112
TENT5A	ENSG00000112773	1.29621	0.00199517	0.0431763
ATRX	ENSG00000085224	1.29596	0.00154066	0.0372197
ARAP2	ENSG00000047365	1.29529	0.00140971	0.0322156
WTAP	ENSG00000146457	1.29299	0.00753475	0.0805887
PIK3AP1	ENSG00000155629	1.29225	0.00963063	0.0965558
FNIP1	ENSG00000217128	1.29153	0.00418569	0.0655533
SRP54	ENSG00000100883	1.29143	0.00168979	0.0382144
TBC1D7	ENSG00000145979	1.29085	0.0035849	0.061972
RNF13	ENSG00000082996	1.29027	0.00933395	0.0886758
PSME1	ENSG00000092010	1.28791	0.00418674	0.0669799
KY	ENSG00000174611	1.28682	0.0101815	0.0795306
CLIC4	ENSG00000169504	1.28589	0.0108908	0.0848865
BCKDHA	ENSG00000248098	1.28416	0.00426131	0.0548701
CDS2	ENSG00000101290	1.28113	0.000133363	0.0103211
TMEM140	ENSG00000146859	1.27916	0.000103559	0.0107089
CHD9	ENSG00000177200	1.27763	0.00140086	0.0357416
MTHFD2	ENSG00000065911	1.27659	0.000574181	0.021442
HPS3	ENSG00000163755	1.27653	0.000637602	0.0262646
PAG1	ENSG00000076641	1.27546	0.00429432	0.0615059
NPC2	ENSG00000119655	1.27492	0.00954184	0.0896116
ZCCHC7	ENSG00000147905	1.27487	0.00190854	0.0401749
PSMA6	ENSG00000100902	1.27015	0.0014593	0.0389829
VPS26A	ENSG00000122958	1.27005	0.0103225	0.0927553
CCDC82	ENSG00000149231	1.26616	0.0108346	0.0954835
TIA1	ENSG00000116001	1.26479	0.0114299	0.0986881
DENND1B	ENSG00000213047	1.26445	0.000368488	0.0224628
COPS2	ENSG00000166200	1.26391	0.000174126	0.0129061
PSMC2	ENSG00000161057	1.26206	0.00586833	0.0808795
IGLL5	ENSG00000254709	1.26118	0.00521882	0.0676981
ANKRD12	ENSG00000101745	1.25826	0.00600997	0.077254
SLAIN2	ENSG00000109171	1.2566	0.0059861	0.0601974
PPP2R5C	ENSG00000078304	1.25645	0.00039548	0.021916
MAML2	ENSG00000184384	1.25578	0.00755295	0.0692871
RIT1	ENSG00000143622	1.25485	0.00684308	0.0762351
PPP1R2	ENSG00000184203	1.25459	0.00365424	0.0462728
PSMA2	ENSG00000106588	1.25304	0.00955024	0.0896116
CCNT2	ENSG00000082258	1.25122	0.00727281	0.079037
LY9	ENSG00000122224	1.24961	0.00385718	0.0585317
ELP2	ENSG00000134759	1.24916	0.00402918	0.0600056
GMEB1	ENSG00000162419	1.24674	0.000323933	0.0224628
STK26	ENSG00000134602	1.24609	0.012994	0.0845626
HSBP1	ENSG00000230989	1.24565	0.00892797	0.0822778
RPL26	ENSG00000161970	1.24465	0.00344357	0.0599632
UQCR10	ENSG00000184076	1.24332	0.00936969	0.080667
MYCBP	ENSG00000214114	1.24267	0.00163261	0.0310208
SGK1	ENSG00000118515	1.24237	0.00427395	0.0615059
KLHL28	ENSG00000179454	1.24097	0.000485764	0.0220099
RPL15	ENSG00000174748	1.23995	0.00625764	0.0732782
TRIM22	ENSG00000132274	1.23788	0.00803363	0.0829835
PNISR	ENSG00000132424	1.23678	0.00404299	0.0488555
HIF1A	ENSG00000100644	1.23428	0.00511987	0.067113
PTP4A1	ENSG00000112245	1.23383	0.0141274	0.0923455
PPP6C	ENSG00000119414	1.2337	0.0117552	0.0805674
TDRD7	ENSG00000196116	1.23277	0.00268563	0.0375701
SQOR	ENSG00000137767	1.23177	0.000756434	0.0303884
WAC	ENSG00000095787	1.22984	0.00582323	0.0761431
SLC25A27	ENSG00000153291	1.2284	0.0102514	0.0965849
HMBOX1	ENSG00000147421	1.22749	0.00155925	0.0373018
UPF2	ENSG00000151461	1.22617	0.0032119	0.0533498
UQCRB	ENSG00000156467	1.22432	0.00694297	0.0727719
PLEKHB2	ENSG00000115762	1.22385	0.000916619	0.0303708
C1orf52	ENSG00000162642	1.2237	7.22298e-05	0.0103211
COPS4	ENSG00000138663	1.2225	0.00303834	0.0594425
PTAR1	ENSG00000188647	1.21863	0.0067167	0.0615059
ZMYM2	ENSG00000121741	1.21638	0.00525698	0.0692514
DCK	ENSG00000156136	1.21413	0.00797916	0.0864027
LIMS1	ENSG00000169756	1.21255	0.00277625	0.0492377
RAB7A	ENSG00000075785	1.21199	0.0073108	0.0854357
PURB	ENSG00000146676	1.21075	0.00323096	0.0611976
USP24	ENSG00000162402	1.20959	0.00176446	0.0320246
PPP4R3B	ENSG00000275052	1.20957	0.00183714	0.0401749
TCP1	ENSG00000120438	1.20412	0.00144454	0.0320246
CSTF3	ENSG00000176102	1.20349	0.00301466	0.0515091
CCNL1	ENSG00000163660	1.20214	0.00659102	0.0829835
TRIP11	ENSG00000100815	1.20013	0.00100714	0.0323699
VRK1	ENSG00000100749	1.19865	0.00933876	0.0886758
PSMA5	ENSG00000143106	1.19831	0.00104422	0.0256734
ZFP91	ENSG00000186660	1.19741	0.00261659	0.0550889
C1orf43	ENSG00000143612	1.19611	0.001544	0.0372197
RAB12	ENSG00000206418	1.19595	0.00104026	0.0327122
MICU1	ENSG00000107745	1.19579	0.00140536	0.0357548
AC118553.2	ENSG00000283761	1.19337	0.000142428	0.0127029
WASHC2A	ENSG00000099290	1.19139	0.00622923	0.0615059
APOL1	ENSG00000100342	1.19026	0.00574256	0.0705315
MRPS15	ENSG00000116898	1.18843	0.00112339	0.0257417
RNF141	ENSG00000110315	1.18674	0.00745604	0.0669252
STXBP3	ENSG00000116266	1.18649	0.00561424	0.074708
SLC20A1	ENSG00000144136	1.18373	0.00127221	0.0339856
RMC1	ENSG00000141452	1.18068	0.00125054	0.030066
P2RY2	ENSG00000175591	1.17839	0.00231884	0.0600643
ZNRD2	ENSG00000173465	1.17737	0.00694024	0.0873628
COX18	ENSG00000163626	1.17554	0.00168831	0.0485288
NDUFV2	ENSG00000178127	1.17473	0.00592435	0.0715617
MICU2	ENSG00000165487	1.1747	0.00121591	0.0337141
MED28	ENSG00000118579	1.17271	0.00232008	0.0395532
TRIM69	ENSG00000185880	1.17243	0.000541045	0.0206586
DENND4A	ENSG00000174485	1.17036	0.0117183	0.0985954
EIF2S3	ENSG00000130741	1.16858	0.00549771	0.0615059
SP140	ENSG00000079263	1.16768	0.00350112	0.0485288
RPL28	ENSG00000108107	1.16159	0.00616106	0.0728544
ZBED6	ENSG00000257315	1.15967	0.00964434	0.0852001
FAM151B	ENSG00000152380	1.15784	0.00342264	0.0462079
ACTR10	ENSG00000131966	1.15735	0.0127186	0.0881859
SUCO	ENSG00000094975	1.15729	0.00322942	0.0534398
IDE	ENSG00000119912	1.15713	0.000333093	0.0184898
DTX3L	ENSG00000163840	1.1568	0.00213537	0.0399703
AAGAB	ENSG00000103591	1.15555	0.00114965	0.0261519
NIFK	ENSG00000155438	1.15401	0.00854154	0.0984226
XRN1	ENSG00000114127	1.15317	0.00283838	0.0495664
HINT3	ENSG00000111911	1.15209	0.0113574	0.0761414
RNFT1	ENSG00000189050	1.15201	0.000399691	0.0183185
RHOH	ENSG00000168421	1.15193	0.00396388	0.0650001
NAA50	ENSG00000121579	1.15169	0.00308579	0.0435415
STAM2	ENSG00000115145	1.15091	0.00562219	0.0628604
CREB1	ENSG00000118260	1.15074	0.00372665	0.0619395
FMR1	ENSG00000102081	1.15068	2.61218e-05	0.00438276
OSBPL8	ENSG00000091039	1.14934	0.00848268	0.0852001
UBE2Q1	ENSG00000160714	1.14498	0.00171657	0.0389829
ARID5B	ENSG00000150347	1.14126	0.00502619	0.0676885
EMC7	ENSG00000134153	1.13873	0.0106921	0.0890748
TMEM273	ENSG00000204161	1.13715	0.0114044	0.0970368
BCL7C	ENSG00000099385	1.13662	0.0093022	0.0886174
ZNF654	ENSG00000175105	1.13617	0.00370032	0.0650001
UBAP2L	ENSG00000143569	1.13456	0.000952249	0.0323699
N4BP2L2	ENSG00000244754	1.13394	0.00252888	0.0508771
FGGY	ENSG00000172456	1.12846	0.000661883	0.0219158
SMU1	ENSG00000122692	1.12751	0.000637202	0.0251404
SLC23A2	ENSG00000089057	1.12457	0.00217886	0.0431763
MED13	ENSG00000108510	1.12242	0.000548946	0.0197928
GSR	ENSG00000104687	1.12226	0.00986806	0.0808053
SMC4	ENSG00000113810	1.12178	0.00601117	0.0719694
SLK	ENSG00000065613	1.12167	0.00394675	0.0485288
CYB5R4	ENSG00000065615	1.121	0.00608626	0.0799282
ATP6V1B2	ENSG00000147416	1.12086	0.00608367	0.072634
ZC3H11A	ENSG00000058673	1.11971	0.00595325	0.0715892
SLC17A5	ENSG00000119899	1.11655	0.0048415	0.0733905
ANKHD1-EIF4EBP3	ENSG00000254996	1.11612	0.00762383	0.0930515
CHURC1	ENSG00000258289	1.11488	0.0128704	0.0912426
BIRC3	ENSG00000023445	1.11487	0.00773493	0.0715892
VPS13D	ENSG00000048707	1.11342	0.00884824	0.0867689
TGS1	ENSG00000137574	1.1134	0.00714479	0.0782368
ARL8B	ENSG00000134108	1.11335	0.0103091	0.0994722
TNKS2	ENSG00000107854	1.11274	0.00146217	0.036335
MORC3	ENSG00000159256	1.11273	0.00519347	0.067677
LYSMD2	ENSG00000140280	1.11273	0.0136827	0.0863481
UBE2K	ENSG00000078140	1.1125	0.0134887	0.0948378
THUMPD3	ENSG00000134077	1.11181	0.00435305	0.0493263
DDHD1	ENSG00000100523	1.11038	0.00851173	0.0853149
SRRD	ENSG00000100104	1.11004	0.00443464	0.0814363
CHUK	ENSG00000213341	1.10998	0.00694273	0.0768114
YY1	ENSG00000100811	1.10893	0.00110983	0.0327258
NT5C2	ENSG00000076685	1.10807	0.000560867	0.025425
RAB2A	ENSG00000104388	1.10496	0.00884693	0.0927766
SBF2	ENSG00000133812	1.10474	0.00237973	0.0449404
TMEM38B	ENSG00000095209	1.10235	0.0107599	0.0950805
AL135905.2	ENSG00000285976	1.1011	0.0109511	0.0862342
ZBTB1	ENSG00000126804	1.10091	0.0118641	0.0986881
POU2F1	ENSG00000143190	1.10067	0.00145104	0.0327258
MTMR10	ENSG00000166912	1.09957	0.00144081	0.0362255
G3BP2	ENSG00000138757	1.0989	0.000532436	0.0206197
MAP3K7	ENSG00000135341	1.0981	0.00370883	0.0693112
BLZF1	ENSG00000117475	1.09744	0.000186944	0.0126589
EXOSC1	ENSG00000171311	1.09724	0.00924984	0.092206
MOB4	ENSG00000115540	1.09616	0.00795735	0.0669556
TAB2	ENSG00000055208	1.09404	0.0102378	0.0925126
ANKFY1	ENSG00000185722	1.08969	0.000909097	0.025425
TRIM21	ENSG00000132109	1.08853	0.0101679	0.092206
MAPRE2	ENSG00000166974	1.08243	0.0136848	0.0840386
SPART	ENSG00000133104	1.08032	0.0101373	0.0793178
PPP6R3	ENSG00000110075	1.07842	0.00184424	0.0395532
IFI16	ENSG00000163565	1.07746	0.00861842	0.0918598
H3-2	ENSG00000273213	1.07511	0.00383958	0.0518462
ANKHD1	ENSG00000131503	1.06815	0.00152819	0.0391918
FIP1L1	ENSG00000145216	1.0662	0.000688945	0.0235412
PRPF40A	ENSG00000196504	1.06429	7.95922e-05	0.00954607
UHRF2	ENSG00000147854	1.06367	0.00269361	0.0375945
UBE2A	ENSG00000077721	1.06159	0.00431115	0.0615595
GET3	ENSG00000198356	1.06082	0.00533751	0.0533498
TMEM126B	ENSG00000171204	1.06021	0.00950214	0.0811994
SDE2	ENSG00000143751	1.05874	0.00181067	0.0449086
CDC5L	ENSG00000096401	1.05599	0.0010062	0.0447615
QKI	ENSG00000112531	1.05548	0.00635237	0.0814363
TRAF6	ENSG00000175104	1.05411	0.000346871	0.0199376
VCPIP1	ENSG00000175073	1.05378	0.00233555	0.0515714
GSAP	ENSG00000186088	1.05357	0.00984253	0.0909931
DHX9	ENSG00000135829	1.05177	0.00230582	0.0443443
PITPNB	ENSG00000180957	1.04826	0.00271973	0.0494754
TMEM50A	ENSG00000183726	1.04765	0.00419061	0.0495664
DUSP28	ENSG00000188542	1.04715	0.00316035	0.065774
TANC2	ENSG00000170921	1.04712	0.0160806	0.0981846
GABPB1	ENSG00000104064	1.04537	0.00547023	0.0693112
CCDC186	ENSG00000165813	1.0424	0.00416433	0.0608869
SMCR8	ENSG00000176994	1.03938	0.00205765	0.0494754
E2F3	ENSG00000112242	1.03903	0.0145539	0.0912193
MANBA	ENSG00000109323	1.03784	0.00284757	0.0495664
FRS2	ENSG00000166225	1.03541	0.00127893	0.0380234
EMSY	ENSG00000158636	1.03338	0.00124699	0.0335216
ADK	ENSG00000156110	1.03206	0.00795895	0.0955439
PDS5A	ENSG00000121892	1.03186	0.000150269	0.0119625
FAM111A	ENSG00000166801	1.03118	0.00237282	0.0523186
NUP58	ENSG00000139496	1.02847	0.0101637	0.0986881
M6PR	ENSG00000003056	1.02741	0.00685007	0.0829277
PSMC4	ENSG00000013275	1.02718	0.000809083	0.0282687
PSMA3	ENSG00000100567	1.02315	0.000479462	0.0219158
DUSP3	ENSG00000108861	1.02102	0.00111683	0.0323699
COX7A2L	ENSG00000115944	1.01957	0.000228299	0.0132998
HMGCR	ENSG00000113161	1.01826	0.00342768	0.0462079
EXOC5	ENSG00000070367	1.00932	0.00128187	0.0349517
EIF3J	ENSG00000104131	1.00786	0.00916324	0.0830465
TRDMT1	ENSG00000107614	1.00428	0.00615588	0.0659517
POLR2B	ENSG00000047315	1.00397	0.019244	0.097571
TAF15	ENSG00000270647	1.00359	0.00655838	0.074708
PDS5B	ENSG00000083642	1.00028	0.00570393	0.0701915
STARD3NL	ENSG00000010270	0.99982	0.00846101	0.0852001
MPP5	ENSG00000072415	0.995549	0.0120255	0.0994187
EIF5	ENSG00000100664	0.993499	0.00258811	0.0515091
R3HCC1L	ENSG00000166024	0.993072	0.00365161	0.059942
ERP44	ENSG00000023318	0.990661	0.008995	0.0911912
MBTD1	ENSG00000011258	0.989254	0.00317292	0.0659517
ATP6V1H	ENSG00000047249	0.988214	0.00371143	0.0574764
PIGA	ENSG00000165195	0.98799	0.0129514	0.0814911
CNOT6L	ENSG00000138767	0.98711	0.00387631	0.0444779
LTN1	ENSG00000198862	0.986625	0.0099202	0.0715892
ZNF407	ENSG00000215421	0.978143	0.00570855	0.0570592
SMG1	ENSG00000157106	0.977254	0.00154272	0.0372197
FGFR1OP2	ENSG00000111790	0.969264	0.006571	0.074708
NCOA3	ENSG00000124151	0.960754	0.000161177	0.0127029
RO60	ENSG00000116747	0.959938	0.00696604	0.0768702
EPB41	ENSG00000159023	0.958227	0.00385559	0.0585317
PMS2	ENSG00000122512	0.957643	0.00729616	0.080667
SMARCA5	ENSG00000153147	0.950418	0.0147266	0.089131
MIER1	ENSG00000198160	0.949031	0.00899155	0.0727719
ZBTB2	ENSG00000181472	0.945945	0.00510833	0.0697585
MICOS10	ENSG00000173436	0.94253	0.00848501	0.0852001
CDKN2AIPNL	ENSG00000237190	0.939752	0.00171311	0.0383537
CCNK	ENSG00000090061	0.939113	0.00408791	0.0602505
CDC42SE2	ENSG00000158985	0.938676	0.00409808	0.0531804
PSMD12	ENSG00000197170	0.932652	0.00907502	0.0793178
METTL23	ENSG00000181038	0.932118	0.00766431	0.0811994
CNTRL	ENSG00000119397	0.928322	0.0122287	0.082082
MFAP1	ENSG00000140259	0.927612	0.00874003	0.0969965
ZNF410	ENSG00000119725	0.925941	0.00558404	0.0697585
TAOK3	ENSG00000135090	0.9217	0.00789698	0.0701915
TRIM5	ENSG00000132256	0.920429	0.014743	0.089131
TBL1XR1	ENSG00000177565	0.920049	0.00458459	0.0697585
RNPC3	ENSG00000185946	0.916688	0.00758546	0.0807856
RHEB	ENSG00000106615	0.915697	0.0164968	0.0987464
BBIP1	ENSG00000214413	0.914864	0.00363845	0.0569654
VILL	ENSG00000136059	0.914603	0.01985	0.0986881
ZDHHC17	ENSG00000186908	0.913185	0.00711344	0.0780703
MKRN2	ENSG00000075975	0.911672	0.00241116	0.0556395
ZFR	ENSG00000056097	0.911331	0.00217956	0.0431763
NBR1	ENSG00000188554	0.908951	0.0103626	0.0802007
TNFAIP8	ENSG00000145779	0.908853	0.00954936	0.096494
BTN2A1	ENSG00000112763	0.904314	0.00855424	0.0761414
GPR107	ENSG00000148358	0.899975	0.0085252	0.0761414
RAB22A	ENSG00000124209	0.899588	0.00254446	0.0542605
SCAF11	ENSG00000139218	0.898902	0.0052049	0.0676885
SERTAD2	ENSG00000179833	0.896825	0.00825885	0.0754177
MON2	ENSG00000061987	0.895624	0.00564491	0.0601974
RAN	ENSG00000132341	0.892855	0.0144476	0.0909454
ZC3H7A	ENSG00000122299	0.888803	0.0151988	0.0957753
DDX46	ENSG00000145833	0.88581	0.00549941	0.0694749
DCAF6	ENSG00000143164	0.881713	0.0148398	0.089584
ATP5F1C	ENSG00000165629	0.881657	0.006486	0.0661693
SEC13	ENSG00000157020	0.877831	0.0104453	0.0932058
CDR2	ENSG00000140743	0.877594	0.0151626	0.0994722
TM2D1	ENSG00000162604	0.875532	0.00707413	0.0697783
TRAPPC8	ENSG00000153339	0.867223	0.0023004	0.0443443
UBE2V1	ENSG00000244687	0.865347	0.0055386	0.069539
TMEM131	ENSG00000075568	0.863516	0.00663623	0.0751715
SNRPA1	ENSG00000131876	0.862656	0.0149487	0.0868665
HSPA9	ENSG00000113013	0.858795	0.00321197	0.0533498
RMDN1	ENSG00000176623	0.850866	0.0131154	0.0931126
HNRNPLL	ENSG00000143889	0.839886	0.00888486	0.0867689
TRIM38	ENSG00000112343	0.839425	0.00210209	0.042689
GLOD4	ENSG00000167699	0.836754	0.0148951	0.0896116
RBM26	ENSG00000139746	0.836005	0.00143233	0.0361541
ZC3HAV1	ENSG00000105939	0.832181	0.0123187	0.0907422
MED1	ENSG00000125686	0.831286	0.00376261	0.0605107
CCNYL1	ENSG00000163249	0.827519	0.00843315	0.0850791
FAM91A1	ENSG00000176853	0.814562	0.0113808	0.0970337
DTNB	ENSG00000138101	0.813134	0.0109717	0.0969965
ZBTB43	ENSG00000169155	0.810487	0.0165126	0.0911912
PDLIM5	ENSG00000163110	0.81021	0.00538867	0.0690993
RNF185	ENSG00000138942	0.809657	0.0104966	0.0933524
SLC25A30	ENSG00000174032	0.80528	0.00869878	0.0862342
USP34	ENSG00000115464	0.805225	0.00412048	0.0649528
FMC1-LUC7L2	ENSG00000269955	0.802349	0.00422665	0.0899165
FAM120B	ENSG00000112584	0.80176	0.0111755	0.0965466
UEVLD	ENSG00000151116	0.801597	0.0139383	0.0868665
RTCA	ENSG00000137996	0.793914	0.00842148	0.0850791
SRSF4	ENSG00000116350	0.788575	0.0110062	0.0958381
OXA1L	ENSG00000155463	0.786624	0.00036385	0.0183225
RALGAPB	ENSG00000170471	0.786077	0.0107788	0.0951224
AVL9	ENSG00000105778	0.782584	0.00312254	0.043993
ACOT9	ENSG00000123130	0.781157	0.0118736	0.0986881
UBAP2	ENSG00000137073	0.77737	0.00696838	0.069539
MARK3	ENSG00000075413	0.775198	0.00950373	0.0896053
MAPKAP1	ENSG00000119487	0.768436	0.00563996	0.0697783
DHX36	ENSG00000174953	0.756067	0.00623938	0.0731417
INO80D	ENSG00000114933	0.723686	0.00105491	0.0327258
TARDBP	ENSG00000120948	0.720462	0.00761841	0.0714111
GGNBP2	ENSG00000278311	0.720277	0.0106427	0.0812808
CCT2	ENSG00000166226	0.718536	0.0156922	0.0969646
PRR14L	ENSG00000183530	0.708459	0.00678803	0.0691336
KDM5A	ENSG00000073614	0.708058	0.0115188	0.097571
KIAA0319L	ENSG00000142687	0.699004	0.0120538	0.0994722
IP6K2	ENSG00000068745	0.675913	0.0109798	0.0957753
TAB3	ENSG00000157625	0.668299	0.00417412	0.0485046
HERC1	ENSG00000103657	0.64171	0.00944326	0.0761414
PUM1	ENSG00000134644	0.633249	0.0145649	0.0965558
ZBTB8OS	ENSG00000176261	0.619498	0.0122228	0.0845626
SSR1	ENSG00000124783	0.596367	0.00657558	0.074708
DNAJC7	ENSG00000168259	0.544662	0.00281081	0.0494754
TMED4	ENSG00000158604	0.415549	0.00908427	0.0788863
DEFA1B	ENSG00000240247	0.0850401	0.000920336	0.0375701
F8A2	ENSG00000274791	-0.121602	1.11044e-06	0.00101734
DEFB115	ENSG00000215547	-0.469992	2.18719e-06	0.00266714
DUSP22	ENSG00000112679	-0.554167	0.013852	0.0958381
EIF4G1	ENSG00000114867	-0.618833	0.00135387	0.0320246
BTBD9	ENSG00000183826	-0.650425	0.0118487	0.0779382
PRRC2A	ENSG00000204469	-0.656926	0.0127288	0.0860883
HNRNPUL1	ENSG00000105323	-0.668352	0.0146699	0.0916178
DHX38	ENSG00000140829	-0.675164	0.00444261	0.0627246
CYB5R3	ENSG00000100243	-0.696753	0.010076	0.0918855
WASHC1	ENSG00000181404	-0.706582	0.00684408	0.0681332
TMPPE	ENSG00000188167	-0.71819	0.00619328	0.0869165
TXN2	ENSG00000100348	-0.719692	0.0110735	0.0868665
CANT1	ENSG00000171302	-0.724611	0.0063019	0.0615059
LRRC41	ENSG00000132128	-0.747021	0.00802725	0.0829835
PPHLN1	ENSG00000134283	-0.752617	0.00400744	0.059942
HNRNPA0	ENSG00000177733	-0.754393	0.006079	0.0942161
DENND1C	ENSG00000205744	-0.758546	0.0184294	0.0986881
DHX16	ENSG00000204560	-0.763659	0.00329042	0.0615059
UPF1	ENSG00000005007	-0.766769	0.00931671	0.0757811
FDX1	ENSG00000137714	-0.770802	0.00731702	0.0896116
PCGF3	ENSG00000185619	-0.77169	0.00926376	0.088502
PRMT2	ENSG00000160310	-0.776743	0.00873742	0.0862835
PIGG	ENSG00000174227	-0.7794	0.00317238	0.053959
PRKCSH	ENSG00000130175	-0.793012	0.0136327	0.088502
PLIN3	ENSG00000105355	-0.794872	0.00903788	0.0768702
RIC8A	ENSG00000177963	-0.803633	0.00992325	0.0912787
LAMTOR4	ENSG00000188186	-0.80683	0.0174065	0.0986881
ACAA1	ENSG00000060971	-0.81078	0.00553966	0.0760056
SCARB2	ENSG00000138760	-0.815453	0.0100365	0.0761431
CD4	ENSG00000010610	-0.815998	0.00982772	0.0922251
CERS5	ENSG00000139624	-0.818168	0.0100566	0.0918464
COMMD4	ENSG00000140365	-0.820087	0.00629584	0.0662384
TRIM8	ENSG00000171206	-0.821314	0.00872825	0.0733905
NUDT22	ENSG00000149761	-0.823605	0.0151131	0.0873628
SPRYD3	ENSG00000167778	-0.831189	0.00796885	0.0827384
BUD23	ENSG00000071462	-0.837343	0.00969118	0.0853197
RAB11B	ENSG00000185236	-0.843796	0.00949242	0.0806446
CAPRIN2	ENSG00000110888	-0.857771	0.00399009	0.0597706
TMEM234	ENSG00000160055	-0.861732	0.00583243	0.0646821
ERN1	ENSG00000178607	-0.862402	0.0100708	0.098623
P4HA2	ENSG00000072682	-0.865038	0.0150087	0.0923455
TOR3A	ENSG00000186283	-0.867476	0.0136576	0.0955439
MRTFA	ENSG00000196588	-0.867512	0.0112448	0.0965558
PLOD3	ENSG00000106397	-0.867972	0.0110051	0.0970337
SRRT	ENSG00000087087	-0.870459	0.00464057	0.0572066
TMEM214	ENSG00000119777	-0.870576	0.00912682	0.0878605
PHF6	ENSG00000156531	-0.872744	0.00160967	0.038897
GXYLT1	ENSG00000151233	-0.873164	0.00514173	0.0842002
PCCB	ENSG00000114054	-0.880967	0.0108709	0.0955439
APP	ENSG00000142192	-0.884021	0.00870459	0.0733147
SPSB3	ENSG00000162032	-0.885203	0.00871574	0.0896438
SCPEP1	ENSG00000121064	-0.894286	0.00555789	0.0696647
METTL22	ENSG00000067365	-0.900274	0.0076178	0.067677
UPF3A	ENSG00000169062	-0.903788	0.00863506	0.0675691
QSOX2	ENSG00000165661	-0.905976	0.00606824	0.0986881
CYTH2	ENSG00000105443	-0.907139	0.0104217	0.0881241
RRBP1	ENSG00000125844	-0.907204	0.00392377	0.0601643
SHLD2	ENSG00000122376	-0.907683	0.00673682	0.086429
NDUFS8	ENSG00000110717	-0.908941	0.00655755	0.0676981
PSD4	ENSG00000125637	-0.913107	0.0101317	0.0921387
DMAC2	ENSG00000105341	-0.914185	0.00256455	0.0471123
PANK2	ENSG00000125779	-0.914781	0.000346851	0.016389
VPS53	ENSG00000141252	-0.916141	0.00868487	0.073282
GALNS	ENSG00000141012	-0.918627	0.01549	0.0965466
MCM3AP	ENSG00000160294	-0.923402	0.00614681	0.0728544
COLGALT1	ENSG00000130309	-0.925745	0.00961003	0.0746609
STK25	ENSG00000115694	-0.929917	0.00933763	0.0886758
RNF220	ENSG00000187147	-0.932188	0.0082887	0.0845278
MRPS5	ENSG00000144029	-0.933299	0.0114202	0.0918278
PPP6R1	ENSG00000105063	-0.935752	0.000797177	0.0281596
VCP	ENSG00000165280	-0.937377	0.00927628	0.088502
POR	ENSG00000127948	-0.939305	0.00972281	0.0969965
C9orf85	ENSG00000155621	-0.943598	0.00688487	0.0763873
TRIM28	ENSG00000130726	-0.945165	0.0116969	0.0827384
SLC35E2A	ENSG00000215790	-0.945208	0.00634183	0.0734487
HEATR3	ENSG00000155393	-0.945931	0.00396942	0.061972
IKBKG	ENSG00000269335	-0.946444	0.00984736	0.0807856
ATP7A	ENSG00000165240	-0.951324	0.00411341	0.0461634
RNF40	ENSG00000103549	-0.953266	0.0024536	0.0401164
CIRBP	ENSG00000099622	-0.95406	0.00219941	0.0375104
CLPX	ENSG00000166855	-0.957183	0.00506427	0.0602505
SLC35F6	ENSG00000213699	-0.95806	0.000469349	0.0199059
DHRSX	ENSG00000169084	-0.960168	0.00556723	0.0705754
SLC39A7	ENSG00000112473	-0.961135	0.00104961	0.0320246
DGKD	ENSG00000077044	-0.963486	0.00772497	0.0715892
FAM53C	ENSG00000120709	-0.963936	0.0100692	0.098623
CLTA	ENSG00000122705	-0.966025	0.00708022	0.0778622
EPN1	ENSG00000063245	-0.966905	0.00620387	0.0692871
FAM219B	ENSG00000178761	-0.967812	0.00453924	0.0729101
DNAJB2	ENSG00000135924	-0.968619	0.00771178	0.0761414
NPEPL1	ENSG00000215440	-0.969469	0.00905347	0.07067
MPRIP	ENSG00000133030	-0.970197	0.0153299	0.0986881
TMEM170A	ENSG00000166822	-0.972186	0.000232947	0.0152398
FAM193B	ENSG00000146067	-0.973252	0.010638	0.0943994
FAM204A	ENSG00000165669	-0.977336	0.00641058	0.0738551
MLXIP	ENSG00000175727	-0.977904	0.00204289	0.0364437
MTMR12	ENSG00000150712	-0.978754	0.00554591	0.0628604
HDAC7	ENSG00000061273	-0.981345	0.00911433	0.0729101
AP1B1	ENSG00000100280	-0.982476	0.000944704	0.0308235
FBXL12	ENSG00000127452	-0.986454	0.0116251	0.0982628
APEH	ENSG00000164062	-0.988073	0.00288715	0.03841
VPS37C	ENSG00000167987	-0.992961	0.00490815	0.0581469
SELENON	ENSG00000162430	-0.994776	0.00679384	0.0761414
CAPN1	ENSG00000014216	-0.995491	0.00155036	0.0372677
PPP1R9B	ENSG00000108819	-0.995662	0.00774078	0.0814363
RGS3	ENSG00000138835	-0.996915	0.00828565	0.0845278
CBY1	ENSG00000100211	-0.997232	0.00992758	0.0715892
NOP53	ENSG00000105373	-1.00474	0.014277	0.0901968
ALDH2	ENSG00000111275	-1.00781	0.00284288	0.0443443
MED22	ENSG00000148297	-1.00797	0.00747424	0.0802007
NRBP1	ENSG00000115216	-1.01277	0.00412134	0.0603961
GPR137	ENSG00000173264	-1.01447	0.00501689	0.0663195
BCKDK	ENSG00000103507	-1.01503	0.0101096	0.0829835
AP2M1	ENSG00000161203	-1.01547	0.00123331	0.0335216
MRVI1	ENSG00000072952	-1.02108	0.010264	0.0837931
MAPK7	ENSG00000166484	-1.02154	0.00253065	0.0714111
ZBED1	ENSG00000214717	-1.02236	0.002822	0.0571118
ARHGEF40	ENSG00000165801	-1.02591	0.0132018	0.092206
TSSC4	ENSG00000184281	-1.02668	0.00925869	0.0994187
CCNDBP1	ENSG00000166946	-1.02744	0.00748961	0.0705754
WDR47	ENSG00000085433	-1.02826	0.0151138	0.0873628
ASL	ENSG00000126522	-1.03259	0.00186958	0.0399551
CA13	ENSG00000185015	-1.03282	0.00888422	0.0867689
TBC1D10B	ENSG00000169221	-1.03543	0.00611773	0.0727719
PGLS	ENSG00000130313	-1.03622	0.00321063	0.0494754
HS1BP3	ENSG00000118960	-1.03887	0.0110092	0.0900717
LRP10	ENSG00000197324	-1.03983	0.00797159	0.0886758
TPGS1	ENSG00000141933	-1.04086	0.0010365	0.0380234
NCOA5	ENSG00000124160	-1.0421	0.00694414	0.0918278
ZBTB17	ENSG00000116809	-1.04285	0.0100824	0.0918855
TMEM80	ENSG00000177042	-1.04383	0.00967221	0.0729101
ACO2	ENSG00000100412	-1.04535	0.00257683	0.0420999
BSG	ENSG00000172270	-1.04636	0.004642	0.0692063
RSAD1	ENSG00000136444	-1.05028	0.00773994	0.0814363
TERF1	ENSG00000147601	-1.05145	0.0174829	0.0932619
MED25	ENSG00000104973	-1.05172	0.0078526	0.0687864
NFE2L1	ENSG00000082641	-1.05301	0.00560849	0.0697585
TBC1D10C	ENSG00000175463	-1.05363	0.00488907	0.0754177
PPAN	ENSG00000130810	-1.0551	0.00699527	0.0697783
DEF6	ENSG00000023892	-1.05538	0.00410897	0.0480822
CUTA	ENSG00000112514	-1.05574	0.0130709	0.0848365
TRAPPC5	ENSG00000181029	-1.0574	0.0125235	0.0958381
MGRN1	ENSG00000102858	-1.05826	0.00489824	0.0558951
NOP9	ENSG00000196943	-1.06277	0.00529858	0.0965558
SIAH2	ENSG00000181788	-1.06317	0.00558085	0.0697585
PTPN23	ENSG00000076201	-1.06339	0.0110451	0.0971285
AK2	ENSG00000004455	-1.06623	0.00141568	0.0358752
ANO10	ENSG00000160746	-1.06669	0.000774508	0.0216195
TUBGCP6	ENSG00000128159	-1.06829	0.00365796	0.0570619
IL4R	ENSG00000077238	-1.0691	0.0112023	0.0965558
SORT1	ENSG00000134243	-1.06941	0.00362286	0.049348
XPO5	ENSG00000124571	-1.06961	0.0070154	0.077254
GPR132	ENSG00000183484	-1.07075	0.00989655	0.0782368
SLC48A1	ENSG00000211584	-1.07087	0.00857242	0.0965466
ZNF587B	ENSG00000269343	-1.07108	0.00182593	0.0485288
TRPM6	ENSG00000119121	-1.07178	0.00433913	0.0647746
GGCX	ENSG00000115486	-1.07206	0.00241358	0.0372197
PTOV1	ENSG00000104960	-1.07236	0.010286	0.0771639
STAT6	ENSG00000166888	-1.0742	0.000514717	0.0249212
CASTOR2	ENSG00000274070	-1.07565	0.00507067	0.0890748
RNH1	ENSG00000023191	-1.0759	0.00727997	0.0790421
ZNF219	ENSG00000165804	-1.07894	0.00886423	0.097571
APOBR	ENSG00000184730	-1.08389	0.0142764	0.0926703
STRN4	ENSG00000090372	-1.0839	0.00240311	0.0377771
DNASE1L1	ENSG00000013563	-1.08562	0.00356914	0.0429433
EDC4	ENSG00000038358	-1.08613	0.00923778	0.0884424
ZNF276	ENSG00000158805	-1.08627	0.0173671	0.0986881
GTF2F1	ENSG00000125651	-1.0887	0.00227783	0.0352527
HVCN1	ENSG00000122986	-1.08982	0.0039731	0.061972
PFKL	ENSG00000141959	-1.09023	0.00357291	0.0495664
TNRC18	ENSG00000182095	-1.09172	0.0074373	0.0704184
PLPPR2	ENSG00000105520	-1.09175	0.0135419	0.0950805
SIPA1	ENSG00000213445	-1.09539	0.00811805	0.0912033
KDM4B	ENSG00000127663	-1.09632	0.00296166	0.0443443
FUT11	ENSG00000196968	-1.09783	0.000426864	0.0206586
OSCAR	ENSG00000170909	-1.09788	0.00393641	0.0495664
CEP104	ENSG00000116198	-1.09804	0.00718378	0.0822802
NISCH	ENSG00000010322	-1.09837	0.00400978	0.0533498
ARL11	ENSG00000152213	-1.10211	0.0119355	0.0988658
RPL3	ENSG00000100316	-1.10256	0.00565402	0.0697783
PXN	ENSG00000089159	-1.10296	0.00711475	0.086123
DCTN1	ENSG00000204843	-1.10508	0.000477176	0.0222324
ZNF467	ENSG00000181444	-1.10559	0.0114625	0.0986881
TRPT1	ENSG00000149743	-1.10593	0.00433869	0.0715617
EBNA1BP2	ENSG00000117395	-1.11107	0.015672	0.0917775
C19orf25	ENSG00000119559	-1.11406	0.0016314	0.0382144
SFXN3	ENSG00000107819	-1.11675	0.00205569	0.0394359
MXI1	ENSG00000119950	-1.1171	0.00698827	0.0874386
POLR2F	ENSG00000100142	-1.11875	0.00191015	0.0411881
PNKD	ENSG00000127838	-1.11889	0.0111145	0.0963946
MICAL2	ENSG00000133816	-1.12102	0.00155225	0.0372677
BTBD2	ENSG00000133243	-1.12162	0.00437833	0.0632625
TNS1	ENSG00000079308	-1.12279	0.00502485	0.0663564
TFIP11	ENSG00000100109	-1.12647	0.00431819	0.0525931
CCND3	ENSG00000112576	-1.12783	0.00397129	0.0596237
FBXO45	ENSG00000174013	-1.12911	0.00457138	0.0923455
ANP32E	ENSG00000143401	-1.13147	0.00558968	0.0544518
KMT2D	ENSG00000167548	-1.13164	0.00477686	0.0647746
DPH2	ENSG00000132768	-1.13333	0.000698286	0.0333802
MOB3A	ENSG00000172081	-1.1335	0.0107173	0.0948378
CHPT1	ENSG00000111666	-1.13389	0.000432149	0.0206765
NEK4	ENSG00000114904	-1.13742	0.00873472	0.0896438
SLC26A6	ENSG00000225697	-1.13952	0.00879052	0.0972523
RABGGTA	ENSG00000100949	-1.14329	0.00439713	0.0480822
ATP13A2	ENSG00000159363	-1.14432	0.00836263	0.0971139
SGSM2	ENSG00000141258	-1.14743	0.00516717	0.0688194
SART1	ENSG00000175467	-1.14816	0.000979544	0.0249212
TFEB	ENSG00000112561	-1.15109	0.00131905	0.0348737
RAD51C	ENSG00000108384	-1.15264	0.0123086	0.0822802
SIL1	ENSG00000120725	-1.15286	0.00794287	0.0669389
GAA	ENSG00000171298	-1.1536	0.00135186	0.0303884
TMEM250	ENSG00000238227	-1.15526	0.00717738	0.0822802
SCYL1	ENSG00000142186	-1.15556	0.000107996	0.0103211
FLII	ENSG00000177731	-1.15575	0.00361834	0.0615059
SNTB1	ENSG00000172164	-1.15817	0.0105129	0.0852001
SUPV3L1	ENSG00000156502	-1.16322	0.00169705	0.0318509
ALDH3A2	ENSG00000072210	-1.16432	0.00246352	0.0401456
SAP30	ENSG00000164105	-1.16652	0.00180967	0.061293
TBC1D8	ENSG00000204634	-1.16654	0.00408774	0.0647746
DNAJC28	ENSG00000177692	-1.16661	0.000644942	0.0330775
GOLGA1	ENSG00000136935	-1.16665	0.00310167	0.0600643
SYNE3	ENSG00000176438	-1.16701	0.000359567	0.0171778
MRE11	ENSG00000020922	-1.17323	0.00625757	0.0835826
B3GNTL1	ENSG00000175711	-1.17702	0.0142301	0.0957753
ZNF737	ENSG00000237440	-1.17707	0.00838341	0.0848865
HIP1R	ENSG00000130787	-1.18113	0.0165033	0.0987464
GTF2IRD2B	ENSG00000174428	-1.18262	0.000895446	0.0239924
RPRD1A	ENSG00000141425	-1.18343	0.000521257	0.0229687
CHMP1A	ENSG00000131165	-1.18566	0.00619598	0.0628604
REX1BD	ENSG00000006015	-1.18602	0.00329632	0.0615059
TUBGCP2	ENSG00000130640	-1.19003	0.000253871	0.0158795
SLC38A10	ENSG00000157637	-1.19067	0.000748068	0.0239924
WDR5	ENSG00000196363	-1.19239	0.00543013	0.0926703
TOR4A	ENSG00000198113	-1.19251	0.00855753	0.0853933
SLC16A3	ENSG00000141526	-1.19253	0.00968667	0.0900717
PHLDB1	ENSG00000019144	-1.19314	0.0161178	0.0899165
CDC34	ENSG00000099804	-1.19346	0.00137038	0.0353561
SLC12A9	ENSG00000146828	-1.19526	0.00273037	0.0487613
KIAA2013	ENSG00000116685	-1.19561	0.00404321	0.0537111
PEX2	ENSG00000164751	-1.1969	0.0042336	0.07067
GRHPR	ENSG00000137106	-1.19767	0.00135832	0.0352407
DDX41	ENSG00000183258	-1.20208	0.00123038	0.0269851
UBXN6	ENSG00000167671	-1.20224	0.000962822	0.0309422
HK3	ENSG00000160883	-1.20368	0.00895726	0.0933524
JRK	ENSG00000234616	-1.20408	0.00500869	0.098344
PEPD	ENSG00000124299	-1.20428	0.00266739	0.043063
CORO1A	ENSG00000102879	-1.20595	0.00558991	0.0761414
ZBTB46	ENSG00000130584	-1.20599	0.00821792	0.0873628
ZNF646	ENSG00000167395	-1.20647	0.00532874	0.0695072
TMUB1	ENSG00000164897	-1.20794	0.00866219	0.0986881
CCDC88B	ENSG00000168071	-1.21021	0.0113521	0.0814363
POLE4	ENSG00000115350	-1.21137	0.00346475	0.0631615
ARMC5	ENSG00000140691	-1.21148	0.00379561	0.0830465
PRKCA	ENSG00000154229	-1.2115	0.0032883	0.0567713
DOK1	ENSG00000115325	-1.21457	0.00355979	0.0443443
TSEN34	ENSG00000170892	-1.21514	0.00632293	0.0734061
CORO7	ENSG00000262246	-1.2155	0.00635078	0.0814363
ERF	ENSG00000105722	-1.22074	0.00665295	0.0649528
ACAP1	ENSG00000072818	-1.22256	0.000677009	0.0215572
CALCOCO1	ENSG00000012822	-1.22259	2.22364e-06	0.00108331
SPATA2L	ENSG00000158792	-1.22433	0.0102541	0.0845278
ITSN1	ENSG00000205726	-1.22439	0.00711827	0.0884424
IQCE	ENSG00000106012	-1.22581	0.00399053	0.0556549
UBALD1	ENSG00000153443	-1.22675	0.00715651	0.0636786
WDR13	ENSG00000101940	-1.2304	0.00105234	0.0322156
PIP5K1B	ENSG00000107242	-1.23055	0.00546806	0.0853599
BCORL1	ENSG00000085185	-1.23122	0.0017197	0.0513845
CALM3	ENSG00000160014	-1.23183	0.00408435	0.0647746
PIEZO1	ENSG00000103335	-1.23312	0.0105738	0.0957753
HCFC1R1	ENSG00000103145	-1.23577	0.00395954	0.0595519
MSR1	ENSG00000038945	-1.23626	0.0109747	0.0957753
FBXO44	ENSG00000132879	-1.23652	0.0103165	0.0728544
ATG101	ENSG00000123395	-1.23784	0.0104022	0.0971139
SF3B2	ENSG00000087365	-1.23903	0.00027794	0.018394
GEMIN2	ENSG00000092208	-1.23938	0.00687455	0.0763866
PPIP5K1	ENSG00000168781	-1.24029	0.00569585	0.0632551
GPATCH2	ENSG00000092978	-1.24402	0.00723166	0.0827384
BCR	ENSG00000186716	-1.24934	0.00268461	0.0375701
CHMP6	ENSG00000176108	-1.24991	0.00239283	0.0583942
ZPR1	ENSG00000109917	-1.25092	0.00293981	0.0387746
TNFRSF10B	ENSG00000120889	-1.25345	0.00892555	0.0868665
PCLAF	ENSG00000166803	-1.2549	0.0107808	0.0764436
ARL17A	ENSG00000185829	-1.25632	0.00111298	0.0282687
COA5	ENSG00000183513	-1.25745	0.00109831	0.0323011
ZNF101	ENSG00000181896	-1.2575	0.00130494	0.0382144
PLOD1	ENSG00000083444	-1.25826	0.000925465	0.0235412
RPS6KA4	ENSG00000162302	-1.26097	0.00416066	0.0692063
MFNG	ENSG00000100060	-1.26203	0.00931597	0.0886758
UNC13D	ENSG00000092929	-1.26335	0.00646957	0.0822802
RBM42	ENSG00000126254	-1.26348	0.00160447	0.0319129
STK11IP	ENSG00000144589	-1.26442	0.00363478	0.0569654
AKT1	ENSG00000142208	-1.26483	0.00105724	0.0320246
ENTR1	ENSG00000165689	-1.26717	0.00569028	0.0799282
ALDH9A1	ENSG00000143149	-1.26975	0.00381113	0.0659517
ARL13B	ENSG00000169379	-1.27107	0.00210036	0.042689
GLB1	ENSG00000170266	-1.27164	0.000319017	0.0184179
TYMP	ENSG00000025708	-1.27191	0.010679	0.0946982
ULK1	ENSG00000177169	-1.27273	0.0128425	0.0862835
MIB2	ENSG00000197530	-1.27357	0.011876	0.0986881
NAA40	ENSG00000110583	-1.27522	0.00727503	0.0829209
CA4	ENSG00000167434	-1.27594	0.0109896	0.0957963
PRKAR2A	ENSG00000114302	-1.27679	0.000131076	0.00954607
TMC8	ENSG00000167895	-1.27745	0.00228636	0.039436
ARHGEF1	ENSG00000076928	-1.2775	0.00693759	0.0852001
LRRK1	ENSG00000154237	-1.27799	0.0123698	0.0896116
RPS19BP1	ENSG00000187051	-1.27967	0.00325951	0.040884
NLRP1	ENSG00000091592	-1.28026	0.00293019	0.0505011
RFNG	ENSG00000169733	-1.2834	0.00277276	0.0626969
CPAMD8	ENSG00000160111	-1.2846	0.00743675	0.092206
RETREG3	ENSG00000141699	-1.28531	0.000416486	0.0206586
UVSSA	ENSG00000163945	-1.28535	0.000427659	0.0206586
SIDT2	ENSG00000149577	-1.28677	0.00290329	0.0501724
SULT1A1	ENSG00000196502	-1.28756	0.00557397	0.0808795
TTYH3	ENSG00000136295	-1.28777	0.0146011	0.0965558
DYNC2LI1	ENSG00000138036	-1.28778	0.00994888	0.0735316
TOB2	ENSG00000183864	-1.28987	0.00964557	0.0728544
MED16	ENSG00000175221	-1.28998	0.00155492	0.0372677
SDF4	ENSG00000078808	-1.29063	0.00274664	0.0488555
SEC22C	ENSG00000093183	-1.29091	0.000906271	0.0239924
ZNF444	ENSG00000167685	-1.29115	0.00687438	0.0763866
HDAC10	ENSG00000100429	-1.29229	0.00985721	0.0714512
BANF1	ENSG00000175334	-1.29427	0.00109448	0.0270509
WDR70	ENSG00000082068	-1.29462	0.00904246	0.098623
ARFGAP1	ENSG00000101199	-1.29507	0.00246197	0.0431229
ABCD4	ENSG00000119688	-1.29514	0.00320225	0.0533498
MLLT1	ENSG00000130382	-1.29865	0.00688654	0.0763873
APRT	ENSG00000198931	-1.30518	0.00791779	0.0768702
NAT10	ENSG00000135372	-1.30534	0.00405767	0.069539
NR4A1	ENSG00000123358	-1.30739	0.00955277	0.0795427
NFKBIL1	ENSG00000204498	-1.30775	0.000988397	0.0322156
ACSS3	ENSG00000111058	-1.31119	0.00320866	0.0647746
RGS14	ENSG00000169220	-1.31404	0.00512926	0.067113
VARS1	ENSG00000204394	-1.3142	0.00413589	0.0743956
MAP2K1	ENSG00000169032	-1.31443	0.00165923	0.0380234
TOP1MT	ENSG00000184428	-1.31606	0.00631611	0.0985954
FRMD8	ENSG00000126391	-1.32019	0.00320963	0.0494754
ZNF580	ENSG00000213015	-1.3205	0.0196469	0.098623
INTS1	ENSG00000164880	-1.32126	0.00746919	0.0802007
MBOAT7	ENSG00000125505	-1.32147	0.00833578	0.0846294
NUP43	ENSG00000120253	-1.32262	0.000403497	0.0210622
ASPSCR1	ENSG00000169696	-1.32446	0.00711741	0.0780703
CMTM7	ENSG00000153551	-1.32463	0.000340285	0.0191462
ZFP92	ENSG00000189420	-1.32636	0.00356649	0.0969965
THBD	ENSG00000178726	-1.32657	0.00886377	0.0867689
PPM1F	ENSG00000100034	-1.32779	0.00320618	0.0533498
PEX5	ENSG00000139197	-1.32984	0.000969192	0.0369292
STN1	ENSG00000107960	-1.33053	0.0101346	0.0964051
AXL	ENSG00000167601	-1.33087	0.00535004	0.0853599
TMC1	ENSG00000165091	-1.33249	0.00801394	0.067113
ODF2	ENSG00000136811	-1.33308	0.000800117	0.0322156
TRPV2	ENSG00000187688	-1.33334	0.000286157	0.0171735
ZNF563	ENSG00000188868	-1.33381	0.00143982	0.0375104
SGMS2	ENSG00000164023	-1.33393	0.000757603	0.0279289
PECAM1	ENSG00000261371	-1.33689	0.000767694	0.030066
RMND5B	ENSG00000145916	-1.33779	0.000153781	0.0141759
TRIM65	ENSG00000141569	-1.33881	0.00292847	0.0761414
FARP2	ENSG00000006607	-1.34089	0.00269282	0.0383537
PDZD7	ENSG00000186862	-1.34092	0.00721971	0.0976266
HAUS7	ENSG00000213397	-1.34108	0.00306681	0.0627246
ESRRA	ENSG00000173153	-1.34418	0.00166626	0.0380853
PPP1R12C	ENSG00000125503	-1.34687	0.011079	0.0961831
AP2A2	ENSG00000183020	-1.34766	0.000386197	0.0162711
DNAJC17	ENSG00000104129	-1.34809	0.00227152	0.0507635
THAP4	ENSG00000176946	-1.34891	0.000544533	0.029103
CAPN15	ENSG00000103326	-1.3538	0.00236415	0.0399703
EHBP1L1	ENSG00000173442	-1.35652	0.00939195	0.0957753
TNFAIP8L1	ENSG00000185361	-1.35665	0.00696197	0.0874386
RNPEPL1	ENSG00000142327	-1.36209	0.00203357	0.042689
CPTP	ENSG00000224051	-1.3629	0.000456332	0.0267566
TRPM4	ENSG00000130529	-1.36497	0.0102653	0.0926312
NOL3	ENSG00000140939	-1.36542	0.00501658	0.0984226
MAB21L4	ENSG00000172478	-1.36761	0.00573148	0.0845278
ATP2A3	ENSG00000074370	-1.36832	0.00437447	0.0687742
KCNMB1	ENSG00000145936	-1.36978	0.00479572	0.0681332
RNF103-CHMP3	ENSG00000249884	-1.37006	0.0112467	0.0965558
FAM174A	ENSG00000174132	-1.37145	0.00471143	0.0646821
ZNF180	ENSG00000167384	-1.37159	0.00181286	0.041326
CPSF1	ENSG00000071894	-1.37349	0.00668148	0.0754177
QSOX1	ENSG00000116260	-1.37512	0.000892359	0.0320246
MARVELD1	ENSG00000155254	-1.37566	0.00400272	0.0799282
CHRNA7	ENSG00000175344	-1.37655	0.00944904	0.0928943
WRN	ENSG00000165392	-1.37701	0.00799287	0.086429
SORBS3	ENSG00000120896	-1.37809	0.00832201	0.0858623
MNT	ENSG00000070444	-1.37819	0.00515702	0.0556549
EEF2K	ENSG00000103319	-1.38159	0.00136382	0.036597
GPAA1	ENSG00000197858	-1.38248	0.00100657	0.0320246
PAK4	ENSG00000130669	-1.38416	0.00791805	0.073753
UBL4A	ENSG00000102178	-1.38712	0.00166778	0.0454364
GATD1	ENSG00000177225	-1.38804	0.00400767	0.0534447
PROS1	ENSG00000184500	-1.38884	0.0100116	0.0917625
C11orf58	ENSG00000110696	-1.38997	2.68792e-06	0.00116304
SCAMP3	ENSG00000116521	-1.39041	0.00149223	0.0419518
TMED3	ENSG00000166557	-1.39301	0.00034362	0.0211183
SLC8B1	ENSG00000089060	-1.39469	0.00237982	0.0383537
HTR3B	ENSG00000149305	-1.39581	0.00473361	0.0900029
ZNF93	ENSG00000184635	-1.39584	0.00349314	0.0585317
TNFRSF12A	ENSG00000006327	-1.39661	0.00397176	0.0449404
SGSM3	ENSG00000100359	-1.39662	0.00651607	0.0746511
NUDT14	ENSG00000183828	-1.39791	0.00900093	0.0985141
AGGF1	ENSG00000164252	-1.39807	3.93833e-05	0.00647435
ARHGAP4	ENSG00000089820	-1.39908	0.00437922	0.0687796
MRPL4	ENSG00000105364	-1.39949	0.00499467	0.079737
MAEA	ENSG00000090316	-1.40058	0.00064399	0.0272625
STK11	ENSG00000118046	-1.4012	0.000903719	0.0335216
HYOU1	ENSG00000149428	-1.4026	0.00058247	0.0245266
ZNF677	ENSG00000197928	-1.4033	0.000325159	0.0206586
POMK	ENSG00000185900	-1.40416	0.00281161	0.0523186
ANKS3	ENSG00000168096	-1.40475	0.00598404	0.0717786
CACTIN	ENSG00000105298	-1.40554	0.00138001	0.0432943
SLC7A8	ENSG00000092068	-1.40955	0.00253119	0.053959
FAM131A	ENSG00000175182	-1.40986	0.000310816	0.0134215
PWP2	ENSG00000241945	-1.41091	0.00671946	0.0947222
METTL7A	ENSG00000185432	-1.41161	0.00332681	0.0633348
TRIM11	ENSG00000154370	-1.41323	0.00135919	0.0397426
HLA-DOA	ENSG00000204252	-1.4137	0.000978967	0.0362399
SCAF1	ENSG00000126461	-1.42008	0.00262439	0.0486323
EXT2	ENSG00000151348	-1.42041	0.000745991	0.0310208
C16orf58	ENSG00000140688	-1.42179	0.00419109	0.074708
LRRC27	ENSG00000148814	-1.42247	0.00851641	0.0853149
DCXR	ENSG00000169738	-1.42256	0.00387079	0.0585996
CCNJL	ENSG00000135083	-1.42875	0.00305108	0.0595519
ARRDC1	ENSG00000197070	-1.42894	0.00315797	0.0465918
HSD11B1L	ENSG00000167733	-1.42947	0.00672646	0.0903009
NT5C	ENSG00000125458	-1.43308	0.000542891	0.029103
SGPP1	ENSG00000126821	-1.43343	0.00183416	0.0503707
PEX11G	ENSG00000104883	-1.43404	0.00425858	0.0643719
NADK2	ENSG00000152620	-1.43406	0.000336931	0.0235412
GBGT1	ENSG00000148288	-1.43464	0.000360832	0.0194247
RTL5	ENSG00000242732	-1.43548	0.00010435	0.0136358
PLXNA2	ENSG00000076356	-1.43608	0.00584411	0.0886174
NUBP2	ENSG00000095906	-1.43995	0.00154879	0.0427189
NVL	ENSG00000143748	-1.44139	0.00466316	0.0650001
SIRPB2	ENSG00000196209	-1.44166	0.00130636	0.0316973
PSMC3	ENSG00000165916	-1.44264	0.00248388	0.0375104
TP53I11	ENSG00000175274	-1.44515	0.000201163	0.013868
PLD3	ENSG00000105223	-1.44516	3.1655e-05	0.00563752
L3MBTL2	ENSG00000100395	-1.44695	0.00181521	0.0449241
STK32C	ENSG00000165752	-1.44791	0.00787325	0.0970337
WDR18	ENSG00000065268	-1.4488	0.00158836	0.0468351
GPATCH4	ENSG00000160818	-1.44974	0.0053596	0.0714111
PIK3R2	ENSG00000105647	-1.45016	0.00535895	0.0848865
S1PR4	ENSG00000125910	-1.45038	0.00195939	0.0409862
FCGRT	ENSG00000104870	-1.45293	7.41905e-05	0.0102602
HDGFL2	ENSG00000167674	-1.45379	0.000489377	0.0256734
PIGL	ENSG00000108474	-1.45578	0.00324514	0.0535539
TBL3	ENSG00000183751	-1.45683	0.000624379	0.0362766
C7orf50	ENSG00000146540	-1.46397	0.00455536	0.0571118
RNPEP	ENSG00000176393	-1.46569	0.000186587	0.0119625
RHOT2	ENSG00000140983	-1.46905	0.00904874	0.0746511
BRF1	ENSG00000185024	-1.46954	0.00281652	0.0585317
LRP8	ENSG00000157193	-1.47212	0.00154029	0.041362
AATK	ENSG00000181409	-1.47214	0.00480842	0.0649528
EEF1D	ENSG00000104529	-1.47342	7.17521e-05	0.0101018
UROD	ENSG00000126088	-1.47411	0.000251896	0.018394
AKR1C2	ENSG00000151632	-1.47475	0.00462899	0.064081
PFKM	ENSG00000152556	-1.47537	0.00920574	0.0993474
PGP	ENSG00000184207	-1.47722	0.00213662	0.0647563
OS9	ENSG00000135506	-1.47985	0.000992285	0.0313393
LANCL2	ENSG00000132434	-1.48054	0.0039064	0.0615059
MMP25	ENSG00000008516	-1.48082	0.00787598	0.0896438
SCD	ENSG00000099194	-1.48118	0.00580922	0.0574892
MYO15B	ENSG00000266714	-1.48777	0.00171891	0.0383537
PHF12	ENSG00000109118	-1.49012	0.000643546	0.0252354
PHLDB3	ENSG00000176531	-1.4929	0.00539459	0.0715617
PWWP3A	ENSG00000160953	-1.49552	0.00648491	0.0745106
PITPNM1	ENSG00000110697	-1.49709	0.0011927	0.0330775
MROH6	ENSG00000204839	-1.49737	0.00640562	0.0738551
METTL1	ENSG00000037897	-1.49757	0.00311366	0.0551068
PRRG3	ENSG00000130032	-1.49855	0.00365591	0.0802007
CLCF1	ENSG00000175505	-1.50171	0.00421146	0.0907422
TNFSF12	ENSG00000239697	-1.50307	0.00267415	0.0556395
TMEM94	ENSG00000177728	-1.5035	0.00430016	0.0551068
D2HGDH	ENSG00000180902	-1.50508	0.00748423	0.072181
PNPLA2	ENSG00000177666	-1.50517	0.000551495	0.020338
LRWD1	ENSG00000161036	-1.50867	0.00199817	0.041362
DEF8	ENSG00000140995	-1.51169	0.000182582	0.0119625
STAB1	ENSG00000010327	-1.51188	0.00560785	0.0583942
KLF16	ENSG00000129911	-1.51437	0.00773851	0.064081
SPRED1	ENSG00000166068	-1.51599	0.00565315	0.0729315
TCN2	ENSG00000185339	-1.51723	0.00170362	0.0382574
LTB4R	ENSG00000213903	-1.52019	0.00107408	0.0286676
NECTIN1	ENSG00000110400	-1.5202	0.00453681	0.0789651
SNRPD1	ENSG00000167088	-1.52098	2.59697e-05	0.00557393
PTRH1	ENSG00000187024	-1.52392	0.003973	0.0714111
MYO1D	ENSG00000176658	-1.52709	0.007241	0.0789651
SLC29A1	ENSG00000112759	-1.5296	0.00150389	0.043509
NIPSNAP1	ENSG00000184117	-1.531	0.00481066	0.0649528
BRAT1	ENSG00000106009	-1.53118	0.00130607	0.0346734
GDPD1	ENSG00000153982	-1.53608	0.00589837	0.0926703
POU6F1	ENSG00000184271	-1.53759	0.0056002	0.0697585
SCCPDH	ENSG00000143653	-1.53916	0.000934105	0.0364437
PRDM4	ENSG00000110851	-1.53929	0.000626559	0.0197928
IL17RA	ENSG00000177663	-1.54198	0.00145605	0.038254
TACC3	ENSG00000013810	-1.54357	0.000166979	0.0127029
MAD1L1	ENSG00000002822	-1.54963	0.00143542	0.0361608
KCNMA1	ENSG00000156113	-1.55169	0.0105758	0.0761078
LPAR4	ENSG00000147145	-1.5539	0.00589214	0.0714111
IFT74	ENSG00000096872	-1.55787	0.0025451	0.0469567
CERS4	ENSG00000090661	-1.55808	0.000676918	0.0235412
RNF170	ENSG00000120925	-1.5616	0.00125363	0.035464
FAM207A	ENSG00000160256	-1.56401	0.000325118	0.018394
CSMD1	ENSG00000183117	-1.56552	0.00550503	0.0694775
BMP8B	ENSG00000116985	-1.56762	0.00420166	0.0896438
ADTRP	ENSG00000111863	-1.57333	0.000650575	0.0299858
CSF1R	ENSG00000182578	-1.57492	0.00124094	0.0335216
KIF3C	ENSG00000084731	-1.58293	0.0005747	0.0323699
C10orf90	ENSG00000154493	-1.58681	0.00119157	0.0486323
HS3ST2	ENSG00000122254	-1.58884	0.000685789	0.0330775
RIC8B	ENSG00000111785	-1.59046	0.000889684	0.0422925
RPS6KA2	ENSG00000071242	-1.59091	0.000472165	0.0247985
SNX21	ENSG00000124104	-1.59193	0.000801389	0.0327258
SIGLEC11	ENSG00000161640	-1.5929	0.00134034	0.0543681
TRADD	ENSG00000102871	-1.59508	0.00164995	0.0379834
DHRS4	ENSG00000157326	-1.59575	0.00280136	0.0693112
LRRC4	ENSG00000128594	-1.59647	0.00691951	0.0661693
PMEPA1	ENSG00000124225	-1.603	0.00636594	0.0884034
ATAT1	ENSG00000137343	-1.60458	0.00198743	0.0533498
PLXNB2	ENSG00000196576	-1.60767	0.0103683	0.0928897
LTBP2	ENSG00000119681	-1.60916	0.00467812	0.0896116
ARL6IP4	ENSG00000182196	-1.60973	0.00111951	0.0323699
JDP2	ENSG00000140044	-1.61068	0.000350489	0.0153693
DDRGK1	ENSG00000198171	-1.61076	0.00132774	0.039436
AMDHD1	ENSG00000139344	-1.61362	0.00731543	0.0681916
ATN1	ENSG00000111676	-1.61384	0.00553103	0.069539
FARSA	ENSG00000179115	-1.61581	0.000975968	0.0310208
PRKDC	ENSG00000253729	-1.61727	0.000483709	0.0197928
NFXL1	ENSG00000170448	-1.61914	0.00390781	0.0589513
ILVBL	ENSG00000105135	-1.62155	0.00677438	0.0917625
TAGLN	ENSG00000149591	-1.62338	0.0007346	0.0308544
B3GALT6	ENSG00000176022	-1.62362	0.00226291	0.0615059
FN3K	ENSG00000167363	-1.62661	0.00390387	0.0589513
C1QC	ENSG00000159189	-1.62722	0.00719658	0.0849925
SLC4A2	ENSG00000164889	-1.63065	0.00175235	0.0330775
SH3TC1	ENSG00000125089	-1.63315	0.00576614	0.0705754
FUT10	ENSG00000172728	-1.63371	0.00430359	0.0697585
CSMD3	ENSG00000164796	-1.63419	0.00158435	0.0385497
TAF5	ENSG00000148835	-1.63647	0.00347092	0.085905
ACKR2	ENSG00000144648	-1.63672	0.00150816	0.0449086
PADI4	ENSG00000159339	-1.63777	0.002045	0.0374679
LRP1	ENSG00000123384	-1.63969	0.00289165	0.0548701
NUPR1	ENSG00000176046	-1.64583	0.000698265	0.026257
LIMS2	ENSG00000072163	-1.64699	0.00430267	0.0963946
RXRA	ENSG00000186350	-1.64747	0.00119943	0.0357416
GMPPB	ENSG00000173540	-1.64988	5.85643e-05	0.00896794
TIMM21	ENSG00000075336	-1.64996	0.00550233	0.0864431
CYP4B1	ENSG00000142973	-1.65089	0.0102731	0.0926363
SPARC	ENSG00000113140	-1.65143	0.00344227	0.0581469
DDX54	ENSG00000123064	-1.65179	0.0060351	0.072181
NAPRT	ENSG00000147813	-1.65258	0.000688361	0.0261519
DOK2	ENSG00000147443	-1.65613	0.000642246	0.0252354
CD81	ENSG00000110651	-1.66019	0.000469036	0.0235412
ABCA2	ENSG00000107331	-1.66704	0.000513709	0.0184037
ALDOB	ENSG00000136872	-1.66917	0.00362208	0.0705754
TLNRD1	ENSG00000140406	-1.67183	0.00125263	0.0317714
C5AR2	ENSG00000134830	-1.67279	0.00125493	0.0291193
FKBP8	ENSG00000105701	-1.6728	0.00127462	0.0365565
PSTPIP1	ENSG00000140368	-1.67312	0.000176461	0.0140561
PCOLCE	ENSG00000106333	-1.67379	0.00355429	0.0729101
RNFT2	ENSG00000135119	-1.67437	0.00165472	0.039436
ADCK2	ENSG00000133597	-1.67455	0.000925572	0.0351168
AOC3	ENSG00000131471	-1.67473	0.000679033	0.0337141
TSHZ1	ENSG00000179981	-1.67488	0.000298241	0.0219158
APOD	ENSG00000189058	-1.67767	0.0055617	0.0901962
METRNL	ENSG00000176845	-1.67888	0.00175974	0.042994
SNX32	ENSG00000172803	-1.67972	0.00314314	0.0655533
EFNA4	ENSG00000243364	-1.6876	0.00245398	0.0692514
AMFR	ENSG00000159461	-1.69089	8.35088e-05	0.00951498
PIH1D1	ENSG00000104872	-1.69234	0.0014689	0.0308205
AIMP1	ENSG00000164022	-1.69313	0.000138378	0.0126589
PLA2G15	ENSG00000103066	-1.69451	3.09989e-05	0.00546358
SLC52A2	ENSG00000185803	-1.69574	0.00423357	0.0641315
PLEC	ENSG00000178209	-1.69656	0.00159804	0.0375701
PYURF	ENSG00000145337	-1.69756	0.000114823	0.0115027
SAA2	ENSG00000134339	-1.69794	0.0100497	0.0789676
ABCG4	ENSG00000172350	-1.698	0.0025029	0.0867689
GMDS	ENSG00000112699	-1.70482	0.00249529	0.0536155
UTS2B	ENSG00000188958	-1.70946	0.00393152	0.0616095
FBXO21	ENSG00000135108	-1.71158	0.00319432	0.0669799
DPP3	ENSG00000254986	-1.71503	0.000210957	0.0119625
AP2S1	ENSG00000042753	-1.7168	0.00166187	0.0330814
TMEM164	ENSG00000157600	-1.71996	1.2367e-06	0.00101734
SLC11A1	ENSG00000018280	-1.72142	0.00143661	0.0382126
REXO4	ENSG00000148300	-1.72364	0.00372094	0.079037
UAP1L1	ENSG00000197355	-1.72369	0.00307073	0.0520833
C8orf82	ENSG00000213563	-1.7244	0.00210495	0.0603961
KCTD17	ENSG00000100379	-1.72772	0.00424949	0.0643035
ZFPM2	ENSG00000169946	-1.73021	0.00492138	0.0691936
HABP4	ENSG00000130956	-1.73028	0.00221321	0.0655533
CLEC10A	ENSG00000132514	-1.73191	0.00482515	0.089131
TCP11L1	ENSG00000176148	-1.73336	2.72607e-06	0.00182121
ANGPTL4	ENSG00000167772	-1.73889	0.00333834	0.0746511
CDK18	ENSG00000117266	-1.74145	0.00152332	0.0381179
ITFG2	ENSG00000111203	-1.74383	0.000907962	0.0330775
TSPAN4	ENSG00000214063	-1.74617	0.00132518	0.0349517
FXN	ENSG00000165060	-1.74643	0.000308653	0.0239924
ZNF283	ENSG00000167637	-1.74831	0.00244936	0.0460518
HTRA1	ENSG00000166033	-1.74888	0.00219609	0.0629075
FCRL2	ENSG00000132704	-1.75326	0.00577814	0.0986881
LYRM9	ENSG00000232859	-1.75523	0.00393542	0.0829835
GABRG2	ENSG00000113327	-1.75626	0.00289596	0.0426849
OR10H5	ENSG00000172519	-1.75815	0.000682908	0.0330775
TELO2	ENSG00000100726	-1.75924	0.0046224	0.0640773
GIGYF1	ENSG00000146830	-1.76291	0.000741356	0.0270061
CARD9	ENSG00000187796	-1.76832	0.000465396	0.0298685
ENSA	ENSG00000143420	-1.77749	7.96581e-05	0.00954607
OR2A5	ENSG00000221836	-1.78123	0.00148568	0.0377771
CENPM	ENSG00000100162	-1.7867	0.00271265	0.0431763
ADGRA3	ENSG00000152990	-1.7879	0.00506837	0.074708
ALDH16A1	ENSG00000161618	-1.78987	0.000948719	0.0357416
HTATSF1	ENSG00000102241	-1.79047	9.33102e-05	0.0119625
CACNA1D	ENSG00000157388	-1.79338	0.00178867	0.0321554
SCGB3A2	ENSG00000164265	-1.79385	0.00309685	0.0523186
RNF187	ENSG00000168159	-1.79522	0.000912838	0.0351912
NBPF1	ENSG00000219481	-1.79522	0.0017686	0.0443443
GUCY2C	ENSG00000070019	-1.80022	0.00527981	0.0985141
MEIS2	ENSG00000134138	-1.80418	0.00714903	0.0927872
KAZN	ENSG00000189337	-1.8043	0.00108491	0.0382144
POU2AF1	ENSG00000110777	-1.81131	0.000499772	0.022407
ZNF500	ENSG00000103199	-1.81686	0.00162547	0.0377693
ZNF585B	ENSG00000245680	-1.81698	0.0021459	0.042994
RCN3	ENSG00000142552	-1.81905	0.000129738	0.00954607
BLVRA	ENSG00000106605	-1.82263	2.20995e-05	0.00489085
SLC17A7	ENSG00000104888	-1.82426	0.00613106	0.0896438
SLC28A2	ENSG00000137860	-1.83241	0.00160939	0.0471679
SCRIB	ENSG00000180900	-1.84319	0.00268997	0.0571118
HPS6	ENSG00000166189	-1.84443	4.45383e-05	0.00980769
MROH7	ENSG00000184313	-1.84614	0.00336948	0.05476
EMX2	ENSG00000170370	-1.85076	0.00192343	0.0615059
ATCAY	ENSG00000167654	-1.85449	0.00125507	0.0485046
CTH	ENSG00000116761	-1.857	3.49309e-05	0.00746102
IRGQ	ENSG00000167378	-1.85719	0.000497934	0.0183185
EMC10	ENSG00000161671	-1.85848	0.000108128	0.00928678
TIMM8B	ENSG00000150779	-1.86001	0.00133526	0.039436
CRLF1	ENSG00000006016	-1.86083	0.00225834	0.0462433
SLC5A6	ENSG00000138074	-1.86252	0.000149617	0.0127029
AC093323.1	ENSG00000170846	-1.86767	0.000286796	0.0235412
VPS51	ENSG00000149823	-1.86923	4.93752e-05	0.00762798
ZNF286A	ENSG00000187607	-1.8748	0.0015926	0.0449086
IQCF1	ENSG00000173389	-1.88173	0.00300113	0.0540662
FCRLA	ENSG00000132185	-1.88203	0.00516524	0.0957753
FAAP20	ENSG00000162585	-1.88854	8.0402e-05	0.00776016
FBLN5	ENSG00000140092	-1.89432	0.00383421	0.082082
AFAP1L1	ENSG00000157510	-1.90063	0.00403915	0.0868665
ZNF540	ENSG00000171817	-1.90163	0.00233781	0.0676981
GFER	ENSG00000127554	-1.90202	0.00447633	0.0655533
PLSCR3	ENSG00000187838	-1.90327	0.00116043	0.0485288
CHST13	ENSG00000180767	-1.90974	0.0010318	0.0485046
PTTG2	ENSG00000250254	-1.91768	0.00458796	0.0888466
PDP2	ENSG00000172840	-1.9186	0.000144026	0.0124783
EGLN3	ENSG00000129521	-1.91941	0.00548992	0.0862835
COL7A1	ENSG00000114270	-1.92296	0.0038222	0.0727719
CLCN4	ENSG00000073464	-1.92373	0.00109617	0.0588209
PEX6	ENSG00000124587	-1.92549	8.06791e-05	0.0101482
TTN	ENSG00000155657	-1.92805	0.000199244	0.0180692
SIGLEC12	ENSG00000254521	-1.92934	0.00256177	0.0692514
SNTG1	ENSG00000147481	-1.93028	0.00298964	0.0647746
NDUFS6	ENSG00000145494	-1.9329	0.00177317	0.0443734
NBPF3	ENSG00000142794	-1.93639	0.000906618	0.042689
CBLN2	ENSG00000141668	-1.93912	0.00665811	0.0793178
LMNA	ENSG00000160789	-1.94258	0.00331758	0.0542605
CHTF18	ENSG00000127586	-1.94797	0.00155018	0.053263
ZNF439	ENSG00000171291	-1.95102	0.000736992	0.0308544
WT1	ENSG00000184937	-1.95812	0.00263482	0.0714111
HHLA1	ENSG00000132297	-1.96278	0.00149067	0.0330775
ZNF660	ENSG00000144792	-1.96308	0.00231531	0.0615059
USP29	ENSG00000131864	-1.96424	0.00486226	0.0808053
AKR1B10	ENSG00000198074	-1.96739	0.00129078	0.0533498
CES1	ENSG00000198848	-1.96898	0.000816815	0.0284613
MGP	ENSG00000111341	-1.97168	0.000482098	0.0275876
ADAP1	ENSG00000105963	-1.97516	0.000430949	0.0224628
RGN	ENSG00000130988	-1.97519	0.00286811	0.085905
C20orf27	ENSG00000101220	-1.97888	0.000179613	0.0161765
TGFBR3	ENSG00000069702	-1.98361	0.00132443	0.0461172
HAGHL	ENSG00000103253	-1.98491	0.00702569	0.0881066
NR5A2	ENSG00000116833	-1.98903	0.000838919	0.0375104
ZNF583	ENSG00000198440	-1.98994	0.00575569	0.0641146
PROCR	ENSG00000101000	-1.99031	0.000252274	0.015857
PIGQ	ENSG00000007541	-1.99134	0.0015891	0.0375104
WNK4	ENSG00000126562	-2.00191	0.00508799	0.0965849
CHAMP1	ENSG00000198824	-2.00405	4.69252e-06	0.00229783
PSG2	ENSG00000242221	-2.00729	0.00271849	0.0486323
SULT1C4	ENSG00000198075	-2.01224	0.000413656	0.0297932
IPCEF1	ENSG00000074706	-2.01598	0.000154283	0.0127029
CD276	ENSG00000103855	-2.01901	0.0001637	0.0127029
CPE	ENSG00000109472	-2.0225	0.00462644	0.0925237
BOC	ENSG00000144857	-2.02644	0.00490287	0.0930515
GOLGA6L7	ENSG00000261649	-2.02842	0.0039793	0.0865283
LGSN	ENSG00000146166	-2.02971	5.08448e-05	0.0119625
FGD5	ENSG00000154783	-2.03144	4.46544e-05	0.00954607
CLEC4C	ENSG00000198178	-2.03389	0.00404861	0.0884424
SLCO2B1	ENSG00000137491	-2.03442	0.000177783	0.0131014
KRTAP4-16	ENSG00000241241	-2.03657	0.00197629	0.0638183
ZNF324B	ENSG00000249471	-2.037	0.00245938	0.0697585
GPR68	ENSG00000119714	-2.0396	0.00132924	0.0427488
CDH8	ENSG00000150394	-2.04186	0.00318257	0.0533498
DPPA4	ENSG00000121570	-2.04582	0.000240234	0.0162711
FGF10	ENSG00000070193	-2.04725	0.00114202	0.0469928
KCNJ6	ENSG00000157542	-2.04991	0.000455987	0.0267566
LGR4	ENSG00000205213	-2.05626	0.00438642	0.0734487
SLC17A9	ENSG00000101194	-2.0728	0.00139896	0.0357416
PRDM15	ENSG00000141956	-2.08532	9.71613e-05	0.0123468
PTPRG	ENSG00000144724	-2.10536	0.00354915	0.0805887
VPS33B	ENSG00000184056	-2.11197	0.000134009	0.0138013
ZNF366	ENSG00000178175	-2.12042	0.00216705	0.0690993
TMEM37	ENSG00000171227	-2.12708	0.00251928	0.073282
FN1	ENSG00000115414	-2.13313	0.00111495	0.0282687
MAGI3	ENSG00000081026	-2.14126	0.000841121	0.0351661
ZP2	ENSG00000103310	-2.14313	0.000761006	0.0358388
APOE	ENSG00000130203	-2.14379	0.000811658	0.0308497
ZNF446	ENSG00000083838	-2.15169	0.000936022	0.0401749
RBMS3	ENSG00000144642	-2.15257	0.000710676	0.0265678
AKR1C4	ENSG00000198610	-2.16381	0.00148143	0.0515091
PDK4	ENSG00000004799	-2.16919	0.00018484	0.0206586
CLEC11A	ENSG00000105472	-2.17186	0.0016848	0.0585317
ZNF596	ENSG00000172748	-2.1748	0.000154002	0.0119625
CFAP410	ENSG00000160226	-2.17649	0.00029806	0.0201723
AADAT	ENSG00000109576	-2.17655	0.00207198	0.0647563
CFD	ENSG00000197766	-2.18653	0.000153779	0.0119625
CRTAM	ENSG00000109943	-2.20037	0.00044519	0.0220838
SDSL	ENSG00000139410	-2.20426	1.40597e-05	0.0038094
ACOT1	ENSG00000184227	-2.21662	0.00218868	0.0747129
ENPP1	ENSG00000197594	-2.22476	0.000193336	0.020338
ZNF264	ENSG00000083844	-2.22746	1.45058e-05	0.00305711
GPR174	ENSG00000147138	-2.22974	0.000867877	0.0323977
RAB42	ENSG00000188060	-2.23202	3.14953e-05	0.00563752
SPR	ENSG00000116096	-2.2367	0.000108337	0.0142169
SUV39H1	ENSG00000101945	-2.24059	0.00190575	0.0619395
SERPINE3	ENSG00000253309	-2.24187	0.00181892	0.0585345
AC107959.5	ENSG00000284956	-2.24641	0.0022953	0.0564848
MSANTD4	ENSG00000170903	-2.26339	3.98284e-05	0.00812015
MOBP	ENSG00000168314	-2.27794	0.000665987	0.0327258
PLTP	ENSG00000100979	-2.278	9.46556e-05	0.00954607
POTEI	ENSG00000196834	-2.28438	0.00296575	0.0868665
SSC5D	ENSG00000179954	-2.28544	0.00148222	0.0647321
PRR29	ENSG00000224383	-2.28722	0.00452683	0.0570592
GABRA1	ENSG00000022355	-2.29435	0.00189213	0.0615059
FERMT2	ENSG00000073712	-2.3172	0.000248326	0.020338
NFATC4	ENSG00000100968	-2.31763	0.00394298	0.0865283
LRRCC1	ENSG00000133739	-2.31785	0.00109196	0.0494754
RFXAP	ENSG00000133111	-2.33013	0.00125919	0.0615595
FZD7	ENSG00000155760	-2.33347	0.00149736	0.0647746
CAVIN4	ENSG00000170681	-2.3551	0.000659094	0.042689
TERB2	ENSG00000167014	-2.3565	0.00044991	0.0266094
BICC1	ENSG00000122870	-2.36502	0.00259842	0.0884354
GCHFR	ENSG00000137880	-2.37134	0.000945551	0.0357416
PTPRZ1	ENSG00000106278	-2.37987	0.000788019	0.0319129
GPAT2	ENSG00000186281	-2.38271	0.00408004	0.0937507
ALPK3	ENSG00000136383	-2.38311	1.76291e-05	0.00588809
COQ8A	ENSG00000163050	-2.38586	7.35679e-06	0.00280113
AL807752.6	ENSG00000279073	-2.39954	0.00474314	0.088502
BAIAP3	ENSG00000007516	-2.40099	0.000203377	0.0127029
CECR2	ENSG00000099954	-2.40884	0.000581081	0.0345266
WWTR1	ENSG00000018408	-2.41502	0.000192797	0.0136358
CROCC	ENSG00000058453	-2.42462	4.26076e-05	0.00576395
C3orf49	ENSG00000163632	-2.42711	0.00286076	0.0746511
EPDR1	ENSG00000086289	-2.44026	0.000705426	0.0351168
MLIP	ENSG00000146147	-2.44237	0.000521869	0.0327258
ZNF550	ENSG00000251369	-2.44955	0.000145595	0.0194247
HOXA2	ENSG00000105996	-2.46104	0.000218896	0.0261962
ASZ1	ENSG00000154438	-2.47026	0.000850291	0.0470988
AC004832.3	ENSG00000249590	-2.48496	0.00457153	0.0921387
TSPAN7	ENSG00000156298	-2.48496	0.00153272	0.0654675
GFRA2	ENSG00000168546	-2.48965	9.64006e-05	0.0153693
TEX22	ENSG00000226174	-2.53096	0.00125535	0.0615059
H2AL1RP	ENSG00000229674	-2.55756	0.00370844	0.098623
OR11G2	ENSG00000196832	-2.56566	0.000410184	0.0362918
ZNF547	ENSG00000152433	-2.56745	0.000422358	0.0286676
ADGRF2	ENSG00000164393	-2.57175	0.000478812	0.0322156
FBXL15	ENSG00000107872	-2.59037	1.57896e-05	0.00521725
DMBT1	ENSG00000187908	-2.61791	0.000658273	0.0333802
GAD2	ENSG00000136750	-2.63199	0.000214114	0.0206586
ROR1	ENSG00000185483	-2.63432	0.000426436	0.0320246
BIRC5	ENSG00000089685	-2.64607	0.00029959	0.0235412
CHRNA5	ENSG00000169684	-2.67561	6.22481e-06	0.0038094
ACOT2	ENSG00000119673	-2.68867	6.73775e-05	0.0103211
FAM9A	ENSG00000183304	-2.7075	0.000958796	0.0431763
C2CD4B	ENSG00000205502	-2.72889	0.000549855	0.0327567
ARHGEF33	ENSG00000214694	-2.75313	0.00310011	0.0550747
PCDHGC4	ENSG00000242419	-2.75816	0.00193644	0.0728544
HOXB13	ENSG00000159184	-2.77106	0.00366229	0.0958596
ZNF343	ENSG00000088876	-2.79876	4.94135e-05	0.0103211
SLC22A9	ENSG00000149742	-2.81894	8.57995e-05	0.0127029
PLCXD3	ENSG00000182836	-2.84213	8.05009e-05	0.0119625
SLC5A1	ENSG00000100170	-2.84582	0.000135708	0.0168392
RMDN3	ENSG00000137824	-2.86548	2.10163e-05	0.00420112
EIF4E1B	ENSG00000175766	-2.88035	0.0010206	0.0556549
TRPC1	ENSG00000144935	-2.95614	0.00070301	0.0386056
DLX6	ENSG00000006377	-2.97289	3.41285e-07	0.000658011
FHOD3	ENSG00000134775	-2.97307	0.00167677	0.0578577
LGI4	ENSG00000153902	-2.97848	0.00269206	0.0896116
MYL10	ENSG00000106436	-2.99431	0.000488132	0.0308544
ANKRD30BL	ENSG00000163046	-3.05045	0.000398909	0.0239924
COL9A2	ENSG00000049089	-3.08737	1.70814e-06	0.00176408
ELAVL3	ENSG00000196361	-3.0883	0.00177923	0.0601643
ZNF385B	ENSG00000144331	-3.10539	0.000966292	0.039436
ETNPPL	ENSG00000164089	-3.12982	0.000100807	0.0125522
PTMS	ENSG00000159335	-3.1407	1.44972e-05	0.0038094
CNTN1	ENSG00000018236	-3.15419	0.000968921	0.0422063
TMEM169	ENSG00000163449	-3.16023	8.88545e-08	0.000294615
GOLGA6L22	ENSG00000277865	-3.17929	0.00132933	0.0553001
DKK3	ENSG00000050165	-3.1954	0.00133075	0.0486323
C1QB	ENSG00000173369	-3.25282	4.1668e-06	0.00195689
OLFM2	ENSG00000105088	-3.26915	3.34828e-05	0.00954607
GOLGA6L2	ENSG00000174450	-3.29543	5.35073e-05	0.0127029
SLC12A5	ENSG00000124140	-3.32794	5.50246e-05	0.00792766
UPK1A	ENSG00000105668	-3.37405	0.000111487	0.020338
LAMA2	ENSG00000196569	-3.40695	0.000106447	0.0127029
ZBTB32	ENSG00000011590	-3.47311	1.99453e-05	0.00588809
ART3	ENSG00000156219	-3.4768	1.35302e-05	0.0038094
MS4A6E	ENSG00000166926	-3.4915	4.08765e-05	0.00710944
MEGF6	ENSG00000162591	-3.53496	4.12602e-09	4.22632e-05
CNFN	ENSG00000105427	-3.61797	0.000709086	0.0335216
COL1A2	ENSG00000164692	-3.84983	1.50967e-06	0.00141233
AC037459.1	ENSG00000248235	-3.88068	0.000364497	0.0282687
AIF1L	ENSG00000126878	-3.90963	0.000328614	0.029103
IGSF1	ENSG00000147255	-3.96555	9.7069e-07	0.00119779
PPP1R3C	ENSG00000119938	-3.97461	0.000276082	0.0297932
PCSK5	ENSG00000099139	-4.35216	0.000103103	0.0119625
FABP4	ENSG00000170323	-4.61125	1.36656e-05	0.00305711
