# Supplementary material for: Tracheal aspirate RNA sequencing identifies distinct immunological features of COVID-19 ARDS
Source: Nat Commun. 2021 Aug 26;12:5152. doi: 10.1038/s41467-021-25040-5 (PMC8390461; doi:10.1038/s41467-021-25040-5)
Supplement: Supplementary file 5 — Supplementary Data 3 [file 41467_2021_25040_MOESM5_ESM.xlsx]

## Sheet: S3a - COVID vs OtherARDS
IPA pathway	Z-score	Ratio	P-value	Overlapping genes
PTEN Signaling	2.12132	0.06	0.0660693	FGFR4,FOXG1,H2BW2,IGF1R,ITGB2,MAP2K1,NTRK2,NTRK3,YWHAH
PPAR Signaling	2.12132	0.0841	0.01	IL1R2,IL1RAPL1,IL1RL1,MAP2K1,NFKBIB,NR2F1,PDGFB,PDGFC,RXRA
RhoGDI Signaling	1.94145	0.0698	0.00616595	ACTB,ACTG1,ARHGAP4,ARHGDIA,ARHGDIB,ARHGEF1,ARPC1B,CDH12,CFL1,GNB2,ITGB2,MSN,MYL6,PAK3,RHOG
Cyclins and Cell Cycle Regulation	1	0.0476	0.311889	CCND3,CDKN2D,MYT1,PPP2R2C
Activation of IRF by Cytosolic Pattern Recognition Receptors	1	0.0615	0.174181	IFIH1,IL10,NFKBIB,STAT1
Inhibition of Matrix Metalloproteases	1	0.103	0.040738	MMP25,MMP27,MMP9,THBS2
CD28 Signaling in T Helper Cells	-2	0.0101	1	ARPC1B,MAP2K1,NFKBIB,PPP3CA,SYK
T Cell Receptor Signaling	-1.41421	0.0135	1	H2BW2,HLA-G,ITGB2,MAP2K1,MAP2K3,MAP2K6,NFKBIB,PPP3CA
Tec Kinase Signaling	-1.88982	0.0162	1	ACTB,ACTG1,BLK,BMX,GNB2,ITGB2,PAK3,RHOG,STAT1
Cdc42 Signaling	-2	0.0108	1	ARPC1B,CFL1,HLA-G,ITGB2,MYL6,PAK3
MSP-RON Signaling In Cancer Cells Pathway	-2	0.029	1	KLK3,MAP2K1,PDGFC,YWHAH
Nur77 Signaling in T Lymphocytes	-2	0.0102	1	HLA-G,MAP2K1,MAPK7,PPP3CA,RXRA
Ovarian Cancer Signaling	-2	0.0316	1	BRCA2,MAP2K1,MMP9,PDGFC,PRKACA
Thrombin Signaling	-2	0.0286	1	ARHGEF1,CAMK2A,GNB2,MAP2K1,MYL6,RHOG
Osteoarthritis Pathway	-1.88982	0.0342	0.529663	CEBPB,DDIT4,IL1R2,IL1RAPL1,IL1RL1,ITGB2,MMP9,PDGFC
NGF Signaling	-2	0.0339	0.562341	MAP2K1,MAPK7,RHOG,RPS6KA5
Natural Killer Cell Signaling	-1.88982	0.0352	0.504661	CFL1,HLA-G,IL18R1,MAP2K1,MAP2K3,PAK3,SYK
Sphingosine-1-phosphate Signaling	-2	0.0339	0.562341	PDGFB,PDGFC,RHOG,S1PR4
Fc Epsilon RI Signaling	-2	0.0342	0.555904	MAP2K1,MAP2K3,MAP2K6,SYK
14-3-3-mediated Signaling	-1	0.0394	0.423643	H2BW2,MAP2K1,TSC1,TUBA4A,YWHAH
Apelin Cardiomyocyte Signaling Pathway	-2	0.0404	0.42658	ATP2A3,CAT,MAPK7,MYL6
TGF-β Signaling	-1	0.0417	0.403645	MAP2K1,MAP2K3,MAP2K6,PITX2
VEGF Signaling	-2	0.0404	0.42658	ACTB,ACTG1,MAP2K1,PDGFC
Coronavirus Pathogenesis Pathway	-1.13389	0.0394	0.37325	FAU,FURIN,IL17RA,KNG1,NFKBIB,NLRP3,PYCARD,STAT1
Unfolded protein response	-2	0.0444	0.358096	CEBPB,CEBPD,MBTPS2,PPP1R15A
Paxillin Signaling	-2	0.0463	0.297167	ACTB,ACTG1,ARF1,ITGB2,PAK3
Thyroid Cancer Signaling	-2	0.0506	0.274157	KLK3,MAP2K1,NTRK2,NTRK3
TREM1 Signaling	-2	0.0519	0.259418	IL10,IL1RL1,NLRP12,NLRP3
IL-1 Signaling	-2	0.0532	0.20893	GNB2,MAP2K3,MAP2K6,NFKBIB,PRKACA
Rac Signaling	-2	0.0507	0.18281	ANK1,ARPC1B,CFL1,ITGB2,MAP2K1,NCF1,PAK3
Role of MAPK Signaling in Promoting the Pathogenesis of Influenza	-1.34164	0.0446	0.323594	MAP2K1,MAP2K3,MAP2K6,NFKBIB,PNPLA3
Netrin Signaling	-2	0.0694	0.0933254	CACNA1B,CATSPER1,PPP3CA,PRKACA,UNC5D
HOTAIR Regulatory Pathway	-1.88982	0.0429	0.308319	LAMTOR5,MMP25,MMP27,MMP9,PCDH10,SRF,TWIST1
Neurotrophin/TRK Signaling	-2	0.0789	0.042658	KLK3,MAP2K1,MAP2K3,MAP2K6,NTRK2,NTRK3
Gα12/13 Signaling	-1.34164	0.0451	0.289734	ARHGEF1,CDH12,MAP2K1,MAPK7,MYL6,NFKBIB
BEX2 Signaling Pathway	-1	0.0494	0.289068	KLK3,PDGFC,PPP2R2C,TSC1
Autophagy	-1	0.0423	0.288403	H2BW2,MAP2K1,PDGFB,PPP2R2C,PPP3CA,PRKACA,RGS19,TSC1,UVRAG
mTOR Signaling	-1	0.0425	0.283792	DDIT4,EIF4A3,FAU,PDGFC,PLD5,PPP2R2C,RHOG,RPS6KA5,TSC1
Chemokine Signaling	-1	0.05	0.281838	CAMK2A,CFL1,CXCL12,MAP2K1
fMLP Signaling in Neutrophils	-1.34164	0.0458	0.277971	ARPC1B,GNB2,MAP2K1,NCF1,NFKBIB,PPP3CA
Bladder Cancer Signaling	-2	0.0776	0.0162181	FGF10,FGF13,MAP2K1,MMP25,MMP27,MMP9,PDGFC,RPS6KA5,THBS1
Gluconeogenesis I	-2	0.154	0.0104713	ALDOA,ENO3,GAPDH,PGK1
cAMP-mediated signaling	-2	0.0699	0.0047863	CAMK2A,CHRM3,CNR1,GRM3,GRM4,HTR5A,LTB4R,MAP2K1,P2RY14,PDE10A,PDE1C,PDE7A,PPP3CA,PRKACA,RGS14,RGS18
Insulin Secretion Signaling Pathway	-2.11058	0.0448	0.192309	CACNA1B,CAMK2A,CHRM3,CPE,EIF4A3,FURIN,KCNA4,PDX1,PRKACA,RPS6KA5,SEC11A,STAT1
IL-17 Signaling	-2.11058	0.0588	0.0512861	CEBPB,CSF3,DEFB115,IL17RA,LTB,MAP2K3,MAP2K6,MMP9,OSM,PDGFC,TNFSF15
Corticotropin Releasing Hormone Signaling	-1.63299	0.047	0.235505	CACNA1B,CATSPER1,CNR1,GUCY1A2,GUCY2D,MAP2K1,PRKACA
Endocannabinoid Neuronal Synapse Pathway	-1.34164	0.0476	0.225424	CACNA1B,CATSPER1,CNR1,GNB2,MAPK7,PPP3CA,PRKACA
ERK5 Signaling	-1	0.0556	0.222844	MAPK7,RPS6KA5,SGK1,YWHAH
Integrin Signaling	-2.11058	0.061	0.0281838	ACTB,ACTG1,ARF1,ARF5,ARPC1B,ITGB2,MAP2K1,PAK3,PDGFB,PFN1,RHOG,TSPAN7,ZYX
NF-κB Signaling	-2.12132	0.0146	1	FGFR4,IGF1R,IL1R2,MAP2K6,NFKBIB,NTRK2,NTRK3,PRKACA
Nitric Oxide Signaling in the Cardiovascular System	-2.12132	0.0756	0.0190546	ATP2A3,CACNA1B,GUCY1A2,GUCY2D,KNG1,MAP2K1,PDE1C,PDGFC,PRKACA
Pyridoxal 5'-phosphate Salvage Pathway	-2.12132	0.121	0.00162181	GRK6,MAP2K1,MAP2K3,MAP2K6,MAPK7,PAK3,PKN1,SGK1
Opioid Signaling Pathway	-2.18282	0.0761	0.000446684	ARRB2,BLK,CACNA1B,CAMK2A,CATSPER1,GNB2,GRK6,MAP2K1,MAP2K3,MAP2K6,MAPK7,PDE1C,PENK,PPP3CA,PRKACA,RGS14,RGS18,RGS19,RPS6KA5,SLC12A5,SRF
eNOS Signaling	-2.23607	0.0314	1	CHRM3,GUCY1A2,KNG1,PDGFC,PRKACA
Xenobiotic Metabolism General Signaling Pathway	-2.23607	0.035	0.52723	MAP2K1,MAP2K3,MAP2K6,MAPK7,RXRA
EIF2 Signaling	-2.23607	0.0402	0.339625	ACTB,EIF4A3,EIF5,FAU,IGF1R,MAP2K1,PPP1CA,PPP1R15A,WARS1
HMGB1 Signaling	-2.23607	0.0419	0.32961	LTB,MAP2K1,MAP2K3,MAP2K6,OSM,RHOG,TNFSF15
Gαs Signaling	-2.23607	0.0496	0.22182	CHRM3,CNR1,GNB2,HTR5A,MAP2K1,PRKACA
Role of Hypercytokinemia/hyperchemokinemia in the Pathogenesis of Influenza	-1.34164	0.0581	0.16293	AREG,IL10,NLRP3,PYCARD,STAT1
ErbB Signaling	-2.23607	0.0532	0.20893	AREG,MAP2K1,MAP2K3,MAP2K6,PAK3
Synaptic Long Term Potentiation	-1.88982	0.0543	0.14388	CAMK2A,GRM3,GRM4,MAP2K1,PPP1CA,PPP3CA,PRKACA
LPS-stimulated MAPK Signaling	-2.23607	0.0588	0.157398	MAP2K1,MAP2K3,MAP2K6,NFKBIB,SRF
Glioma Signaling	-2.23607	0.0565	0.124451	CAMK2A,CCND3,CDKN2D,IGF1R,MAP2K1,PDGFB,PDGFC
Systemic Lupus Erythematosus In B Cell Signaling Pathway	-1.38675	0.0469	0.142233	CCND3,FOXG1,IFIH1,IL10,IL6R,LTB,MAP2K1,OSM,PPP3CA,RASGRP2,STAT1,SYK,TNFSF15
Estrogen Receptor Signaling	-1.29099	0.0446	0.137721	CACNA1B,CFL1,FOXG1,GNB2,H2BW2,IGF1R,MAP2K1,MED10,MMP25,MMP27,MMP9,MYL6,NCOA2,NDUFB1,PDGFC,PRKACA,TRIM63,UQCRC2
Pancreatic Adenocarcinoma Signaling	-1.34164	0.0556	0.13213	BRCA2,MAP2K1,MMP9,PDGFC,PLD5,RALBP1,STAT1
Calcium Signaling	-2.23607	0.0509	0.11272	ATP2A3,CACNA1B,CAMK2A,CATSPER1,MYL6,MYO18B,PPP3CA,PRKACA,RCAN1,TNNI1,TPM4
PAK Signaling	-2.23607	0.0593	0.102802	CFL1,ITGB2,MAP2K1,MYL6,PAK3,PDGFB,PDGFC
Fcγ Receptor-mediated Phagocytosis in Macrophages and Monocytes	-2.23607	0.0638	0.0954993	ACTB,ACTG1,ARPC1B,NCF1,PLD5,SYK
Gαq Signaling	-1.63299	0.0529	0.119674	ADRA1A,CHRM3,GNB2,MAP2K1,NFKBIB,PLD5,PPP3CA,RGS18,RHOG
Sperm Motility	-2.23607	0.0748	0.001	AATK,BLK,BMX,CATSPER1,FGFR4,GNB2,GUCY1A2,IGF1R,MAP2K1,MAP2K3,MAP2K6,NPPC,NTRK2,NTRK3,PDE1C,PNPLA3,PRKACA,SYK,TEK
Colorectal Cancer Metastasis Signaling	-2.33333	0.0372	0.416869	GNB2,IL6R,MAP2K1,MMP25,MMP27,MMP9,PDGFC,PRKACA,RHOG,STAT1
Role of NFAT in Cardiac Hypertrophy	-2.33333	0.05	0.123595	CACNA1B,CAMK2A,CATSPER1,GNB2,IGF1R,MAP2K1,MAP2K3,MAP2K6,PPP3CA,PRKACA,RCAN1
Role of MAPK Signaling in Inhibiting the Pathogenesis of Influenza	-1.34164	0.0658	0.112202	MAP2K1,MAP2K3,MAP2K6,NFKBIB,PNPLA3
GP6 Signaling Pathway	-2.33333	0.0709	0.0275423	COL23A1,COL24A1,COL9A1,COL9A2,H2BW2,LAMC3,RASGRP2,RHOG,SYK
White Adipose Tissue Browning Pathway	-2.33333	0.0735	0.0165959	CACNA1B,CATSPER1,CEBPB,DIO2,FGFR4,GUCY1A2,LDHA,PRKACA,RUNX1T1,RXRA
Melatonin Signaling	-1.34164	0.0694	0.0933254	CAMK2A,MAP2K1,MAP2K3,MAP2K6,PRKACA
Phospholipase C Signaling	-2.44949	0.0138	1	ARHGEF1,GNB2,ITGB2,MAP2K1,MYL6,PLD5,PPP3CA,RHOG,SYK
Inhibition of ARE-Mediated mRNA Degradation Pathway	-1.66667	0.0559	0.0933254	LTB,MAPK7,MAPKAPK2,PPP2R2C,PRKACA,PSMA8,PSMF1,TNFSF15,YWHAH
CD40 Signaling	-1.34164	0.0746	0.074131	MAP2K1,MAP2K3,MAP2K6,MAPKAPK2,NFKBIB
Glioblastoma Multiforme Signaling	-2.44949	0.0409	0.35156	CCND3,IGF1R,MAP2K1,PDGFB,PDGFC,RHOG,TSC1
PI3K Signaling in B Lymphocytes	-2.44949	0.042	0.348337	BLK,CAMK2A,MAP2K1,NFKBIB,PPP3CA,SYK
tRNA Splicing	-1	0.0909	0.0588844	PDE10A,PDE1C,PDE7A,TSEN34
CXCR4 Signaling	-2.44949	0.0419	0.32961	CXCL12,EGR1,GNB2,MAP2K1,MYL6,PAK3,RHOG
NRF2-mediated Oxidative Stress Response	-2.44949	0.0422	0.275423	ACTB,ACTG1,AOX1,CAT,FKBP5,MAP2K1,MAP2K3,MAP2K6,MAPK7,SOD3
Ferroptosis Signaling Pathway	-2.44949	0.0476	0.249459	ALOX15B,ANGPTL4,ARF1,ARF5,MAP2K1,SLC7A11
Cholecystokinin/Gastrin-mediated Signaling	-2.44949	0.0504	0.211349	MAP2K1,MAP2K3,MAP2K6,MAPK7,RHOG,SRF
Acute Phase Response Signaling	-1.66667	0.0595	0.047863	CEBPB,F8,IL6R,MAP2K1,MAP2K3,MAP2K6,NFKBIB,OSM,RBP7,SAA1,SOCS3
MSP-RON Signaling In Macrophages Pathway	-2.44949	0.0513	0.200447	ARG1,IL10,ITGB2,KLK3,SOCS3,STAT1
Neuropathic Pain Signaling In Dorsal Horn Neurons	-2.44949	0.0594	0.124451	CAMK2A,GRM3,GRM4,KCNN2,NTRK2,PRKACA
Endocannabinoid Developing Neuron Pathway	-2.44949	0.065	0.0562341	CNR1,GNB2,MAP2K1,MAP2K3,MAP2K6,MAPK7,PAX6,PRKACA
Ephrin Receptor Signaling	-2.44949	0.0597	0.0389045	ARPC1B,CFL1,CXCL12,EFNA3,EPHA7,EPHB6,GNB2,ITGB2,MAP2K1,PAK3,PDGFB,PDGFC
CDK5 Signaling	-1.41421	0.0714	0.0354813	EGR1,MAP2K1,MAPK7,NTRK2,PPP1CA,PPP1R1B,PPP2R2C,PRKACA
Relaxin Signaling	-1.63299	0.0654	0.0338844	GNB2,GUCY1A2,GUCY2D,MAP2K1,MMP9,NFKBIB,PDE10A,PDE1C,PDE7A,PRKACA
Dermatan Sulfate Biosynthesis	-2.44949	0.102	0.0141254	CHST1,CHST10,CHST13,NDST4,SULT1A1,SULT1B1
Chondroitin Sulfate Biosynthesis	-2.44949	0.107	0.0109648	CHST1,CHST10,CHST13,NDST4,SULT1A1,SULT1B1
Chondroitin Sulfate Biosynthesis (Late Stages)	-2.44949	0.125	0.00524807	CHST1,CHST10,CHST13,NDST4,SULT1A1,SULT1B1
Dermatan Sulfate Biosynthesis (Late Stages)	-2.44949	0.13	0.00416869	CHST1,CHST10,CHST13,NDST4,SULT1A1,SULT1B1
Glycolysis I	-2.44949	0.231	0.00018197	ALDOA,ENO3,GAPDH,PGK1,PKLR,TPI1
IGF-1 Signaling	-1.63299	0.0769	0.0239883	GRB10,IGF1R,MAP2K1,NEDD4,PRKACA,SOCS3,SRF,YWHAH
B Cell Receptor Signaling	-2.52982	0.0515	0.119399	CAMK2A,CFL1,EGR1,H2BW2,MAP2K1,MAP2K3,MAP2K6,NFKBIB,PPP3CA,SYK
Synaptic Long Term Depression	-2.52982	0.0567	0.0630957	CACNA1B,CATSPER1,GRID1,GRM3,GRM4,GUCY1A2,GUCY2D,IGF1R,MAP2K1,PNPLA3,PPP2R2C
ILK Signaling	-2.52982	0.0657	0.0165959	ACTB,ACTG1,CFL1,H2BW2,ITGB2,MAP2K6,MMP9,MYL6,MYO18B,PDGFC,PPP2R2C,RHOG,RPS6KA5
Actin Cytoskeleton Signaling	-2.52982	0.0694	0.00398107	ACTB,ACTG1,ARHGEF1,ARPC1B,CFL1,FGF10,FGF13,ITGB2,KNG1,MAP2K1,MSN,MYL6,MYO18B,PAK3,PDGFB,PDGFC,PFN1
Reelin Signaling in Neurons	-2.52982	0.0873	0.00346737	ARHGEF1,ARPC1B,BLK,CAMK2A,CFL1,CNR1,DAB1,MAP2K1,MAP2K3,MAP2K6,PAFAH1B2
Salvage Pathways of Pyrimidine Ribonucleotides	-2.52982	0.102	0.00169824	CDA,GRK6,MAP2K1,MAP2K3,MAP2K6,MAPK7,PAK3,PKN1,SGK1,UPP1
Heparan Sulfate Biosynthesis	-2.64575	0.0875	0.0177828	CHST1,CHST10,CHST13,EXTL3,NDST4,SULT1A1,SULT1B1
Regulation of Actin-based Motility by Rho	-2.64575	0.0776	0.0162181	ACTB,ARHGDIA,ARPC1B,CFL1,ITGB2,MYL6,PAK3,PFN1,RHOG
Heparan Sulfate Biosynthesis (Late Stages)	-2.64575	0.0959	0.0112202	CHST1,CHST10,CHST13,EXTL3,NDST4,SULT1A1,SULT1B1
Hepatic Fibrosis Signaling Pathway	-2.66789	0.0453	0.115345	CACNA1B,CEBPB,CNR1,IL17RA,IL1R2,IL1RAPL1,IL1RL1,ITGB2,MAP2K1,MAP2K3,MAP2K6,MYL6,NCF1,NFKBIB,PDGFB,PDGFC,PRKACA,RHOG,TRPM7
Xenobiotic Metabolism CAR Signaling Pathway	-1.94145	0.0688	0.011749	ALDH2,CHST1,CHST10,CHST13,MAP2K1,MAP2K3,MAP2K6,NDST4,PPP2R2C,RXRA,SOD3,SULT1A1,SULT1B1
Regulation Of The Epithelial Mesenchymal Transition By Growth Factors Pathway	-2.67261	0.0833	0.000794328	CDH12,EGR1,FGF10,FGF13,FGFR4,IL6R,LTB,MAP2K1,MAP2K3,MAP2K6,MMP9,OCLN,PDGFB,PDGFC,TNFSF15,TWIST1
p38 MAPK Signaling	-2.7136	0.0932	0.0020893	IL1R2,IL1RAPL1,IL1RL1,MAP2K3,MAP2K6,MAPKAPK2,MAPKAPK3,MAX,RPS6KA5,SRF,STAT1
Superpathway of Inositol Phosphate Compounds	-2.82843	0.0386	0.381944	DOT1L,DUSP2,G6PC2,PLPP7,PPP1CA,PPP1R1B,PPP2R2C,PPP3CA,SOCS3
3-phosphoinositide Biosynthesis	-2.82843	0.0443	0.244343	DOT1L,DUSP2,G6PC2,PLPP7,PPP1CA,PPP1R1B,PPP2R2C,PPP3CA,SOCS3
D-myo-inositol-5-phosphate Metabolism	-2.82843	0.0466	0.202302	DOT1L,DUSP2,G6PC2,PLPP7,PPP1CA,PPP1R1B,PPP2R2C,PPP3CA,SOCS3
Necroptosis Signaling Pathway	-1.73205	0.0764	0.00676083	CAMK2A,MLKL,NLRP3,PPP3CA,PYCARD,PYGL,SLC25A3,STAT1,TIMM50,TOMM7,TRPM7,TSPO
3-phosphoinositide Degradation	-2.82843	0.0476	0.186638	DOT1L,DUSP2,G6PC2,PLPP7,PPP1CA,PPP1R1B,PPP2R2C,PPP3CA,SOCS3
D-myo-inositol (1,4,5,6)-Tetrakisphosphate Biosynthesis	-2.82843	0.0508	0.142561	DOT1L,DUSP2,G6PC2,PLPP7,PPP1CA,PPP1R1B,PPP2R2C,PPP3CA,SOCS3
D-myo-inositol (3,4,5,6)-tetrakisphosphate Biosynthesis	-2.82843	0.0508	0.142561	DOT1L,DUSP2,G6PC2,PLPP7,PPP1CA,PPP1R1B,PPP2R2C,PPP3CA,SOCS3
IL-8 Signaling	-2.82843	0.0569	0.0537032	ARRB2,CCND3,GNB2,ITGB2,MAP2K1,MMP9,NCF1,NFKBIB,PDGFC,PLD5,RHOG,TEK
GNRH Signaling	-2.82843	0.0585	0.0524807	CACNA1B,CAMK2A,CATSPER1,EGR1,GNB2,MAP2K1,MAP2K3,MAP2K6,MAPK7,PAK3,PRKACA
FGF Signaling	-2.82843	0.0952	0.00724436	FGF10,FGF13,FGFR4,MAP2K1,MAP2K3,MAP2K6,MAPKAPK2,RPS6KA5
Neuroinflammation Signaling Pathway	-1.94145	0.0667	0.00234423	CXCL12,GABRA1,GABRA4,GABRB2,GABRG2,GABRG3,GAD2,HLA-G,IL10,IL6R,KLK3,MAPK7,MFGE8,MMP9,NCF1,NLRP3,PPP3CA,PYCARD,SLC6A11,STAT1,SYK
PFKFB4 Signaling Pathway	-2.82843	0.174	0.000131826	HK2,HK3,MAP2K1,MAP2K3,MAP2K6,PRKACA,RPS6KA5,TKT
Tumor Microenvironment Pathway	-2.82843	0.101	3.54813e-05	ARG1,CD274,CSF3,CXCL12,FGF10,FGF13,FOXG1,HLA-G,IDO1,IL10,IL6R,MAP2K1,MMP25,MMP27,MMP9,OSM,PDGFB,PDGFC
Xenobiotic Metabolism PXR Signaling Pathway	-2.88675	0.0625	0.0295121	ALDH2,CAMK2A,CAT,CHST1,CHST10,CHST13,NDST4,PPP1CA,PRKACA,RXRA,SULT1A1,SULT1B1
IL-6 Signaling	-2.88675	0.0938	0.00128825	CEBPB,IL1R2,IL1RAPL1,IL1RL1,IL6R,MAP2K1,MAP2K3,MAP2K6,MAPKAPK2,NFKBIB,SOCS3,SRF
RhoA Signaling	-2.88675	0.0968	0.000977237	ACTB,ACTG1,ARHGAP4,ARHGEF1,ARPC1B,CFL1,IGF1R,MSN,MYL6,NEDD4,PFN1,PKN1
Adrenomedullin signaling pathway	-3.05085	0.0653	0.017378	ADM,CEBPB,GUCY1A2,GUCY2D,H2BW2,KCNN2,MAP2K1,MAP2K3,MAP2K6,MAPK7,MAX,PRKACA,RXRA
IL-15 Production	-3.05085	0.106	0.00025704	AATK,BLK,BMX,FGFR4,IGF1R,MAP2K1,MAP2K3,MAP2K6,NTRK2,NTRK3,STAT1,SYK,TEK
Senescence Pathway	-3.20713	0.0539	0.0436516	CACNA1B,CAT,CCND3,CEBPB,MAP2K1,MAP2K3,MAP2K6,MAPK7,MAPKAPK2,MAPKAPK3,PPP1CA,PPP2R2C,PPP3CA,RPS6KA5,SAA1,YPEL3
Leukocyte Extravasation Signaling	-3.20713	0.0777	0.00229087	ACTB,ACTG1,ARHGAP4,BMX,CXCL12,CYBA,ICAM3,ITGB2,MMP25,MMP27,MMP9,MSN,MYL6,NCF1,SELPLG
Breast Cancer Regulation by Stathmin1	-3.40168	0.0507	0.017378	ADGRF2,ADGRL3,ADRA1A,ANKHD1/ANKHD1-EIF4EBP3,ARHGEF1,C5AR2,CAMK2A,CCND3,CHRM3,CNR1,CYSLTR1,GNB2,GPR132,GPR176,GPR84,GRM3,GRM4,HTR5A,LGR5,LTB4R,MAP2K1,MMP9,P2RY14,PDGFB,PDGFC,PPP1CA,PPP2R2C,PRKACA,S1PR4,TUBA4A
STAT3 Pathway	-1.88982	0.0963	0.000630957	FGFR4,IGF1R,IL17RA,IL18R1,IL1R2,IL1RL1,IL22RA2,IL6R,MAP2K1,NTRK2,NTRK3,PDGFB,SOCS3
Signaling by Rho Family GTPases	-3.4641	0.0597	0.0194984	ACTB,ACTG1,ARHGEF1,ARPC1B,CDH12,CFL1,GNB2,ITGB2,MAP2K1,MSN,MYL6,NCF1,NEDD4,PAK3,PKN1,RHOG
Cardiac Hypertrophy Signaling	-3.60555	0.0581	0.0281838	ADRA1A,CACNA1B,GNB2,IGF1R,IL6R,MAP2K1,MAP2K3,MAP2K6,MAPKAPK2,MAPKAPK3,MYL6,PPP3CA,PRKACA,RHOG,SRF
Synaptogenesis Signaling Pathway	-3.7097	0.0705	0.000933254	ARPC1B,CACNA1B,CAMK2A,CDH12,CFL1,DAB1,EFNA3,EPHA7,EPHB6,GRM3,GRM4,NRXN2,NTRK2,PRKACA,RASGRP2,STXBP2,SYN1,SYN2,SYT3,THBS1,THBS2,UNC13A
HIF1α Signaling	-4	0.0769	0.00186209	ADM,CAMK2A,HK2,HK3,IL6R,LDHA,MAP2K1,MAP2K3,MAP2K6,MMP25,MMP27,MMP9,NCF1,PDGFB,PDGFC,PPP3CA
CREB Signaling in Neurons	-4.04145	0.0482	0.0338844	ADGRF2,ADGRL3,ADRA1A,C5AR2,CACNA1B,CAMK2A,CATSPER1,CHRM3,CNR1,CYSLTR1,FGFR4,GNB2,GPR132,GPR176,GPR84,GRID1,GRM3,GRM4,HTR5A,IGF1R,LGR5,LTB4R,MAP2K1,NTRK2,NTRK3,P2RY14,PDGFB,PRKACA,S1PR4
Cardiac Hypertrophy Signaling (Enhanced)	-4.64238	0.0651	0.000165959	ADRA1A,ATP2A3,CACNA1B,CAMK2A,FGF10,FGF13,FGFR4,GNB2,H2BW2,IGF1R,IL17RA,IL18R1,IL1R2,IL1RL1,IL22RA2,IL6R,ITGB2,LTB,MAP2K1,MAP2K3,MAP2K6,MAPK7,MAPKAPK2,MAPKAPK3,OSM,PDE10A,PDE1C,PDE7A,PKN1,PPP3CA,PRKACA,RCAN1,RPS6KA5,SRF,TNFSF15

## Sheet: S3b - COVID-ARDS vs No-ARDS
IPA pathway	Z-score	Ratio	P-value	Overlapping genes
Role of Hypercytokinemia/hyperchemokinemia in the Pathogenesis of Influenza	3.16228	0.116	0.0562341	CASP1,CCL3,CCL4,CXCL10,DDX58,EIF2AK2,IFIT2,IFIT3,RSAD2,STAT1
p38 MAPK Signaling	2.7136	0.11	0.047863	ATF2,CREB1,EEF2K,FAS,MAP3K7,RPS6KA2,RPS6KA4,STAT1,TAB2,TGFBR1,TIFA,TRADD,TRAF6
Oxidative Phosphorylation	2.67261	0.128	0.0125893	ATP5F1C,COX7A2L,MT-ATP6,MT-CO1,MT-CO2,NDUFA12,NDUFA4,NDUFB4,NDUFS6,NDUFS8,NDUFV2,UQCR10,UQCRB,UQCRC2
Activation of IRF by Cytosolic Pattern Recognition Receptors	2.52982	0.154	0.00977237	ATF2,CHUK,DDX58,IFIH1,IFIT2,IKBKG,STAT1,TANK,TBK1,TRAF6
Role of MAPK Signaling in Promoting the Pathogenesis of Influenza	2.49615	0.116	0.0331131	ABHD3,ATF2,ATP6V0E1,ATP6V1A,ATP6V1B2,ATP6V1C1,ATP6V1D,ATP6V1E1,ATP6V1H,MAP2K1,NRAS,PRKCA,RAP1A
LPS/IL-1 Mediated Inhibition of RXR Function	2.44949	0.0635	1	ALDH16A1,ALDH2,ALDH3A2,ALDH9A1,APOE,CHST13,FABP4,HS3ST2,MAP3K7,NR5A2,PLTP,RXRA,SULT1A1,SULT1C4,TRAF6,XPO1
Role of PKR in Interferon Induction and Antiviral Response	2.32379	0.125	0.00831764	ATF2,CASP1,CHUK,DDX58,EIF2AK2,FAS,FCGR1A,HSPA14,HSPA9,IFIH1,IKBKG,MAP3K7,MSR1,NLRP1,STAT1,TAB2,TRAF6
Interferon Signaling	2.23607	0.139	0.0851138	IFIT3,IFITM3,PSMB8,STAT1,TAP1
Gαi Signaling	1.89737	0.0725	0.427563	FFAR3,GNG2,GNG5,LTB4R,NRAS,P2RY14,PRKAR2A,RAP1A,RGS14,SSTR3
TGF-β Signaling	1.88982	0.0729	0.44978	MAP2K1,MAP3K7,NRAS,PMEPA1,RAP1A,TGFBR1,TRAF6
Role of RIG1-like Receptors in Antiviral Innate Immunity	1.88982	0.152	0.0301995	CHUK,DDX58,IFIH1,IKBKG,TANK,TBK1,TRAF6
NF-κB Signaling	1.88562	0.0347	1	AKT1,CHUK,EIF2AK2,FCER1G,IKBKG,MAP3K7,NRAS,PIK3R2,PRKCQ,RAP1A,TAB2,TAB3,TANK,TBK1,TGFBR1,TGFBR3,TRADD,TRAF6,UBE2V1
Autophagy	1.67126	0.141	6.91831e-05	AKT1,ARL8B,ATF2,ATG101,ATG5,BIRC6,CALM1,CREB1,DRAM1,EPG5,ERN1,GABARAPL2,HIF1A,LAMP2,MAP1LC3B,MAP2K1,OPTN,PIK3R2,PPP2R5C,PRKAR2A,PRKCQ,RAB7A,RIPK2,STK11,TBK1,TFEB,TRAF6,ULK1,UVRAG,VPS33B
SAPK/JNK Signaling	1.66667	0.0187	1	ATF2,FCER1G,GNG2,GNG5,MAP3K7,NRAS,PIK3R2,RAP1A,TRADD
Type I Diabetes Mellitus Signaling	1.66667	0.0246	1	CHUK,CPE,FAS,FCER1G,GAD2,GZMB,HLA-DOA,IKBKG,MAP3K7,STAT1,TRADD,TRAF6
RhoGDI Signaling	1.50756	0.0605	1	ARHGAP4,ARHGEF1,CDH8,GNG2,GNG5,MYL10,MYLPF,PAK4,PIP5K1B,PPP1R12C,PRKCA,RHOH,RHOT2
Gαs Signaling	1.41421	0.0661	0.549541	ATF2,CREB1,GNG2,GNG5,MAP2K1,PRKAR2A,PTGER4,RAP1A
cAMP-mediated signaling	1.38675	0.0611	1	ATF2,CALM1,CREB1,FFAR3,GDPD1,LAMTOR3,LTB4R,MAP2K1,P2RY14,PRKAR2A,PTGER4,RAP1A,RGS14,SSTR3
Role of Pattern Recognition Receptors in Recognition of Bacteria and Viruses	1.38675	0.103	0.0524807	C1QB,C1QC,CASP1,CLCF1,CLEC6A,CREB1,DDX58,EIF2AK2,IFIH1,PIK3R2,PRKCA,PRKCQ,RIPK2,TNFSF12,TNFSF15,TRAF6
Neuroinflammation Signaling Pathway	1.34715	0.0952	0.0281838	AKT1,APP,ATF2,B2M,BIRC3,BIRC5,BIRC6,CASP1,CCL3,CHUK,CREB1,CSF1R,CXCL10,CYBB,FAS,GABRA1,GABRG2,GAD2,HLA-DOA,IDE,IKBKG,KCNJ6,MAPK7,NFATC4,PIK3R2,STAT1,TBK1,TGFBR1,TGFBR3,TRAF6
Actin Nucleation by ARP-WASP Complex	1.34164	0.0538	1	NRAS,PPP1R12C,RAP1A,RHOH,RHOT2
Role of MAPK Signaling in Inhibiting the Pathogenesis of Influenza	1.34164	0.0658	1	ABHD3,ATF2,CXCL10,EIF2AK2,MAP2K1
Toll-like Receptor Signaling	1.34164	0.0769	0.41115	CHUK,EIF2AK2,IKBKG,MAP3K7,TAB2,TRAF6
Oncostatin M Signaling	1.34164	0.116	0.151705	MAP2K1,NRAS,PLAU,RAP1A,STAT1
Necroptosis Signaling Pathway	1.34164	0.127	0.00354813	AXL,BIRC3,CAPN1,CASP1,CHUK,CYBB,EIF2AK2,FAS,IKBKG,MAP3K7,PPID,SLC25A13,STAT1,TAB2,TIMM8B,TNFRSF10B,TOMM20,TOMM5,TRADD,TRPM7
Protein Kinase A Signaling	1.29987	0.0871	0.057544	ANAPC13,ATF2,CALM1,CDKN3,CHUK,CREB1,DUSP22,DUSP3,GDPD1,GNG2,GNG5,H1-1,H1-2,H1-5,KDELR3,MAP2K1,MYL10,MYLPF,NFATC4,PGP,PHKB,PPP1R3C,PRKAR2A,PRKCA,PRKCQ,PTCH2,PTP4A1,PTPN22,PTPN23,PTPRG,PTPRZ1,PXN,RAP1A,TGFBR1,TTN
Ephrin Receptor Signaling	1.29099	0.0796	0.254097	ABI1,AKT1,ATF2,CREB1,CXCR4,DOK1,EFNA4,GNG2,GNG5,ITSN1,MAP2K1,NRAS,PAK4,PXN,RAP1A,RGS3
Acute Phase Response Signaling	1.1547	0.0811	0.240436	AKT1,C1QB,C1QC,CHUK,FN1,IKBKG,MAP2K1,MAP3K7,NRAS,PIK3R2,PLG,RAP1A,SAA2,TRADD,TRAF6
Ceramide Signaling	1.13389	0.0778	0.383707	AKT1,MAP2K1,NRAS,PIK3R2,PPP2R5C,RAP1A,S1PR4
Neuroprotective Role of THOP1 in Alzheimer's Disease	1.13389	0.0763	0.376704	APP,CFD,CREB1,GZMB,HTRA1,HTRA3,IDE,PLG,PRKAR2A
Glioma Invasiveness Signaling	1.13389	0.0959	0.205589	NRAS,PIK3R2,PLAU,PLG,RAP1A,RHOH,RHOT2
Induction of Apoptosis by HIV1	1.13389	0.108	0.135519	BIRC3,CHUK,CXCR4,FAS,IKBKG,SLC25A13,TRADD
Sirtuin Signaling Pathway	1.13389	0.127	0.000107152	AKT1,APP,ATG101,ATG5,ATP5F1C,BPGM,ESRRA,GABARAPL2,GABPB1,H1-1,H1-2,H1-5,H4C11,HIF1A,MAP1LC3B,MAPK7,MT-ATP6,NBN,NDUFA12,NDUFA4,NDUFB4,NDUFS6,NDUFS8,NDUFV2,PFKM,POLR2F,PPID,PRKDC,SMARCA5,STK11,SUV39H1,TIMM8B,TOMM20,TOMM5,TRIM28,UQCRC2,WRN
Estrogen Receptor Signaling	1.09545	0.0891	0.0416869	AKT1,ATF2,ATP5F1C,CACNA1D,CACNA1E,CREB1,GNG2,GNG5,HIF1A,MAP2K1,MED1,MED13,MED16,MMP25,MMP7,MPRIP,MT-ATP6,MYL10,MYLPF,NCOA3,NDUFA12,NDUFA4,NDUFB4,NDUFS6,NDUFS8,NDUFV2,NRAS,PIK3R2,POLR2B,PRKAR2A,PRKCA,PRKCQ,PRKDC,RAP1A,TBL1XR1,UQCRC2
Dendritic Cell Maturation	1.06904	0.0265	1	AKT1,ATF2,B2M,CD58,CD83,CHUK,COL1A2,CREB1,FCER1G,FCGR1A,HLA-DOA,IKBKG,PIK3R2,STAT1,TRAF6
TREM1 Signaling	1	0.0519	1	AKT1,CASP1,CCL3,CD83
MSP-RON Signaling In Macrophages Pathway	1	0.0769	0.367282	ATF2,CHUK,CREB1,HLA-DOA,IKBKG,NRAS,PIK3R2,RAP1A,STAT1
Retinoic acid Mediated Apoptosis Signaling	1	0.0833	0.363078	PARP14,PARP9,RXRA,TNFRSF10B,TNKS2
Coronavirus Pathogenesis Pathway	1	0.0788	0.266686	ATP6V1A,CASP1,CCR2,CHUK,DDX58,E2F3,HDAC10,HDAC7,HIF1A,IL17RA,RAB7A,STAT1,SUV39H1,TBK1,TGFBR1,ZC3HAV1
Coagulation System	1	0.114	0.197697	PLAU,PLG,PROS1,THBD
iNOS Signaling	1	0.106	0.196336	CALM1,CHUK,IKBKG,STAT1,TRAF6
Notch Signaling	1	0.132	0.102802	CNTN1,DLL4,MAML2,MFNG,RFNG
NAD Signaling Pathway	1	0.119	0.0107152	AKT1,ERN1,H1-1,H1-2,H1-5,H2BC12,H2BC17,H2BC5,H2BC8,HIF1A,NAPRT,PARP14,PARP9,PIK3R2,POLR2B,POLR2F,SLC29A1,TNKS2
Hypoxia Signaling in the Cardiovascular System	1	0.176	0.00102329	AKT1,ATF2,BIRC6,CDC34,CREB1,HIF1A,UBE2A,UBE2B,UBE2E1,UBE2K,UBE2L6,UBE2Q1,UBE2V1
BAG2 Signaling Pathway	1	0.179	0.000363078	CHRNA7,HSPA14,HSPA9,PSMA2,PSMA3,PSMA4,PSMA5,PSMA6,PSMB8,PSMB9,PSMC2,PSMC3,PSMC4,PSMD12,PSME1
IL-7 Signaling Pathway	-1	0.0513	1	AKT1,CCND3,PIK3R2,STAT1
Netrin Signaling	-1	0.0556	1	CACNA1D,CACNA1E,NFATC4,PRKAR2A
Nicotine Degradation II	-1	0.0606	1	CYP1A1,CYP4B1,EXT2,POR
Nicotine Degradation III	-1	0.069	0.53827	CYP1A1,CYP4B1,EXT2,POR
Stearate Biosynthesis I (Animals)	-1	0.0755	0.466659	ACOT1,ACOT2,ACOT9,MBOAT7
Triacylglycerol Biosynthesis	-1	0.0851	0.376704	GPAT2,MBOAT7,PLPP3,PLPPR2
PPAR Signaling	-1	0.0841	0.274157	CHUK,IKBKG,MAP2K1,MAP3K7,MED1,NRAS,RAP1A,RXRA,TRAF6
Apelin Cardiomyocyte Signaling Pathway	-1	0.0909	0.206063	AKT1,ATP2A3,HIF1A,MAPK7,MYL10,MYLPF,PIK3R2,PRKCA,PRKCQ
Xenobiotic Metabolism CAR Signaling Pathway	-1	0.0847	0.184077	ALDH16A1,ALDH2,ALDH3A2,ALDH9A1,CHST13,CYP1A1,DNAJC7,HS3ST2,MAP2K1,MED1,PPP2R5C,PRKCA,PRKCQ,RXRA,SULT1A1,SULT1C4
Fcγ Receptor-mediated Phagocytosis in Macrophages and Monocytes	-1	0.0957	0.167109	AKT1,FCGR1A,PIK3R2,PLD3,PRKCA,PRKCQ,PXN,RAB11B,VAMP3
Estrogen Biosynthesis	-1	0.114	0.162555	AKR1C1/AKR1C2,AKR1C4,CYP1A1,CYP4B1,POR
Glycolysis I	-1	0.154	0.0891251	ALDOB,BPGM,PFKL,PFKM
Gα12/13 Signaling	-1.06904	0.105	0.0562341	AKT1,ARHGEF1,CDH8,CHUK,IKBKG,LPAR4,MAP2K1,MAPK7,MYL10,MYLPF,NRAS,PIK3R2,PXN,RAP1A
3-phosphoinositide Degradation	-1.13389	0.0476	1	DUSP28,NT5C,NUDT14,PPIP5K1,PPP1R12C,PPP1R3C,PPP2R5C,PTPN22,PTPN23
Cardiac β-adrenergic Signaling	-1.13389	0.0517	1	ATP2A3,CACNA1D,CACNA1E,GDPD1,GNG2,GNG5,PPP1R3C,PPP2R5C,PRKAR2A
D-myo-inositol (1,4,5,6)-Tetrakisphosphate Biosynthesis	-1.13389	0.0508	1	DUSP28,NT5C,NUDT14,PPIP5K1,PPP1R12C,PPP1R3C,PPP2R5C,PTPN22,PTPN23
D-myo-inositol (3,4,5,6)-tetrakisphosphate Biosynthesis	-1.13389	0.0508	1	DUSP28,NT5C,NUDT14,PPIP5K1,PPP1R12C,PPP1R3C,PPP2R5C,PTPN22,PTPN23
D-myo-inositol-5-phosphate Metabolism	-1.13389	0.0466	1	DUSP28,NT5C,NUDT14,PPIP5K1,PPP1R12C,PPP1R3C,PPP2R5C,PTPN22,PTPN23
IGF-1 Signaling	-1.13389	0.0673	0.534564	AKT1,MAP2K1,NRAS,PIK3R2,PRKAR2A,PXN,RAP1A
Kinetochore Metaphase Signaling Pathway	-1.13389	0.0762	0.389942	ANAPC13,BIRC5,CENPO,ENSA,MAD1L1,PPP1R3C,PPP2R5C,SPDL1
Signaling by Rho Family GTPases	-1.1547	0.0522	1	ARHGEF1,CDH8,CYBB,GNG2,GNG5,MAP2K1,MYL10,MYLPF,PAK4,PIK3R2,PIP5K1B,PPP1R12C,RHOH,RHOT2
Integrin Signaling	-1.1547	0.0704	0.435512	AKT1,CAPN1,LIMS1,MAP2K1,MPRIP,NRAS,PAK4,PIK3R2,PXN,RAP1A,RHOH,RHOT2,TSPAN4,TSPAN7,TTN
ILK Signaling	-1.1547	0.0707	0.43451	AKT1,ATF2,CREB1,FERMT2,FN1,HIF1A,LIMS1,LIMS2,PIK3R2,PPP2R5C,PXN,RHOH,RHOT2,RPS6KA4
Adrenomedullin signaling pathway	-1.1547	0.0804	0.241546	AKT1,CALM1,CTH,GUCY2C,HIF1A,MAP2K1,MAPK7,NRAS,NT5C,PIK3R2,PRKAR2A,RAMP3,RAP1A,RXRA,SLC39A7,TTN
Inhibition of ARE-Mediated mRNA Degradation Pathway	-1.1547	0.143	0.000380189	AKT1,EDC4,EXOSC1,MAP3K7,MAPK7,PPP2R5C,PRKAR2A,PSMA2,PSMA3,PSMA4,PSMA5,PSMA6,PSMB8,PSMB9,PSMC2,PSMC3,PSMC4,PSMD12,PSME1,TIA1,TNFSF12,TNFSF15,XRN1
Superpathway of Inositol Phosphate Compounds	-1.26491	0.0515	1	DUSP28,IP6K2,NT5C,NUDT14,PIK3R2,PIP5K1B,PPIP5K1,PPP1R12C,PPP1R3C,PPP2R5C,PTPN22,PTPN23
Wnt/β-catenin Signaling	-1.26491	0.0636	1	AKT1,CSNK1G3,DKK3,FZD7,LRP1,MAP3K7,MMP7,NR5A2,PPP2R5C,TGFBR1,TGFBR3
Gαq Signaling	-1.29099	0.0882	0.15417	AKT1,CALM1,CHUK,GNG2,GNG5,IKBKG,MAP2K1,NFATC4,PIK3R2,PLD3,PRKCA,PRKCQ,RGS16,RHOH,RHOT2
Xenobiotic Metabolism AHR Signaling Pathway	-1.34164	0.0575	1	ALDH16A1,ALDH2,ALDH3A2,ALDH9A1,CYP1A1
Melatonin Signaling	-1.34164	0.0694	0.519996	CALM1,MAP2K1,PRKAR2A,PRKCA,PRKCQ
EGF Signaling	-1.34164	0.0909	0.296483	AKT1,MAP2K1,PIK3R2,PRKCA,STAT1
UVB-Induced MAPK Signaling	-1.34164	0.0962	0.257632	AKT1,MAP2K1,PIK3R2,PRKCA,PRKCQ
Chondroitin Sulfate Biosynthesis (Late Stages)	-1.34164	0.104	0.208449	CHST13,CSGALNACT2,HS3ST2,SULT1A1,SULT1C4
GP6 Signaling Pathway	-1.50756	0.0866	0.21727	AKT1,CALM1,CERT1,COL1A2,COL7A1,COL9A2,FCER1G,LAMA2,PIK3R2,PRKCA,PRKCQ
Nitric Oxide Signaling in the Cardiovascular System	-1.50756	0.0924	0.162181	AKT1,ATP2A3,CACNA1D,CACNA1E,CALM1,GUCY2C,MAP2K1,PIK3R2,PRKAR2A,PRKCA,PRKCQ
Ferroptosis Signaling Pathway	-1.60357	0.111	0.0389045	ANGPTL4,CTH,CYBB,GCH1,H2BC12,H2BC17,H2BC5,H2BC8,HMGCR,MAP2K1,NRAS,RAP1A,SLC7A11,WWTR1
IL-15 Production	-1.63299	0.0488	1	AATK,AXL,CSF1R,MAP2K1,ROR1,STAT1
Sphingosine-1-phosphate Signaling	-1.63299	0.0593	1	AKT1,ASAH1,CASP1,PIK3R2,RHOH,RHOT2,S1PR4
LXR/RXR Activation	-1.63299	0.0813	0.293765	ABCG4,APOD,APOE,APOL1,HMGCR,MSR1,PLTP,RXRA,SAA2,SCD
Superpathway of Melatonin Degradation	-1.63299	0.0909	0.268534	CYP1A1,CYP4B1,EXT2,POR,SULT1A1,SULT1C4
Melatonin Degradation I	-1.63299	0.0984	0.213304	CYP1A1,CYP4B1,EXT2,POR,SULT1A1,SULT1C4
Pancreatic Adenocarcinoma Signaling	-1.63299	0.0873	0.209894	AKT1,BIRC5,E2F3,HDAC10,HDAC7,MAP2K1,PIK3R2,PLD3,STAT1,SUV39H1,TGFBR1
Dermatan Sulfate Biosynthesis	-1.63299	0.102	0.192309	B3GALT6,CHST13,CSGALNACT2,HS3ST2,SULT1A1,SULT1C4
Chondroitin Sulfate Biosynthesis	-1.63299	0.107	0.162555	B3GALT6,CHST13,CSGALNACT2,HS3ST2,SULT1A1,SULT1C4
TNFR1 Signaling	-1.63299	0.115	0.126183	BIRC3,CHUK,IKBKG,PAK4,TANK,TRADD
3-phosphoinositide Biosynthesis	-1.66667	0.0542	1	DUSP28,NT5C,NUDT14,PIK3R2,PIP5K1B,PPIP5K1,PPP1R12C,PPP1R3C,PPP2R5C,PTPN22,PTPN23
CD28 Signaling in T Helper Cells	-1.66667	0.0222	1	AKT1,CALM1,CD4,CHUK,FCER1G,HLA-DOA,IKBKG,MAP2K1,NFATC4,PIK3R2,PRKCQ
iCOS-iCOSL Signaling in T Helper Cells	-1.66667	0.0206	1	AKT1,CALM1,CD4,CHUK,FCER1G,HLA-DOA,IKBKG,NFATC4,PIK3R2,PRKCQ
Apoptosis Signaling	-1.73205	0.115	0.0416869	BIRC3,BIRC6,CAPN1,CHUK,FAS,IKBKG,LMNA,MAP2K1,NRAS,PRKCA,PRKCQ,RAP1A
Calcium-induced T Lymphocyte Apoptosis	-1.88982	0.0183	1	ATP2A3,CALM1,CD4,FCER1G,HLA-DOA,NR4A1,PRKCA,PRKCQ
Oxidative Ethanol Degradation III	-2	0.0727	0.49545	ACSS3,ALDH2,ALDH3A2,ALDH9A1
Dermatan Sulfate Biosynthesis (Late Stages)	-2	0.087	0.360579	CHST13,HS3ST2,SULT1A1,SULT1C4
Noradrenaline and Adrenaline Degradation	-2	0.114	0.197697	ALDH2,ALDH3A2,ALDH9A1,DHRS4
Ethanol Degradation IV	-2	0.174	0.0616595	ACSS3,ALDH2,ALDH3A2,ALDH9A1
Reelin Signaling in Neurons	-2.12132	0.0714	0.452898	AKT1,APOE,APP,ARHGEF1,LRP8,MAP2K1,PDK4,PIK3R2,RAP1A
NER (Nucleotide Excision Repair, Enhanced Pathway)	-2.13809	0.136	0.00776247	COPS2,COPS4,H4C11,H4C13,H4C3,H4C4,H4C6,H4C8,H4C9,POLE4,POLR2B,POLR2F,RFC3,UVSSA
Heparan Sulfate Biosynthesis (Late Stages)	-2.23607	0.0685	0.532108	CHST13,EXT2,HS3ST2,SULT1A1,SULT1C4
Ethanol Degradation II	-2.23607	0.156	0.0562341	ACSS3,ALDH2,ALDH3A2,ALDH9A1,DHRS4
Dopamine Degradation	-2.23607	0.167	0.0446684	ALDH2,ALDH3A2,ALDH9A1,SULT1A1,SULT1C4
Heparan Sulfate Biosynthesis	-2.44949	0.075	0.43451	B3GALT6,CHST13,EXT2,HS3ST2,SULT1A1,SULT1C4
PPARα/RXRα Activation	-2.5	0.0933	0.0870964	ACAA1,AP2A2,CHUK,GPD2,IKBKG,MAP2K1,MAP3K7,MED1,NCOA3,NRAS,PRKAR2A,PRKCA,RAP1A,RXRA,TGFBR1,TGFBR3,TGS1,TRAF6
Synaptogenesis Signaling Pathway	-2.55841	0.0705	0.405509	AKT1,AP1B1,AP2A2,AP2M1,AP2S1,APOE,ATF2,CALM1,CDH8,CREB1,EFNA4,GPAA1,ITSN1,LRP1,LRP8,NECTIN1,NRAS,PIK3R2,PRKAR2A,RAP1A,STXBP3,VAMP3
Serotonin Degradation	-2.64575	0.103	0.160325	ALDH2,ALDH3A2,ALDH9A1,DHRS4,EXT2,SULT1A1,SULT1C4
Xenobiotic Metabolism PXR Signaling Pathway	-2.66789	0.0885	0.133352	ALDH16A1,ALDH2,ALDH3A2,ALDH9A1,CES1,CHST13,DNAJC7,ESD,HS3ST2,MED1,PPP1R3C,PRKAR2A,PRKCA,PRKCQ,RXRA,SULT1A1,SULT1C4
eNOS Signaling	-2.7136	0.0692	0.480839	AKT1,CALM1,CHRNA5,CHRNA7,HSPA14,HSPA9,LPAR4,PIK3R2,PRKAR2A,PRKCA,PRKCQ
