# Supplementary material for: Tracheal aspirate RNA sequencing identifies distinct immunological features of COVID-19 ARDS
Source: Nat Commun. 2021 Aug 26;12:5152. doi: 10.1038/s41467-021-25040-5 (PMC8390461; doi:10.1038/s41467-021-25040-5)
Supplement: Supplementary file 6 — Supplementary Data 4 [file 41467_2021_25040_MOESM6_ESM.xlsx]

## Sheet: S4a COVID-ARDS vs Other-ARDS
Upstream regulator	Regulator class	Z score	P-value	Overlapping genes
PTEN	phosphatase	2.686	0.00295	ABTB1,ADM,ARG1,ARHGDIA,CADM3,CCND3,CD274,CDKN2D,CEBPB,CFD,CYSLTR1,DRAP1,FABP4,FGF10,FGFR4,GAPDH,GGT1,GPR176,H2BW2,IGF1R,IL10,LGR5,MAPKAPK3,MMP9,NR5A2,P2RY14,PGK1,PGM1,PINK1,PKLR,PYGL,SLC20A1,SLC30A10,SOCS3,SYK,THBS1,TSC22D3,YPEL3,ZBTB16
IFNG	cytokine	2.652	3.51e-09	ACTB,ADM,AIF1,AIF1L,ANGPTL4,AREG,ARG1,BRCA2,BTN3A1,CAT,CCL18,CCND3,CD274,CEBPB,CEBPD,CFP,CLEC2D,CNR1,CORO1A,CSF3,CXCL12,CYBA,DDX60,EGR1,EGR3,ERAP1,FCGR1B,FCN1,FKBP5,FURIN,GAD2,GBP5,HK2,HLA-G,IDO1,IER3,IFIH1,IFITM2,IGF1R,IL10,IL17RA,IL18R1,IL1RL1,IL6R,ITGB2,LDHA,LST1,LTB,LTB4R,MAP2K1,MAX,METRNL,MLKL,MMP9,MUC4,NEFM,NFKBIB,NLRP3,NR5A2,NTRK2,OCLN,OSM,P2RY14,PAM,PARP14,PAX6,PCTP,PDGFB,PDX1,PENK,PIM3,P…
CNTF	cytokine	2.015	0.00228	ACTB,CEBPD,CNR1,EGR1,PDE10A,PENK,PPP1R1B,SOCS3,STAT1
WNT5A	cytokine	-1.021	0.0191	AREG,ARG1,ARHGDIB,CSF3,CXCL12,GABRA1,GABRG2,IL10,SOCS3,STAT1
EPO	cytokine	-1.053	0.0287	ACTB,ANK1,ATOH8,CCND3,CLIC1,CXCL12,EGR1,HK3,IL1RL1,OSM,PAX6,PIK3IP1,PTPRB,SLC44A2,SOCS3,TPI1,TSC22D3
IL15	cytokine	-1.634	6.91e-06	ALDOA,ARHGDIB,CCL18,CCND3,CD274,CEBPB,CORO1A,CSF3,CXCL12,ENO3,GAPDH,HK2,IGF1R,IL10,IL18R1,LDHA,LSP1,MAP2K1,MAPKAPK3,OAZ1,PFKFB2,PFN1,PGK1,PGM1,PNP,PRKACA,PYGL,S100A11,SELPLG,SLC16A3,TKT,TNNI1,TPI1,TSPAN7,UPP1
IL10	cytokine	-1.875	0.00172	ADM,ARG1,BRCA2,CCL18,CCND3,CD274,CDKN2D,CSF3,CXCL12,FKBP5,HLA-G,HMGB2,HPGD,IDO1,IL10,IL17RA,IL18R1,IL1R2,LTB,MMP9,OSM,PAM,SCGB3A2,SELPLG,SLC11A1,SOCS3,STAT1,TSC22D3,TWIST1
PIK3CG	kinase	-2.028	0.0113	AIF1,ARG1,EPHB6,GBP5,IL10,IL17RA,OSCAR,STAT1,ZNF580

## Sheet: S4b COVID-ARDS vs No-ARDS
Upstream regulator	Regulator class	Z score	P-value	Overlapping genes
IFNG	cytokine	5.74	5.2e-08	ABI1,AIF1L,AIM2,ANGPTL4,APOL1,APP,ARAP2,ARL6IP5,ATG5,B2M,BIRC3,BUD23,C1QB,C1QC,CALHM6,CAPN1,CARD17,CASP1,CCL3,CCL4,CCL8,CCND3,CCR1,CCR2,CCRL2,CD276,CD4,CD83,CEACAM1,CEACAM5,CIRBP,CLEC10A,CLEC2D,CLIC4,COL1A2,CORO1A,CRLF1,CSF1R,CXCL10,CXCR4,CYBB,DDX58,DDX60,DHX9,DOK1,DTX3L,EGLN3,EIF2AK2,ETV7,FAS,FCER1G,FCGR1A,FN1,FXN,GAD2,GBP1,GBP3,GBP5,GCH1,GCHFR,GNG2,GZMB,H2AC7,H2BC3,H2BC8,H4C9,HIF1A,HLA-DOA,HMGC…
TNF	cytokine	5.499	0.0133	AATK,ACKR2,AIMP1,AK2,AKR1B10,ALDH2,ANGPTL4,AOC3,APOE,APOL1,APP,ARID5B,ARL6IP5,ARRDC3,ATF2,B2M,BCKDHA,BIRC3,BIRC5,BLVRA,BPGM,BUD23,C15orf48,CASP1,CCL3,CCL4,CCN4,CCND3,CCR1,CCR2,CD4,CD69,CD83,CERS4,CERT1,CFD,CLCF1,CLEC11A,CLEC2D,CLIC4,COL1A2,CREB1,CRLF1,CSF1R,CXCL10,CXCR4,CYBB,CYP1A1,DDX58,DENND2D,DENND4A,DLL4,DMBT1,EGLN3,EIF2AK2,ERN1,FABP4,FAS,FCER1G,FCGRT,FGF10,FN1,GABRA1,GABRG2,GBP1,GBP3,GCH1,GF…
IFNA2	cytokine	5.485	1.25e-11	ARL5A,B2M,BIRC5,CCL3,CCL8,CD69,CEACAM1,CXCL10,DDX58,DDX60,DNAJB2,EGLN3,EIF2AK2,ENPP1,FAS,GBP1,GPATCH11,H2AC16,HERC5,HIF1A,IDO1,IFI16,IFI44,IFI44L,IFIH1,IFIT2,IFIT3,IFIT5,IFITM3,KCNJ6,KDM5A,MAP2K1,MT-ATP6,MT-CO2,MT1G,PARP9,PHF11,PSME1,RSAD2,SAMD9,SH2D1A,STAT1,TAP1,TDRD7,TNFRSF10B,TRIM21,TRIM22,UBE2L6,ZC3HAV1
IFNL1	cytokine	5.173	5.84e-11	CD83,CXCL10,DDX58,DDX60,EIF2AK2,GBP1,GBP5,GPATCH11,HERC5,IFI44,IFI44L,IFIH1,IFIT2,IFIT3,IFIT5,IFITM3,PHF11,PSMB9,RSAD2,SAMD9,STAT1,TDRD7,TMEM140,TRIM22,UBE2L6,ZC3HAV1
IFNB1	cytokine	3.878	0.00388	APOL1,APOL3,AXL,CASP1,CCL3,CCL4,CD83,CXCL10,CYP1A1,DDX3Y,DDX58,DKK3,EIF2AK2,GBP3,GBP5,HERC5,HMGCR,IDO1,IFI16,IFIH1,IFIT2,IFIT3,IP6K2,MCM6,NT5C3A,PARP14,PDK4,RIPK2,RSAD2,STAT1,TRAF6,TRIM21,TRIM38
IL21	cytokine	3.869	0.00997	BSG,CALHM6,CASP1,CCL4,CCRL2,CD69,CXCL10,EIF2AK2,FCER1G,GBP5,GZMB,HIF1A,ID2,IDO1,IFI16,IFIT2,IFIT3,PSMB9,RSAD2,SGK1,TAP1
IL1B	cytokine	3.817	0.165	ACKR2,ANGPTL4,APOE,APP,ARL6IP5,B2M,BIRC3,C19orf25,CCL3,CCL4,CCL8,CCR1,CCR2,CCRL2,CD4,CD69,CD83,CXCL10,CXCR4,CYBB,CYP1A1,DLL4,EGLN3,ENPP1,EPSTI1,ESRRA,FAS,FMR1,FN1,GAD2,GBP1,GBP3,GCH1,GCHFR,GGT1,GTF2F1,HERC5,HIF1A,ID2,IDO1,IFI16,IFIT3,IFITM3,IL4R,KLF10,MCM6,METRNL,MMP7,MT-CO2,NR4A1,OSGIN2,PIM1,PLAU,PLD3,PSMB8,PSMB9,PTP4A1,RAN,RFC3,RGS16,RIPK2,RSAD2,RXRA,SAA2,SLAMF1,SLC20A1,SLC7A11,SPARC,STAT1,STAT…
CD40LG	cytokine	3.285	3.09e-05	APRT,AXL,B2M,BIRC3,CASP1,CCL3,CCL4,CCND3,CCR1,CCR2,CD69,CD83,CXCL10,CXCR4,DCTN1,DDX46,EIF2AK2,FAS,GCH1,GZMB,HIF1A,ID2,IDO1,IFI44,IFIT2,IFIT3,IL4R,MED1,MRE11,MT1G,NCOA3,PIM1,PLAU,PRKDC,PSMA2,PSMB8,PSMB9,PSME1,PTPRG,RGS1,SLAMF1,SLC29A1,STAT1,TANK,TAP1,TRADD,TYMP,UVRAG,XPO7,ZNRD2
PRL	cytokine	3.153	0.00225	AKR1C4,APP,B2M,CCND3,CD69,COL1A2,CXCL10,DDX58,DTX3L,EIF2AK2,EPSTI1,FN1,HERC5,ID2,IDE,IFI44,IFI44L,IFIH1,IFIT3,IFIT5,MGP,NUPR1,PARP14,PCOLCE,PDK4,PIM1,PSME1,RSAD2,SAMD9,SPARC,STAT1,TDRD7,TMEM140
IFNA4	cytokine	3.07	0.000134	CCL8,CCRL2,CD69,CLIC4,CXCL10,GBP5,IFIH1,IFIT2,MITD1,PIK3AP1,PMEPA1,RSAD2
IFNA1/IFNA13	cytokine	3.013	0.000482	CCL8,CD69,CD83,CXCL10,CYP1A1,EIF2AK2,IFIH1,IFIT2,RSAD2,STAT1,UBE2E1,UBE2L6
IFNE	cytokine	2.953	0.00221	CD83,CXCL10,HERC5,IFIH1,IFIT2,IFITM3,PTGER4,STAT1,TRIM5
IL27	cytokine	2.654	0.128	APOL1,B2M,CCL3,CCL4,CCND3,CD69,CXCL10,EIF2AK2,GZMB,HLA-DOA,ID2,PIM1,STAT1,TAP1
IL6	cytokine	2.647	0.00229	ACKR2,AKR1B10,AKT1,APOE,APP,BIRC5,CASP1,CCL4,CCR1,CCR2,CD48,CD83,CDKN3,CEACAM1,CES1,CFD,CLEC10A,CRLF1,CSF1R,CXCL10,CXCR4,CYBB,CYP1A1,DPP3,EGLN3,ERBIN,ERN1,FAS,FCGR1A,FCGRT,FN1,GBP3,GCH1,GZMB,HIF1A,ID2,IDO1,IFI16,IFIT2,IFITM3,IL4R,IRAG1,JCHAIN,KIFC1,LGR4,LTF,MAP2K1,MMP7,MSR1,NRAS,PCLAF,PECAM1,PIM1,PLAU,PLG,PLK2,POU2F1,PSMB8,PSMB9,PSME1,PTGER4,ROR1,SAA2,SGK1,SH3GLB1,SNX10,STAT1,STAT6,TAF9,TAP1,TGFB…
OSM	cytokine	2.497	0.0273	ACAA1,ACKR2,ACOT2,AKR1B10,AKR1C1/AKR1C2,ARL4A,ASAH1,B2M,CDH8,CLPX,COL1A2,CRLF1,CXCL10,DCTN1,FN1,GBP1,GRHPR,HIF1A,ID2,IL4R,KLF10,MAPK7,NRAS,PDLIM5,PEPD,PLAU,PLLP,PSMB8,PSMB9,PTOV1,PTP4A1,PTPRZ1,QKI,QSOX1,RSC1A1,SLC16A3,SLC39A7,SLC7A8,STAT1,STK25,TAP1,TCN1,TNC,TRIM22,TUBGCP2,TYMP,UBE2L6,UPK1A,ZBTB43,ZC3HAV1,ZNF467
IL18	cytokine	2.49	0.238	BSG,CCL3,CCL4,CCRL2,CD69,CD83,CHRNA7,CTH,CXCL10,DEFA1 (includes others),FAS,GZMB,IDO1,NKG7,SLC17A7,TAB2
IL32	cytokine	2.33	0.0397	CASP1,CCL3,CCL4,EIF2AK2,FAS,OSCAR,THBD,TRAF6
IL7	cytokine	2.289	0.216	CCL3,CCL4,CCND3,CD69,CEACAM1,CXCR4,E2F3,FAS,FN1,GSR,PIM1,PPP6C,RGS16
CSF2	cytokine	2.19	0.000983	BIRC3,BIRC5,BSG,CA4,CASP1,CCL3,CCL4,CCND3,CCR1,CCR2,CCRL2,CD276,CD69,CD83,CEACAM1,CHTF18,CLCF1,CLEC4C,CLEC6A,CREB1,CSF1R,CXCL10,CXCR4,CYBB,DOK2,FAS,FCGR1A,GCH1,GLB1,HIF1A,HMGCR,HSPH1,ID2,IDO1,IFITM3,LAMP2,LY9,MAEA,MCM6,NR4A1,PECAM1,PIM1,PLA2G15,PLAU,PTGER4,QSOX1,RHOH,RIPK2,SGK1,SLAMF7,SLC7A11,SNRPD1,SNTB1,TGFBR1,TIFA,TNFSF15
CX3CL1	cytokine	2.161	0.348	APOD,FCRLA,HIF1A,ID2,IFI16,IFIT2,IFIT3,MEIS2,MSR1,S1PR4,SAA2
IFNL4	cytokine	2.11	0.00955	CXCL10,DDX58,IFIH1,STAT1
IFNK	cytokine	2.1	0.018	CD83,CXCL10,EIF2AK2,IFIH1,STAT1
IFNL3	cytokine	2.079	0.134	DDX58,IFIH1,RSAD2,STAT1
IL15	cytokine	2.032	0.0515	AKT1,BPGM,CALM1 (includes others),CCL3,CCL4,CCND3,CCR1,CCR2,CD69,CD83,CEACAM1,CHRNA7,CKS2,CORO1A,CXCL10,CXCR4,DEFA1 (includes others),DHRS4,FAS,GABARAPL2,GABPB1,GPD2,GZMB,HIF1A,MAP2K1,MT1G,PFKL,PIK3R2,PIM1,PPP6C,PSMA5,PSMB8,PSMB9,PTP4A1,RGS16,SLC16A3,TNFRSF10B,TRIM5,TSPAN7,YY1
IL3	cytokine	1.966	0.0312	ABCA2,ALDH2,ARHGEF1,BIRC3,CCND3,CD48,CD69,CD83,CLEC11A,CLEC4C,COPS4,CSF1R,CXCR4,DOK2,EIF2AK2,ELAVL3,FAS,HSPA9,JCHAIN,LY9,NIFK,PFKL,PIM1,PRG2,PSMA5,PSMC4,PSME1,PTPN22,RAN,RPL3,SLAMF7,ZBTB17,ZFAND5
CCL5	cytokine	1.907	0.165	CCL3,CCL4,CCR1,CCRL2,LIMS1,PLEC,SGK1,STAT1
PF4	cytokine	1.602	0.0142	BIRC3,CCL3,CCL4,CD83,DDX58,DDX60,EPSTI1,GCH1,RSAD2,STAT1,THBD
CSF1	cytokine	-1.474	0.000119	APOE,APP,AXL,BIRC5,CCL3,CCND3,CCR1,CCR2,CREB1,CSF1R,CYBB,DOK2,FAS,FCER1G,FN1,GPR68,HIF1A,HMGCR,JDP2,LGR4,MSR1,NBN,NKIRAS1,OSCAR,PFKL,PIK3R2,PLAU,PTPRZ1,SLC16A3,SLC29A1,SPARC,STAB1,STAT1,TAB3,TRAF6
IL4	cytokine	-1.673	0.000792	ABCA2,ACOT9,ADAP1,AK2,ALDH2,APOE,APRT,BANF1,BIRC5,BPGM,CCL3,CCL4,CCL8,CCND3,CD276,CD58,CD69,CD83,CLEC10A,CLEC4C,COL1A2,CSF1R,CXCL10,CXCR4,CYBB,DCTN1,DDHD1,DDX46,DENND4A,EBNA1BP2,EIF2AK2,FABP4,FAS,FCER1G,FN1,FNIP2,GBE1,GBP3,GBP5,HMGCR,IDE,IDO1,IFI16,IFI44,IFI44L,IFIH1,IFIT3,IFITM3,IL4R,JCHAIN,KDM5A,LACTB,LAMP2,LRP1,MAP2K1,MED1,METRNL,MRE11,MSR1,NCOA3,NCR3LG1,NFXL1,NT5C3A,PDS5A,PFKL,PIM1,PLAU,PLEC,…
WNT5A	cytokine	-1.971	0.216	CAPN1,CXCR4,DOK2,FN1,GABRA1,GABRG2,ID2,MMP7,SIAH2,SPARC,STAT1,WWTR1
IL1RN	cytokine	-3.457	0.287	DDX58,GBP1,IFI44,IFI44L,IFIH1,IFIT3,IFIT5,RIPK2,RSAD2,SAMD9,TRIM22
PIK3CG	kinase	-2.734	0.111	B2M,CXCL10,CXCR4,ENPP1,GBP5,HNRNPA0,IL17RA,OSCAR,STAT1,TAP1,ZNF580
