# Supplementary material for: Tracheal aspirate RNA sequencing identifies distinct immunological features of COVID-19 ARDS
Source: Nat Commun. 2021 Aug 26;12:5152. doi: 10.1038/s41467-021-25040-5 (PMC8390461; doi:10.1038/s41467-021-25040-5)
Supplement: Supplementary file 8 — Supplementary Data 6 [file 41467_2021_25040_MOESM8_ESM.xlsx]

## Sheet: S6
	Compator Group	Drug	Gene	Expression Log Ratio	Effect
COVID-ARDS	No-ARDS	dexamethasone	CD69	4.126	Downregulates
COVID-ARDS	No-ARDS	filgrastim	CD69	4.126	Downregulates
COVID-ARDS	No-ARDS	dexamethasone	GBP5	4.11	Downregulates
COVID-ARDS	No-ARDS	filgrastim	GBP5	4.11	Downregulates
COVID-ARDS	No-ARDS	fluticasone propionate	GBP5	4.11	Downregulates
COVID-ARDS	No-ARDS	dexamethasone	RSAD2	3.453	Downregulates
COVID-ARDS	No-ARDS	filgrastim	RSAD2	3.453	Downregulates
COVID-ARDS	No-ARDS	dexamethasone	P2RY14	3.238	Downregulates
COVID-ARDS	No-ARDS	filgrastim	P2RY14	3.238	Downregulates
COVID-ARDS	No-ARDS	dexamethasone	IFI44	2.432	Downregulates
COVID-ARDS	No-ARDS	filgrastim	IFI44	2.432	Downregulates
COVID-ARDS	No-ARDS	dexamethasone	CLC	2.408	Downregulates
COVID-ARDS	No-ARDS	filgrastim	CLC	2.408	Downregulates
COVID-ARDS	No-ARDS	dexamethasone	GGT1	2.127	Downregulates
COVID-ARDS	No-ARDS	dexamethasone	IFIT3	1.931	Downregulates
COVID-ARDS	No-ARDS	filgrastim	IFIT3	1.931	Downregulates
COVID-ARDS	No-ARDS	dexamethasone	STAT1	1.921	Downregulates
COVID-ARDS	No-ARDS	etanercept	STAT1	1.921	Downregulates
COVID-ARDS	No-ARDS	filgrastim	STAT1	1.921	Downregulates
COVID-ARDS	No-ARDS	fluticasone propionate	STAT1	1.921	Downregulates
COVID-ARDS	No-ARDS	dexamethasone	ETV7	1.92	Downregulates
COVID-ARDS	No-ARDS	filgrastim	ETV7	1.92	Downregulates
COVID-ARDS	No-ARDS	dexamethasone	ID2	1.869	Regulates
COVID-ARDS	No-ARDS	dexamethasone	DEFA1 (includes others)	1.866	Downregulates
COVID-ARDS	No-ARDS	filgrastim	DEFA1 (includes others)	1.866	Downregulates
COVID-ARDS	No-ARDS	dexamethasone	SNAPC1	1.849	Downregulates
COVID-ARDS	No-ARDS	dexamethasone	IDO1	1.637	Downregulates
COVID-ARDS	No-ARDS	etanercept	IDO1	1.637	Downregulates
COVID-ARDS	Other-ARDS	dexamethasone	P2RY14	1.622	Downregulates
COVID-ARDS	Other-ARDS	filgrastim	P2RY14	1.622	Downregulates
COVID-ARDS	No-ARDS	dexamethasone	DDX58	1.443	Downregulates
COVID-ARDS	No-ARDS	filgrastim	DDX58	1.443	Downregulates
COVID-ARDS	No-ARDS	dexamethasone	UQCRC2	1.425	Regulates
COVID-ARDS	No-ARDS	dexamethasone	PLK2	1.397	Downregulates
COVID-ARDS	No-ARDS	dexamethasone	CEACAM5	1.361	Regulates
COVID-ARDS	No-ARDS	dexamethasone	CYP1A1	1.351	Upregulates
COVID-ARDS	No-ARDS	fluticasone propionate	TAP1	1.341	Downregulates
COVID-ARDS	No-ARDS	dexamethasone	IFIT2	1.325	Downregulates
COVID-ARDS	No-ARDS	filgrastim	IFIT2	1.325	Downregulates
COVID-ARDS	No-ARDS	dexamethasone	PARP14	1.292	Downregulates
COVID-ARDS	No-ARDS	filgrastim	PARP14	1.292	Downregulates
COVID-ARDS	No-ARDS	dexamethasone	DLGAP5	1.289	Upregulates
COVID-ARDS	No-ARDS	dexamethasone	ATP6V1C1	1.279	Upregulates
COVID-ARDS	No-ARDS	filgrastim	ATP6V1C1	1.279	Upregulates
COVID-ARDS	No-ARDS	dexamethasone	GBP1	1.277	Downregulates
COVID-ARDS	No-ARDS	filgrastim	GBP1	1.277	Downregulates
COVID-ARDS	No-ARDS	dexamethasone	GBP3	1.272	Downregulates
COVID-ARDS	No-ARDS	filgrastim	GBP3	1.272	Downregulates
COVID-ARDS	No-ARDS	dexamethasone	FBXO30	1.259	Upregulates
COVID-ARDS	No-ARDS	dexamethasone	CD48	1.217	Upregulates
COVID-ARDS	No-ARDS	filgrastim	CD48	1.217	Upregulates
COVID-ARDS	No-ARDS	dexamethasone	TGFBR1	1.203	Upregulates
COVID-ARDS	No-ARDS	dexamethasone	PRKCQ	1.2	Regulates
COVID-ARDS	No-ARDS	dexamethasone	MS4A3	1.196	Downregulates
COVID-ARDS	No-ARDS	filgrastim	MS4A3	1.196	Downregulates
COVID-ARDS	No-ARDS	fluticasone propionate	SLAMF1	1.188	Upregulates
COVID-ARDS	No-ARDS	dexamethasone	CEACAM6	1.187	Downregulates
COVID-ARDS	No-ARDS	filgrastim	CEACAM6	1.187	Downregulates
COVID-ARDS	No-ARDS	dexamethasone	CCR1	1.178	Upregulates
COVID-ARDS	No-ARDS	dexamethasone	WARS1	1.169	Downregulates
COVID-ARDS	No-ARDS	fluticasone propionate	WARS1	1.169	Downregulates
COVID-ARDS	No-ARDS	dexamethasone	NEIL3	1.168	Regulates
COVID-ARDS	No-ARDS	fluticasone propionate	MMP7	1.168	Downregulates
COVID-ARDS	No-ARDS	dexamethasone	KLRF1	1.151	Downregulates
COVID-ARDS	No-ARDS	filgrastim	KLRF1	1.151	Downregulates
COVID-ARDS	No-ARDS	dexamethasone	TAGAP	1.148	Downregulates
COVID-ARDS	No-ARDS	filgrastim	TAGAP	1.148	Downregulates
COVID-ARDS	Other-ARDS	dexamethasone	GBP5	1.135	Downregulates
COVID-ARDS	Other-ARDS	filgrastim	GBP5	1.135	Downregulates
COVID-ARDS	Other-ARDS	fluticasone propionate	GBP5	1.135	Downregulates
COVID-ARDS	No-ARDS	dexamethasone	SEC22B	1.133	Regulates
COVID-ARDS	No-ARDS	dexamethasone	TRPM7	1.085	Downregulates
COVID-ARDS	No-ARDS	dexamethasone	PIM1	1.084	Upregulates
COVID-ARDS	No-ARDS	dexamethasone	PHTF2	1.081	Downregulates
COVID-ARDS	No-ARDS	dexamethasone	TMEM140	1.071	Upregulates
COVID-ARDS	No-ARDS	filgrastim	TMEM140	1.071	Upregulates
COVID-ARDS	No-ARDS	dexamethasone	CCR2	1.057	Upregulates
COVID-ARDS	No-ARDS	dexamethasone	PTPN22	1.047	Upregulates
COVID-ARDS	No-ARDS	dexamethasone	ASPN	1.043	Upregulates
COVID-ARDS	No-ARDS	dexamethasone	CEP63	1.036	Downregulates
COVID-ARDS	No-ARDS	filgrastim	CEP63	1.036	Downregulates
COVID-ARDS	No-ARDS	dexamethasone	EPSTI1	0.989	Downregulates
COVID-ARDS	No-ARDS	filgrastim	EPSTI1	0.989	Downregulates
COVID-ARDS	No-ARDS	dexamethasone	B2M	0.987	Downregulates
COVID-ARDS	No-ARDS	filgrastim	B2M	0.987	Downregulates
COVID-ARDS	No-ARDS	dexamethasone	MT-CO2	0.986	Upregulates
COVID-ARDS	No-ARDS	dexamethasone	IFITM3	0.985	Downregulates
COVID-ARDS	No-ARDS	dexamethasone	CEACAM1	0.972	Upregulates
COVID-ARDS	No-ARDS	filgrastim	CEACAM1	0.972	Upregulates
COVID-ARDS	No-ARDS	dexamethasone	RGS1	0.968	Regulates
COVID-ARDS	No-ARDS	dexamethasone	CD83	0.968	Downregulates
COVID-ARDS	No-ARDS	dexamethasone	IDE	0.968	Downregulates
COVID-ARDS	No-ARDS	eicosapentenoic acid	CD83	0.968	Downregulates
COVID-ARDS	No-ARDS	etanercept	CD83	0.968	Downregulates
COVID-ARDS	No-ARDS	filgrastim	RGS1	0.968	Downregulates
COVID-ARDS	No-ARDS	filgrastim	CD83	0.968	Downregulates
COVID-ARDS	No-ARDS	fluticasone propionate	CD83	0.968	Downregulates
COVID-ARDS	No-ARDS	dexamethasone	GZMB	0.967	Downregulates
COVID-ARDS	No-ARDS	etanercept	GZMB	0.967	Downregulates
COVID-ARDS	No-ARDS	filgrastim	GZMB	0.967	Downregulates
COVID-ARDS	No-ARDS	dexamethasone	GGCT	0.959	Upregulates
COVID-ARDS	No-ARDS	dexamethasone	BLZF1	0.953	Upregulates
COVID-ARDS	No-ARDS	dexamethasone	TYMS	0.952	Downregulates
COVID-ARDS	No-ARDS	dexamethasone	CYBB	0.951	Downregulates
COVID-ARDS	No-ARDS	etanercept	CYBB	0.951	Downregulates
COVID-ARDS	No-ARDS	filgrastim	CYBB	0.951	Upregulates
COVID-ARDS	No-ARDS	dexamethasone	CCL4	0.947	Upregulates
COVID-ARDS	No-ARDS	filgrastim	CCL4	0.947	Downregulates
COVID-ARDS	No-ARDS	dexamethasone	KIFC1	0.939	Downregulates
COVID-ARDS	No-ARDS	dexamethasone	PRPF40A	0.939	Regulates
COVID-ARDS	No-ARDS	fluticasone propionate	GAPT	0.937	Downregulates
COVID-ARDS	No-ARDS	dexamethasone	FGGY	0.936	Regulates
COVID-ARDS	No-ARDS	dexamethasone	DEFA4	0.93	Downregulates
COVID-ARDS	No-ARDS	filgrastim	DEFA4	0.93	Downregulates
COVID-ARDS	No-ARDS	dexamethasone	ISOC1	0.925	Downregulates
COVID-ARDS	No-ARDS	filgrastim	ISOC1	0.925	Downregulates
COVID-ARDS	No-ARDS	dexamethasone	HERC5	0.921	Downregulates
COVID-ARDS	No-ARDS	dexamethasone	CENPO	0.921	Upregulates
COVID-ARDS	No-ARDS	filgrastim	HERC5	0.921	Downregulates
COVID-ARDS	No-ARDS	dexamethasone	P2RY2	0.918	Regulates
COVID-ARDS	No-ARDS	filgrastim	P2RY2	0.918	Downregulates
COVID-ARDS	No-ARDS	dexamethasone	IFIT5	0.916	Downregulates
COVID-ARDS	No-ARDS	filgrastim	IFIT5	0.916	Downregulates
COVID-ARDS	No-ARDS	dexamethasone	ZFP91	0.91	Downregulates
COVID-ARDS	No-ARDS	dexamethasone	PSME1	0.909	Downregulates
COVID-ARDS	No-ARDS	filgrastim	PSME1	0.909	Downregulates
COVID-ARDS	No-ARDS	dexamethasone	PIR	0.908	Upregulates
COVID-ARDS	No-ARDS	dexamethasone	MPC1	0.907	Downregulates
COVID-ARDS	No-ARDS	dexamethasone	RPL26	0.906	Downregulates
COVID-ARDS	No-ARDS	dexamethasone	BCKDHA	0.906	Upregulates
COVID-ARDS	Other-ARDS	dexamethasone	OCLN	0.905	Downregulates
COVID-ARDS	Other-ARDS	methotrexate	OCLN	0.905	Downregulates
COVID-ARDS	No-ARDS	dexamethasone	SGK1	0.901	Upregulates
COVID-ARDS	No-ARDS	filgrastim	SGK1	0.901	Downregulates
COVID-ARDS	No-ARDS	dexamethasone	CXCR4	0.9	Downregulates
COVID-ARDS	No-ARDS	filgrastim	CXCR4	0.9	Downregulates
COVID-ARDS	No-ARDS	dexamethasone	HSPH1	0.887	Downregulates
COVID-ARDS	No-ARDS	dexamethasone	HIF1A	0.885	Downregulates
COVID-ARDS	No-ARDS	dexamethasone	TNC	0.883	Downregulates
COVID-ARDS	No-ARDS	eicosapentenoic acid	PSMC2	0.878	Downregulates
COVID-ARDS	No-ARDS	dexamethasone	UBE2B	0.876	Upregulates
COVID-ARDS	No-ARDS	eicosapentenoic acid	UBE2B	0.876	Downregulates
COVID-ARDS	No-ARDS	dexamethasone	ARL5B	0.87	Downregulates
COVID-ARDS	No-ARDS	dexamethasone	CCL3	0.866	Downregulates
COVID-ARDS	No-ARDS	filgrastim	CCL3	0.866	Downregulates
COVID-ARDS	No-ARDS	dexamethasone	PLAU	0.861	Downregulates
COVID-ARDS	No-ARDS	fluticasone propionate	PLAU	0.861	Downregulates
COVID-ARDS	No-ARDS	dexamethasone	NDUFV2	0.859	Downregulates
COVID-ARDS	No-ARDS	filgrastim	NDUFV2	0.859	Downregulates
COVID-ARDS	No-ARDS	dexamethasone	DHX9	0.858	Downregulates
COVID-ARDS	No-ARDS	dexamethasone	ATP6V1B2	0.844	Regulates
COVID-ARDS	No-ARDS	dexamethasone	FAM111A	0.843	Downregulates
COVID-ARDS	No-ARDS	filgrastim	FAM111A	0.843	Downregulates
COVID-ARDS	No-ARDS	dexamethasone	FCER1G	0.839	Upregulates
COVID-ARDS	No-ARDS	filgrastim	FCER1G	0.839	Upregulates
COVID-ARDS	No-ARDS	dexamethasone	CXCL10	0.837	Downregulates
COVID-ARDS	No-ARDS	etanercept	CXCL10	0.837	Downregulates
COVID-ARDS	No-ARDS	filgrastim	CXCL10	0.837	Downregulates
COVID-ARDS	No-ARDS	fluticasone propionate	CXCL10	0.837	Downregulates
COVID-ARDS	No-ARDS	dexamethasone	PSMA2	0.836	Upregulates
COVID-ARDS	No-ARDS	dexamethasone	CLIC4	0.831	Downregulates
COVID-ARDS	No-ARDS	dexamethasone	EIF5	0.828	Regulates
COVID-ARDS	No-ARDS	dexamethasone	BIRC3	0.827	Upregulates
COVID-ARDS	No-ARDS	filgrastim	BIRC3	0.827	Downregulates
COVID-ARDS	No-ARDS	dexamethasone	DDHD1	0.822	Downregulates
COVID-ARDS	No-ARDS	filgrastim	DDHD1	0.822	Downregulates
COVID-ARDS	Other-ARDS	dexamethasone	TRPM7	0.808	Downregulates
COVID-ARDS	No-ARDS	dexamethasone	MT1G	0.804	Regulates
COVID-ARDS	No-ARDS	dexamethasone	EPB41	0.795	Downregulates
COVID-ARDS	Other-ARDS	dexamethasone	EPSTI1	0.793	Downregulates
COVID-ARDS	Other-ARDS	filgrastim	EPSTI1	0.793	Downregulates
COVID-ARDS	No-ARDS	dexamethasone	LYSMD2	0.782	Downregulates
COVID-ARDS	No-ARDS	filgrastim	LYSMD2	0.782	Downregulates
COVID-ARDS	Other-ARDS	dexamethasone	SPTBN1	0.775	Downregulates
COVID-ARDS	Other-ARDS	dexamethasone	UQCRC2	0.763	Regulates
COVID-ARDS	No-ARDS	dexamethasone	SCAF11	0.752	Downregulates
COVID-ARDS	No-ARDS	dexamethasone	HSPA9	0.74	Downregulates
COVID-ARDS	No-ARDS	filgrastim	HSPA9	0.74	Downregulates
COVID-ARDS	No-ARDS	dexamethasone	SERTAD2	0.734	Downregulates
COVID-ARDS	Other-ARDS	dexamethasone	CFAP100	0.709	Downregulates
COVID-ARDS	Other-ARDS	filgrastim	CFAP100	0.709	Downregulates
COVID-ARDS	No-ARDS	fluticasone propionate	CCL8	0.681	Upregulates
COVID-ARDS	Other-ARDS	dexamethasone	BRCA2	0.666	Upregulates
COVID-ARDS	No-ARDS	dexamethasone	SRSF4	0.666	Downregulates
COVID-ARDS	Other-ARDS	prednisolone	UVRAG	0.653	Downregulates
COVID-ARDS	Other-ARDS	dexamethasone	SNAPC1	0.628	Downregulates
COVID-ARDS	Other-ARDS	dexamethasone	STAT1	0.625	Downregulates
COVID-ARDS	Other-ARDS	etanercept	STAT1	0.625	Downregulates
COVID-ARDS	Other-ARDS	filgrastim	STAT1	0.625	Downregulates
COVID-ARDS	Other-ARDS	fluticasone propionate	STAT1	0.625	Downregulates
COVID-ARDS	Other-ARDS	prednisolone	STAT1	0.625	Downregulates
COVID-ARDS	Other-ARDS	dexamethasone	IDO1	0.624	Downregulates
COVID-ARDS	Other-ARDS	etanercept	IDO1	0.624	Downregulates
COVID-ARDS	No-ARDS	dexamethasone	CCT2	0.614	Downregulates
COVID-ARDS	No-ARDS	filgrastim	CCT2	0.614	Downregulates
COVID-ARDS	Other-ARDS	dexamethasone	PIK3IP1	0.579	Upregulates
COVID-ARDS	Other-ARDS	dexamethasone	CD274	0.514	Upregulates
COVID-ARDS	Other-ARDS	dexamethasone	SGK1	0.472	Upregulates
COVID-ARDS	Other-ARDS	filgrastim	SGK1	0.472	Downregulates
COVID-ARDS	Other-ARDS	prednisolone	SGK1	0.472	Upregulates
COVID-ARDS	Other-ARDS	prednisolone	DRAM2	0.459	Downregulates
COVID-ARDS	Other-ARDS	dexamethasone	DDHD1	0.439	Downregulates
COVID-ARDS	Other-ARDS	filgrastim	DDHD1	0.439	Downregulates
COVID-ARDS	Other-ARDS	dexamethasone	WARS1	0.437	Downregulates
COVID-ARDS	Other-ARDS	fluticasone propionate	WARS1	0.437	Downregulates
COVID-ARDS	Other-ARDS	dexamethasone	PARP14	0.427	Downregulates
COVID-ARDS	Other-ARDS	filgrastim	PARP14	0.427	Downregulates
COVID-ARDS	Other-ARDS	dexamethasone	EIF5	0.408	Regulates
COVID-ARDS	Other-ARDS	dexamethasone	SMOC2	-0.235	Upregulates
COVID-ARDS	Other-ARDS	dexamethasone	PDX1	-0.256	Downregulates
COVID-ARDS	Other-ARDS	dexamethasone	GKN1	-0.281	Downregulates
COVID-ARDS	Other-ARDS	dexamethasone	PENK	-0.306	Upregulates
COVID-ARDS	Other-ARDS	methotrexate	CLN8	-0.361	Upregulates
COVID-ARDS	Other-ARDS	docosahexaenoic acid	PKLR	-0.385	Downregulates
COVID-ARDS	Other-ARDS	eicosapentenoic acid	PKLR	-0.385	Downregulates
COVID-ARDS	Other-ARDS	dexamethasone	IGF1R	-0.386	Regulates
COVID-ARDS	Other-ARDS	dexamethasone	PPP1CA	-0.404	Regulates
COVID-ARDS	Other-ARDS	dexamethasone	SORT1	-0.42	Upregulates
COVID-ARDS	Other-ARDS	filgrastim	SORT1	-0.42	Upregulates
COVID-ARDS	Other-ARDS	dexamethasone	CLIC1	-0.436	Regulates
COVID-ARDS	Other-ARDS	dexamethasone	KCNK6	-0.436	Upregulates
COVID-ARDS	Other-ARDS	dexamethasone	ARRB2	-0.437	Downregulates
COVID-ARDS	Other-ARDS	methotrexate	S100A11	-0.44	Upregulates
COVID-ARDS	Other-ARDS	dexamethasone	ITGBL1	-0.441	Upregulates
COVID-ARDS	Other-ARDS	dexamethasone	GUK1	-0.443	Downregulates
COVID-ARDS	Other-ARDS	dexamethasone	FURIN	-0.443	Downregulates
COVID-ARDS	Other-ARDS	dexamethasone	TWF2	-0.444	Regulates
COVID-ARDS	Other-ARDS	dexamethasone	LTB	-0.445	Downregulates
COVID-ARDS	Other-ARDS	dexamethasone	DHRS7	-0.447	Upregulates
COVID-ARDS	Other-ARDS	dexamethasone	ADM	-0.453	Upregulates
COVID-ARDS	Other-ARDS	fluticasone propionate	ADM	-0.453	Upregulates
COVID-ARDS	Other-ARDS	dexamethasone	FOXG1	-0.454	Upregulates
COVID-ARDS	Other-ARDS	dexamethasone	RXRA	-0.46	Upregulates
COVID-ARDS	Other-ARDS	docosahexaenoic acid	RXRA	-0.46	Upregulates
COVID-ARDS	Other-ARDS	dexamethasone	LST1	-0.461	Downregulates
COVID-ARDS	Other-ARDS	filgrastim	LST1	-0.461	Downregulates
COVID-ARDS	Other-ARDS	fluticasone propionate	LST1	-0.461	Downregulates
COVID-ARDS	Other-ARDS	dexamethasone	CEBPB	-0.463	Upregulates
COVID-ARDS	Other-ARDS	docosahexaenoic acid	CEBPB	-0.463	Upregulates
COVID-ARDS	Other-ARDS	eicosapentenoic acid	CEBPB	-0.463	Upregulates
COVID-ARDS	Other-ARDS	prednisolone	PGK1	-0.466	Upregulates
COVID-ARDS	Other-ARDS	etanercept	NCF1	-0.467	Downregulates
COVID-ARDS	Other-ARDS	dexamethasone	CD177	-0.474	Upregulates
COVID-ARDS	Other-ARDS	filgrastim	CD177	-0.474	Upregulates
COVID-ARDS	Other-ARDS	dexamethasone	TBC1D10B	-0.483	Upregulates
COVID-ARDS	Other-ARDS	dexamethasone	LSP1	-0.484	Upregulates
COVID-ARDS	Other-ARDS	dexamethasone	GGT1	-0.484	Downregulates
COVID-ARDS	Other-ARDS	fluocinolone acetonide	LSP1	-0.484	Upregulates
COVID-ARDS	Other-ARDS	triamcinolone acetonide	LSP1	-0.484	Upregulates
COVID-ARDS	Other-ARDS	dexamethasone	TBXAS1	-0.49	Downregulates
COVID-ARDS	Other-ARDS	dexamethasone	ST6GALNAC3	-0.495	Upregulates
COVID-ARDS	Other-ARDS	filgrastim	ST6GALNAC3	-0.495	Upregulates
COVID-ARDS	Other-ARDS	dexamethasone	CXCL12	-0.496	Regulates
COVID-ARDS	Other-ARDS	dexamethasone	PAM	-0.496	Upregulates
COVID-ARDS	Other-ARDS	etanercept	CXCL12	-0.496	Upregulates
COVID-ARDS	Other-ARDS	methotrexate	CXCL12	-0.496	Upregulates
COVID-ARDS	Other-ARDS	dexamethasone	CRISPLD2	-0.499	Upregulates
COVID-ARDS	Other-ARDS	dexamethasone	B3GNT5	-0.502	Upregulates
COVID-ARDS	Other-ARDS	dexamethasone	EGR3	-0.509	Downregulates
COVID-ARDS	Other-ARDS	filgrastim	EGR3	-0.509	Downregulates
COVID-ARDS	Other-ARDS	dexamethasone	MAP2K6	-0.52	Upregulates
COVID-ARDS	Other-ARDS	dexamethasone	DDAH2	-0.52	Upregulates
COVID-ARDS	Other-ARDS	filgrastim	MAP2K6	-0.52	Upregulates
COVID-ARDS	Other-ARDS	filgrastim	DDAH2	-0.52	Upregulates
COVID-ARDS	Other-ARDS	methotrexate	MAP2K6	-0.52	Regulates
COVID-ARDS	Other-ARDS	dexamethasone	IL16	-0.526	Regulates
COVID-ARDS	Other-ARDS	dexamethasone	IL6R	-0.526	Upregulates
COVID-ARDS	Other-ARDS	prednisolone	TUBA4A	-0.531	Upregulates
COVID-ARDS	Other-ARDS	dexamethasone	SLC44A2	-0.54	Regulates
COVID-ARDS	Other-ARDS	dexamethasone	SRF	-0.541	Upregulates
COVID-ARDS	Other-ARDS	dexamethasone	GPR84	-0.542	Upregulates
COVID-ARDS	Other-ARDS	filgrastim	GPR84	-0.542	Upregulates
COVID-ARDS	Other-ARDS	dexamethasone	S100A4	-0.544	Downregulates
COVID-ARDS	Other-ARDS	filgrastim	S100A4	-0.544	Downregulates
COVID-ARDS	Other-ARDS	dexamethasone	HPCAL1	-0.545	Upregulates
COVID-ARDS	Other-ARDS	dexamethasone	ALDH2	-0.55	Upregulates
COVID-ARDS	Other-ARDS	dexamethasone	ITPRIP	-0.559	Upregulates
COVID-ARDS	Other-ARDS	dexamethasone	NLRP3	-0.564	Upregulates
COVID-ARDS	Other-ARDS	filgrastim	NLRP3	-0.564	Upregulates
COVID-ARDS	Other-ARDS	dexamethasone	IL1RL1	-0.566	Regulates
COVID-ARDS	Other-ARDS	dexamethasone	NPPC	-0.574	Upregulates
COVID-ARDS	Other-ARDS	dexamethasone	CPE	-0.583	Upregulates
COVID-ARDS	Other-ARDS	dexamethasone	THBD	-0.586	Upregulates
COVID-ARDS	Other-ARDS	dexamethasone	MAPK7	-0.587	Regulates
COVID-ARDS	Other-ARDS	dexamethasone	DIO2	-0.589	Upregulates
COVID-ARDS	Other-ARDS	dexamethasone	TRIM63	-0.609	Upregulates
COVID-ARDS	Other-ARDS	prednisolone	TRIM63	-0.609	Upregulates
COVID-ARDS	Other-ARDS	dexamethasone	IL18R1	-0.614	Upregulates
COVID-ARDS	Other-ARDS	dexamethasone	PNPLA2	-0.614	Upregulates
COVID-ARDS	Other-ARDS	docosahexaenoic acid	PNPLA2	-0.614	Upregulates
COVID-ARDS	Other-ARDS	eicosapentenoic acid	PNPLA2	-0.614	Upregulates
COVID-ARDS	Other-ARDS	filgrastim	IL18R1	-0.614	Upregulates
COVID-ARDS	Other-ARDS	dexamethasone	TSC22D3	-0.618	Upregulates
COVID-ARDS	Other-ARDS	fluticasone propionate	TSC22D3	-0.618	Upregulates
COVID-ARDS	Other-ARDS	prednisolone	TSC22D3	-0.618	Upregulates
COVID-ARDS	Other-ARDS	triamcinolone acetonide	TSC22D3	-0.618	Upregulates
COVID-ARDS	Other-ARDS	dexamethasone	AREG	-0.624	Downregulates
COVID-ARDS	Other-ARDS	methotrexate	MAPKAPK2	-0.631	Regulates
COVID-ARDS	Other-ARDS	prednisolone	RGS19	-0.64	Downregulates
COVID-ARDS	Other-ARDS	dexamethasone	BCKDK	-0.643	Downregulates
COVID-ARDS	Other-ARDS	dexamethasone	CCL18	-0.647	Upregulates
COVID-ARDS	Other-ARDS	dexamethasone	CFL1	-0.652	Regulates
COVID-ARDS	Other-ARDS	dexamethasone	BAG1	-0.653	Downregulates
COVID-ARDS	Other-ARDS	prednisolone	BAG1	-0.653	Downregulates
COVID-ARDS	Other-ARDS	dexamethasone	MMP9	-0.654	Downregulates
COVID-ARDS	Other-ARDS	docosahexaenoic acid	MMP9	-0.654	Downregulates
COVID-ARDS	Other-ARDS	eicosapentenoic acid	MMP9	-0.654	Downregulates
COVID-ARDS	Other-ARDS	filgrastim	MMP9	-0.654	Upregulates
COVID-ARDS	Other-ARDS	fluticasone propionate	MMP9	-0.654	Downregulates
COVID-ARDS	No-ARDS	dexamethasone	UPF1	-0.659	Regulates
COVID-ARDS	No-ARDS	dexamethasone	FDX1	-0.665	Upregulates
COVID-ARDS	Other-ARDS	dexamethasone	IER3	-0.668	Downregulates
COVID-ARDS	Other-ARDS	methotrexate	ENO3	-0.67	Regulates
COVID-ARDS	Other-ARDS	eicosapentenoic acid	IMPA2	-0.676	Upregulates
COVID-ARDS	No-ARDS	fluticasone propionate	CD4	-0.68	Downregulates
COVID-ARDS	No-ARDS	dexamethasone	SCARB2	-0.681	Downregulates
COVID-ARDS	Other-ARDS	fluticasone propionate	TPST1	-0.684	Upregulates
COVID-ARDS	Other-ARDS	dexamethasone	SYK	-0.696	Upregulates
COVID-ARDS	No-ARDS	dexamethasone	P4HA2	-0.696	Upregulates
COVID-ARDS	Other-ARDS	dexamethasone	ARHGDIA	-0.697	Downregulates
COVID-ARDS	No-ARDS	dexamethasone	PLOD3	-0.709	Upregulates
COVID-ARDS	Other-ARDS	dexamethasone	G6PC2	-0.716	Upregulates
COVID-ARDS	Other-ARDS	fluticasone propionate	SIGLEC10	-0.722	Upregulates
COVID-ARDS	No-ARDS	dexamethasone	APP	-0.725	Upregulates
COVID-ARDS	No-ARDS	dexamethasone	PSD4	-0.735	Upregulates
COVID-ARDS	Other-ARDS	dexamethasone	HPGD	-0.736	Upregulates
COVID-ARDS	Other-ARDS	docosahexaenoic acid	HPGD	-0.736	Upregulates
COVID-ARDS	Other-ARDS	filgrastim	HPGD	-0.736	Upregulates
COVID-ARDS	Other-ARDS	fluticasone propionate	HPGD	-0.736	Upregulates
COVID-ARDS	Other-ARDS	dexamethasone	ACTB	-0.74	Regulates
COVID-ARDS	Other-ARDS	methotrexate	ACTB	-0.74	Upregulates
COVID-ARDS	Other-ARDS	dexamethasone	THBS2	-0.742	Regulates
COVID-ARDS	Other-ARDS	docosahexaenoic acid	THBS2	-0.742	Downregulates
COVID-ARDS	Other-ARDS	fluticasone propionate	FCN1	-0.746	Downregulates
COVID-ARDS	No-ARDS	dexamethasone	VCP	-0.749	Upregulates
COVID-ARDS	No-ARDS	dexamethasone	POR	-0.75	Upregulates
COVID-ARDS	No-ARDS	dexamethasone	TERF1	-0.751	Upregulates
COVID-ARDS	Other-ARDS	dexamethasone	GAPDH	-0.752	Upregulates
COVID-ARDS	Other-ARDS	dexamethasone	AOC3	-0.752	Downregulates
COVID-ARDS	Other-ARDS	filgrastim	GAPDH	-0.752	Upregulates
COVID-ARDS	Other-ARDS	filgrastim	AOC3	-0.752	Downregulates
COVID-ARDS	Other-ARDS	methotrexate	GAPDH	-0.752	Regulates
COVID-ARDS	No-ARDS	dexamethasone	PHF6	-0.763	Downregulates
COVID-ARDS	No-ARDS	filgrastim	PHF6	-0.763	Downregulates
COVID-ARDS	No-ARDS	dexamethasone	BCKDK	-0.781	Downregulates
COVID-ARDS	No-ARDS	dexamethasone	IL4R	-0.789	Downregulates
COVID-ARDS	No-ARDS	filgrastim	IL4R	-0.789	Upregulates
COVID-ARDS	Other-ARDS	dexamethasone	ACTG1	-0.79	Downregulates
COVID-ARDS	Other-ARDS	methotrexate	ACTG1	-0.79	Upregulates
COVID-ARDS	Other-ARDS	methotrexate	ALDOA	-0.796	Regulates
COVID-ARDS	No-ARDS	dexamethasone	ZNF467	-0.801	Downregulates
COVID-ARDS	Other-ARDS	dexamethasone	IL10	-0.804	Upregulates
COVID-ARDS	Other-ARDS	docosahexaenoic acid	IL10	-0.804	Upregulates
COVID-ARDS	Other-ARDS	eicosapentenoic acid	IL10	-0.804	Upregulates
COVID-ARDS	Other-ARDS	filgrastim	IL10	-0.804	Upregulates
COVID-ARDS	Other-ARDS	fluticasone propionate	IL10	-0.804	Upregulates
COVID-ARDS	Other-ARDS	prednisolone	IL10	-0.804	Regulates
COVID-ARDS	Other-ARDS	dexamethasone	SOCS3	-0.809	Downregulates
COVID-ARDS	Other-ARDS	docosahexaenoic acid	SOCS3	-0.809	Upregulates
COVID-ARDS	Other-ARDS	fluocinolone acetonide	SOCS3	-0.809	Downregulates
COVID-ARDS	Other-ARDS	methotrexate	SOCS3	-0.809	Upregulates
COVID-ARDS	Other-ARDS	dexamethasone	LDHA	-0.814	Upregulates
COVID-ARDS	Other-ARDS	filgrastim	LDHA	-0.814	Upregulates
COVID-ARDS	No-ARDS	dexamethasone	TBC1D10B	-0.814	Upregulates
COVID-ARDS	No-ARDS	dexamethasone	NFE2L1	-0.82	Downregulates
COVID-ARDS	Other-ARDS	dexamethasone	CMTM2	-0.822	Downregulates
COVID-ARDS	No-ARDS	dexamethasone	MLXIP	-0.824	Regulates
COVID-ARDS	No-ARDS	filgrastim	MLXIP	-0.824	Upregulates
COVID-ARDS	No-ARDS	dexamethasone	MSR1	-0.825	Upregulates
COVID-ARDS	No-ARDS	dexamethasone	SLC26A6	-0.826	Upregulates
COVID-ARDS	No-ARDS	filgrastim	SLC26A6	-0.826	Upregulates
COVID-ARDS	Other-ARDS	dexamethasone	OSM	-0.831	Downregulates
COVID-ARDS	No-ARDS	dexamethasone	BSG	-0.831	Upregulates
COVID-ARDS	No-ARDS	dexamethasone	SAA2	-0.831	Upregulates
COVID-ARDS	No-ARDS	dexamethasone	ALDH2	-0.832	Upregulates
COVID-ARDS	Other-ARDS	dexamethasone	PCDH9	-0.837	Upregulates
COVID-ARDS	No-ARDS	dexamethasone	CAPN1	-0.84	Upregulates
COVID-ARDS	No-ARDS	dexamethasone	TRPM6	-0.841	Upregulates
COVID-ARDS	No-ARDS	dexamethasone	MAPK7	-0.843	Regulates
COVID-ARDS	No-ARDS	dexamethasone	NR4A1	-0.849	Downregulates
COVID-ARDS	No-ARDS	filgrastim	NR4A1	-0.849	Downregulates
COVID-ARDS	No-ARDS	dexamethasone	TNFRSF10B	-0.851	Upregulates
COVID-ARDS	No-ARDS	dexamethasone	SORT1	-0.851	Upregulates
COVID-ARDS	No-ARDS	filgrastim	SORT1	-0.851	Upregulates
COVID-ARDS	No-ARDS	dexamethasone	TNS1	-0.852	Upregulates
COVID-ARDS	Other-ARDS	dexamethasone	RCAN1	-0.854	Upregulates
COVID-ARDS	Other-ARDS	fluticasone propionate	RCAN1	-0.854	Upregulates
COVID-ARDS	Other-ARDS	dexamethasone	PAX6	-0.855	Regulates
COVID-ARDS	No-ARDS	dexamethasone	THBD	-0.861	Upregulates
COVID-ARDS	Other-ARDS	dexamethasone	CEBPD	-0.872	Upregulates
COVID-ARDS	Other-ARDS	eicosapentenoic acid	CEBPD	-0.872	Upregulates
COVID-ARDS	Other-ARDS	prednisolone	CEBPD	-0.872	Upregulates
COVID-ARDS	No-ARDS	dexamethasone	CCND3	-0.874	Downregulates
COVID-ARDS	No-ARDS	filgrastim	CCND3	-0.874	Upregulates
COVID-ARDS	Other-ARDS	dexamethasone	RETN	-0.881	Upregulates
COVID-ARDS	Other-ARDS	dexamethasone	PFKFB2	-0.889	Upregulates
COVID-ARDS	Other-ARDS	filgrastim	PFKFB2	-0.889	Upregulates
COVID-ARDS	No-ARDS	dexamethasone	PRKCA	-0.902	Upregulates
COVID-ARDS	No-ARDS	dexamethasone	ILVBL	-0.903	Upregulates
COVID-ARDS	No-ARDS	dexamethasone	DOK1	-0.907	Upregulates
COVID-ARDS	No-ARDS	dexamethasone	SCD	-0.912	Upregulates
COVID-ARDS	No-ARDS	dexamethasone	VARS1	-0.913	Downregulates
COVID-ARDS	Other-ARDS	dexamethasone	CPS1	-0.921	Upregulates
COVID-ARDS	No-ARDS	dexamethasone	SH3TC1	-0.925	Upregulates
COVID-ARDS	No-ARDS	dexamethasone	EGLN3	-0.927	Upregulates
COVID-ARDS	No-ARDS	dexamethasone	ATN1	-0.929	Downregulates
COVID-ARDS	No-ARDS	dexamethasone	APOD	-0.93	Upregulates
COVID-ARDS	Other-ARDS	dexamethasone	MFGE8	-0.931	Upregulates
COVID-ARDS	Other-ARDS	fluticasone propionate	MFGE8	-0.931	Upregulates
COVID-ARDS	No-ARDS	dexamethasone	BCR	-0.931	Upregulates
COVID-ARDS	Other-ARDS	dexamethasone	FGF10	-0.933	Regulates
COVID-ARDS	No-ARDS	dexamethasone	CPE	-0.934	Upregulates
COVID-ARDS	No-ARDS	dexamethasone	AKR1C1/AKR1C2	-0.943	Upregulates
COVID-ARDS	No-ARDS	dexamethasone	PEX11G	-0.943	Upregulates
COVID-ARDS	No-ARDS	filgrastim	PEX11G	-0.943	Upregulates
COVID-ARDS	No-ARDS	dexamethasone	NIPSNAP1	-0.944	Downregulates
COVID-ARDS	Other-ARDS	dexamethasone	SAA1	-0.945	Upregulates
COVID-ARDS	Other-ARDS	docosahexaenoic acid	SAA1	-0.945	Upregulates
COVID-ARDS	Other-ARDS	fluocinolone acetonide	SAA1	-0.945	Upregulates
COVID-ARDS	Other-ARDS	triamcinolone acetonide	SAA1	-0.945	Upregulates
COVID-ARDS	Other-ARDS	dexamethasone	CYSLTR1	-0.952	Downregulates
COVID-ARDS	Other-ARDS	filgrastim	CYSLTR1	-0.952	Downregulates
COVID-ARDS	No-ARDS	dexamethasone	LTBP2	-0.952	Upregulates
COVID-ARDS	No-ARDS	dexamethasone	METTL7A	-0.956	Regulates
COVID-ARDS	No-ARDS	filgrastim	METTL7A	-0.956	Downregulates
COVID-ARDS	No-ARDS	fluticasone propionate	METTL7A	-0.956	Upregulates
COVID-ARDS	Other-ARDS	dexamethasone	ICAM3	-0.975	Downregulates
COVID-ARDS	No-ARDS	dexamethasone	BRF1	-0.975	Downregulates
COVID-ARDS	No-ARDS	filgrastim	BRF1	-0.975	Downregulates
COVID-ARDS	No-ARDS	dexamethasone	COL7A1	-0.976	Upregulates
COVID-ARDS	No-ARDS	fluticasone propionate	FBLN5	-0.979	Upregulates
COVID-ARDS	No-ARDS	dexamethasone	SLC8B1	-0.981	Upregulates
COVID-ARDS	No-ARDS	dexamethasone	ALDOB	-0.985	Upregulates
COVID-ARDS	No-ARDS	dexamethasone	AKT1	-0.985	Upregulates
COVID-ARDS	No-ARDS	dexamethasone	PLOD1	-0.986	Upregulates
COVID-ARDS	No-ARDS	dexamethasone	MAP2K1	-0.986	Regulates
COVID-ARDS	No-ARDS	dexamethasone	SPARC	-0.989	Downregulates
COVID-ARDS	No-ARDS	dexamethasone	TNFSF12	-0.997	Downregulates
COVID-ARDS	No-ARDS	filgrastim	TNFSF12	-0.997	Downregulates
COVID-ARDS	No-ARDS	dexamethasone	ANGPTL4	-0.998	Upregulates
COVID-ARDS	No-ARDS	eicosapentenoic acid	ANGPTL4	-0.998	Upregulates
COVID-ARDS	No-ARDS	fluticasone propionate	ANGPTL4	-0.998	Upregulates
COVID-ARDS	No-ARDS	dexamethasone	LRP1	-1.004	Upregulates
COVID-ARDS	Other-ARDS	dexamethasone	RPS6KA5	-1.016	Downregulates
COVID-ARDS	Other-ARDS	filgrastim	RPS6KA5	-1.016	Downregulates
COVID-ARDS	No-ARDS	dexamethasone	RGN	-1.02	Upregulates
COVID-ARDS	No-ARDS	dexamethasone	LRP8	-1.027	Upregulates
COVID-ARDS	Other-ARDS	prednisolone	SOD3	-1.029	Downregulates
COVID-ARDS	No-ARDS	dexamethasone	WT1	-1.032	Regulates
COVID-ARDS	No-ARDS	fluticasone propionate	TCN2	-1.032	Upregulates
COVID-ARDS	No-ARDS	fluticasone propionate	HLA-DOA	-1.034	Downregulates
COVID-ARDS	No-ARDS	dexamethasone	QSOX1	-1.039	Upregulates
COVID-ARDS	No-ARDS	filgrastim	QSOX1	-1.039	Upregulates
COVID-ARDS	No-ARDS	fluticasone propionate	SLC29A1	-1.044	Upregulates
COVID-ARDS	Other-ARDS	dexamethasone	DDIT4	-1.046	Upregulates
COVID-ARDS	Other-ARDS	fluticasone propionate	DDIT4	-1.046	Upregulates
COVID-ARDS	No-ARDS	fluticasone propionate	HTRA1	-1.046	Upregulates
COVID-ARDS	Other-ARDS	dexamethasone	PYGL	-1.055	Regulates
COVID-ARDS	No-ARDS	dexamethasone	PRKAR2A	-1.057	Upregulates
COVID-ARDS	No-ARDS	filgrastim	PRKAR2A	-1.057	Upregulates
COVID-ARDS	No-ARDS	dexamethasone	CSF1R	-1.065	Downregulates
COVID-ARDS	No-ARDS	eicosapentenoic acid	CSF1R	-1.065	Upregulates
COVID-ARDS	No-ARDS	filgrastim	CSF1R	-1.065	Downregulates
COVID-ARDS	Other-ARDS	dexamethasone	SULT1B1	-1.074	Upregulates
COVID-ARDS	Other-ARDS	filgrastim	SULT1B1	-1.074	Upregulates
COVID-ARDS	No-ARDS	dexamethasone	LTB4R	-1.074	Upregulates
COVID-ARDS	No-ARDS	filgrastim	LTB4R	-1.074	Upregulates
COVID-ARDS	Other-ARDS	dexamethasone	EGR1	-1.075	Upregulates
COVID-ARDS	Other-ARDS	triamcinolone acetonide	EGR1	-1.075	Downregulates
COVID-ARDS	No-ARDS	dexamethasone	PLEC	-1.075	Regulates
COVID-ARDS	Other-ARDS	dexamethasone	BMX	-1.08	Upregulates
COVID-ARDS	No-ARDS	dexamethasone	RXRA	-1.092	Upregulates
COVID-ARDS	No-ARDS	dexamethasone	CLEC11A	-1.1	Downregulates
COVID-ARDS	Other-ARDS	dexamethasone	IL1R2	-1.107	Upregulates
COVID-ARDS	Other-ARDS	eicosapentenoic acid	IL1R2	-1.107	Downregulates
COVID-ARDS	Other-ARDS	filgrastim	IL1R2	-1.107	Upregulates
COVID-ARDS	Other-ARDS	fluticasone propionate	IL1R2	-1.107	Upregulates
COVID-ARDS	No-ARDS	dexamethasone	PNPLA2	-1.11	Upregulates
COVID-ARDS	No-ARDS	eicosapentenoic acid	PNPLA2	-1.11	Upregulates
COVID-ARDS	No-ARDS	dexamethasone	AKR1C4	-1.113	Downregulates
COVID-ARDS	No-ARDS	dexamethasone	TAGLN	-1.116	Upregulates
COVID-ARDS	No-ARDS	dexamethasone	GPR68	-1.118	Downregulates
COVID-ARDS	No-ARDS	dexamethasone	TGFBR3	-1.122	Upregulates
COVID-ARDS	Other-ARDS	dexamethasone	RBP7	-1.13	Downregulates
COVID-ARDS	Other-ARDS	filgrastim	RBP7	-1.13	Downregulates
COVID-ARDS	No-ARDS	dexamethasone	RPS6KA2	-1.134	Upregulates
COVID-ARDS	No-ARDS	dexamethasone	AOC3	-1.144	Downregulates
COVID-ARDS	No-ARDS	filgrastim	AOC3	-1.144	Downregulates
COVID-ARDS	No-ARDS	dexamethasone	FGF10	-1.15	Regulates
COVID-ARDS	No-ARDS	dexamethasone	FN1	-1.152	Upregulates
COVID-ARDS	Other-ARDS	dexamethasone	MAP2K1	-1.163	Regulates
COVID-ARDS	Other-ARDS	prednisolone	MAP2K1	-1.163	Upregulates
COVID-ARDS	Other-ARDS	dexamethasone	ALOX15B	-1.171	Upregulates
COVID-ARDS	Other-ARDS	fluticasone propionate	ALOX15B	-1.171	Upregulates
COVID-ARDS	No-ARDS	dexamethasone	CES1	-1.177	Upregulates
COVID-ARDS	No-ARDS	fluticasone propionate	CES1	-1.177	Upregulates
COVID-ARDS	No-ARDS	dexamethasone	CARD9	-1.183	Downregulates
COVID-ARDS	No-ARDS	filgrastim	CARD9	-1.183	Downregulates
COVID-ARDS	No-ARDS	dexamethasone	APOE	-1.189	Upregulates
COVID-ARDS	No-ARDS	eicosapentenoic acid	APOE	-1.189	Regulates
COVID-ARDS	Other-ARDS	dexamethasone	CAT	-1.198	Upregulates
COVID-ARDS	Other-ARDS	eicosapentenoic acid	CAT	-1.198	Upregulates
COVID-ARDS	Other-ARDS	prednisolone	CAT	-1.198	Downregulates
COVID-ARDS	No-ARDS	dexamethasone	POU2AF1	-1.198	Upregulates
COVID-ARDS	Other-ARDS	dexamethasone	COL9A2	-1.209	Upregulates
COVID-ARDS	No-ARDS	dexamethasone	MGP	-1.233	Upregulates
COVID-ARDS	Other-ARDS	dexamethasone	CCND3	-1.245	Downregulates
COVID-ARDS	Other-ARDS	filgrastim	CCND3	-1.245	Upregulates
COVID-ARDS	Other-ARDS	dexamethasone	ZNF467	-1.305	Downregulates
COVID-ARDS	No-ARDS	dexamethasone	SLCO2B1	-1.331	Downregulates
COVID-ARDS	No-ARDS	dexamethasone	ROR1	-1.342	Upregulates
COVID-ARDS	Other-ARDS	dexamethasone	CFD	-1.351	Upregulates
COVID-ARDS	Other-ARDS	dexamethasone	THBS1	-1.364	Upregulates
COVID-ARDS	Other-ARDS	docosahexaenoic acid	THBS1	-1.364	Downregulates
COVID-ARDS	Other-ARDS	fluticasone propionate	THBS1	-1.364	Upregulates
COVID-ARDS	Other-ARDS	methotrexate	THBS1	-1.364	Upregulates
COVID-ARDS	No-ARDS	dexamethasone	PDK4	-1.368	Upregulates
COVID-ARDS	No-ARDS	eicosapentenoic acid	PDK4	-1.368	Upregulates
COVID-ARDS	No-ARDS	fluticasone propionate	PDK4	-1.368	Upregulates
COVID-ARDS	No-ARDS	dexamethasone	ENPP1	-1.377	Upregulates
COVID-ARDS	No-ARDS	dexamethasone	CFD	-1.392	Upregulates
COVID-ARDS	No-ARDS	dexamethasone	BIRC5	-1.412	Upregulates
COVID-ARDS	Other-ARDS	dexamethasone	LTB4R	-1.427	Upregulates
COVID-ARDS	Other-ARDS	filgrastim	LTB4R	-1.427	Upregulates
COVID-ARDS	No-ARDS	dexamethasone	SPR	-1.427	Upregulates
COVID-ARDS	Other-ARDS	dexamethasone	ANGPTL4	-1.474	Upregulates
COVID-ARDS	Other-ARDS	eicosapentenoic acid	ANGPTL4	-1.474	Upregulates
COVID-ARDS	Other-ARDS	fluocinolone acetonide	ANGPTL4	-1.474	Upregulates
COVID-ARDS	Other-ARDS	fluticasone propionate	ANGPTL4	-1.474	Upregulates
COVID-ARDS	Other-ARDS	triamcinolone acetonide	ANGPTL4	-1.474	Upregulates
COVID-ARDS	Other-ARDS	dexamethasone	ZBTB16	-1.544	Upregulates
COVID-ARDS	Other-ARDS	fluocinolone acetonide	ZBTB16	-1.544	Upregulates
COVID-ARDS	Other-ARDS	prednisolone	ZBTB16	-1.544	Upregulates
COVID-ARDS	Other-ARDS	triamcinolone acetonide	ZBTB16	-1.544	Upregulates
COVID-ARDS	No-ARDS	dexamethasone	SLC5A1	-1.549	Regulates
COVID-ARDS	No-ARDS	dexamethasone	SDSL	-1.568	Upregulates
COVID-ARDS	Other-ARDS	dexamethasone	ECHDC3	-1.576	Upregulates
COVID-ARDS	Other-ARDS	dexamethasone	FBN2	-1.656	Upregulates
COVID-ARDS	Other-ARDS	dexamethasone	FABP4	-1.698	Upregulates
COVID-ARDS	Other-ARDS	fluticasone propionate	FABP4	-1.698	Upregulates
COVID-ARDS	Other-ARDS	dexamethasone	SLC40A1	-1.701	Upregulates
COVID-ARDS	No-ARDS	dexamethasone	ZNF343	-1.72	Downregulates
COVID-ARDS	No-ARDS	dexamethasone	LAMA2	-1.76	Upregulates
COVID-ARDS	Other-ARDS	dexamethasone	FKBP5	-1.935	Upregulates
COVID-ARDS	Other-ARDS	filgrastim	FKBP5	-1.935	Upregulates
COVID-ARDS	Other-ARDS	fluocinolone acetonide	FKBP5	-1.935	Upregulates
COVID-ARDS	Other-ARDS	fluticasone propionate	FKBP5	-1.935	Upregulates
COVID-ARDS	Other-ARDS	prednisolone	FKBP5	-1.935	Upregulates
COVID-ARDS	Other-ARDS	triamcinolone acetonide	FKBP5	-1.935	Upregulates
COVID-ARDS	No-ARDS	dexamethasone	PCSK5	-2.068	Regulates
COVID-ARDS	Other-ARDS	docosahexaenoic acid	ARG1	-2.111	Upregulates
COVID-ARDS	Other-ARDS	prednisolone	ARG1	-2.111	Regulates
COVID-ARDS	No-ARDS	dexamethasone	COL9A2	-2.359	Upregulates
COVID-ARDS	No-ARDS	dexamethasone	C1QB	-2.373	Upregulates
COVID-ARDS	No-ARDS	fluticasone propionate	C1QB	-2.373	Upregulates
COVID-ARDS	Other-ARDS	dexamethasone	PCSK5	-2.828	Regulates
COVID-ARDS	No-ARDS	dexamethasone	FABP4	-3.117	Upregulates
COVID-ARDS	No-ARDS	fluticasone propionate	FABP4	-3.117	Upregulates
COVID-ARDS	No-ARDS	dexamethasone	COL1A2	-3.136	Regulates
