# Supplementary material for: Tracheal aspirate RNA sequencing identifies distinct immunological features of COVID-19 ARDS
Source: Nat Commun. 2021 Aug 26;12:5152. doi: 10.1038/s41467-021-25040-5 (PMC8390461; doi:10.1038/s41467-021-25040-5)
Supplement: Supplementary file 10 — Supplementary Data 8 [file 41467_2021_25040_MOESM10_ESM.xlsx]

## Sheet: S8a Viral vs COVID
Name	ENSEMBL ID	log2FoldChange	pvalue	padj
IFNL2	ENSG00000183709	-4.89044	0.00607603	0.0954767
IFNL1	ENSG00000182393	-4.34811	0.00079134	0.0393143
ATP1A3	ENSG00000105409	-4.34757	5.53171e-06	0.00438998
MZB1	ENSG00000170476	-4.19185	5.88364e-06	0.00330501
ISG15	ENSG00000187608	-4.01548	2.3298e-06	0.00280401
SLC12A5	ENSG00000124140	-3.92717	3.18829e-06	0.00310191
PDZD3	ENSG00000172367	-3.83802	0.000131196	0.0179304
ADAD2	ENSG00000140955	-3.77636	1.20239e-05	0.00753111
DUOXA2	ENSG00000140274	-3.59969	4.30508e-05	0.0131131
CXCL12	ENSG00000107562	-3.50739	0.00208874	0.061535
NT5M	ENSG00000205309	-3.50637	0.00452405	0.0825909
CCDC51	ENSG00000164051	-3.45079	0.000234384	0.0249926
CCL8	ENSG00000108700	-3.4244	0.00372397	0.0915209
MAL	ENSG00000172005	-3.34783	0.00103916	0.0501254
DUOX2	ENSG00000140279	-3.25181	3.15851e-05	0.0150874
MMP3	ENSG00000149968	-3.24004	0.00266037	0.0655899
USP18	ENSG00000184979	-3.22513	8.87772e-07	0.00150177
WDR72	ENSG00000166415	-3.17475	6.77864e-05	0.0154702
EXOC3L1	ENSG00000179044	-3.16891	0.00568384	0.0910113
KRTAP4-16	ENSG00000241241	-3.12991	9.41015e-06	0.00753111
OR2AP1	ENSG00000179615	-3.11149	0.000170958	0.0218676
KRT13	ENSG00000171401	-3.09687	0.000777145	0.0359741
CSF3	ENSG00000108342	-3.08944	7.52944e-05	0.0150874
KLK4	ENSG00000167749	-2.96118	0.00170778	0.0687954
TBC1D26	ENSG00000214946	-2.9593	0.00110734	0.043754
AMDHD1	ENSG00000139344	-2.94194	4.86493e-06	0.00381373
GABRB3	ENSG00000166206	-2.92598	7.01937e-05	0.0150874
FSTL3	ENSG00000070404	-2.8948	0.000331062	0.0291313
IL20RA	ENSG00000016402	-2.88982	0.0007194	0.0378835
OR4F17	ENSG00000176695	-2.8897	6.30032e-06	0.00438998
LGI1	ENSG00000108231	-2.87286	7.5845e-05	0.0167468
BAG1	ENSG00000107262	-2.87225	9.89962e-07	0.00141292
AL807752.6	ENSG00000279073	-2.79755	0.00123856	0.0417913
AC005726.1	ENSG00000258472	-2.79638	4.69266e-05	0.0145108
TBC1D8B	ENSG00000133138	-2.79428	5.49487e-05	0.014264
PON3	ENSG00000105852	-2.77764	0.00207913	0.062425
RUFY4	ENSG00000188282	-2.75452	0.00348329	0.0773005
ELMOD1	ENSG00000110675	-2.75081	0.000282124	0.0341681
CX3CL1	ENSG00000006210	-2.73906	0.000223359	0.0249926
PDGFB	ENSG00000100311	-2.73732	0.000511637	0.0357534
NMNAT3	ENSG00000163864	-2.73443	4.85415e-05	0.0115222
BOK	ENSG00000176720	-2.70894	0.00363042	0.079757
NTNG2	ENSG00000196358	-2.70788	6.07742e-06	0.00677813
PODN	ENSG00000174348	-2.70345	0.00267568	0.0657476
MUC2	ENSG00000198788	-2.69865	0.000471585	0.0422451
PRKN	ENSG00000185345	-2.69544	5.28675e-05	0.0148966
ECM1	ENSG00000143369	-2.69108	0.000348069	0.0323617
CNFN	ENSG00000105427	-2.67376	0.00463217	0.0896938
CTNNA2	ENSG00000066032	-2.66048	0.000228589	0.0249926
HELZ2	ENSG00000130589	-2.64943	4.70002e-06	0.00329866
OR10K1	ENSG00000173285	-2.6472	0.000203304	0.0259247
PADI1	ENSG00000142623	-2.6434	0.00720275	0.0944729
ARHGAP8	ENSG00000241484	-2.61912	0.000365601	0.0321524
MOBP	ENSG00000168314	-2.61023	6.98703e-05	0.0150874
FFAR3	ENSG00000185897	-2.60782	0.000822842	0.0530904
CACNA2D3	ENSG00000157445	-2.60404	0.00260355	0.0652297
IL11	ENSG00000095752	-2.60119	0.00176423	0.0508019
ZNF580	ENSG00000213015	-2.58359	5.58959e-05	0.0167468
ADAMTSL3	ENSG00000156218	-2.5738	9.77817e-05	0.0157344
TSPAN9	ENSG00000011105	-2.57277	0.00129339	0.0390139
TMEM37	ENSG00000171227	-2.56907	0.000583564	0.0320697
LRRTM4	ENSG00000176204	-2.55547	2.12096e-05	0.00993143
SLC5A5	ENSG00000105641	-2.55003	0.00113118	0.043754
EPDR1	ENSG00000086289	-2.54109	0.00243341	0.0896938
HERC6	ENSG00000138642	-2.53495	8.41984e-05	0.0167468
UGT8	ENSG00000174607	-2.53068	0.000325136	0.0281244
SNX7	ENSG00000162627	-2.50452	0.000653119	0.0323617
FAM153B	ENSG00000182230	-2.49592	0.00167491	0.0537391
SPATA25	ENSG00000149634	-2.49347	0.00107995	0.0361818
ITGA9	ENSG00000144668	-2.49307	0.000357766	0.0273761
ANKRD34A	ENSG00000272031	-2.48732	0.000813098	0.0393143
CAMK2A	ENSG00000070808	-2.47733	0.0059101	0.0983024
TARS3	ENSG00000185418	-2.4701	0.00275035	0.0896441
WRAP53	ENSG00000141499	-2.46968	0.000188885	0.0291313
ISLR2	ENSG00000167178	-2.46931	0.00261122	0.067384
PAX6	ENSG00000007372	-2.46422	0.000677967	0.0357534
FSD1	ENSG00000105255	-2.46175	0.000736232	0.0361818
TMEM191B	ENSG00000278558	-2.45896	0.00457134	0.0872487
FBN2	ENSG00000138829	-2.45747	3.23234e-05	0.0119942
CHRD	ENSG00000090539	-2.45694	0.000202434	0.0206448
CCL15	ENSG00000275718	-2.45171	0.00102777	0.0423452
TXNDC2	ENSG00000168454	-2.45161	0.000591517	0.0333741
SYT8	ENSG00000149043	-2.45089	0.00184192	0.0589992
CDH12	ENSG00000154162	-2.44653	0.00164323	0.0537391
VSNL1	ENSG00000163032	-2.43768	0.00252586	0.0537391
DRD2	ENSG00000149295	-2.43707	0.00356706	0.0754739
ELOA3	ENSG00000274744	-2.43558	0.00386433	0.0779751
NTRK3	ENSG00000140538	-2.43508	0.000454648	0.0291313
PIF1	ENSG00000140451	-2.43239	0.00044	0.0320576
B3GALT5	ENSG00000183778	-2.4301	0.00140542	0.0525035
POU6F2	ENSG00000106536	-2.42762	0.00110437	0.0508019
GAD2	ENSG00000136750	-2.42426	0.000344802	0.0266543
TTK	ENSG00000112742	-2.42289	0.00750278	0.0954767
ACHE	ENSG00000087085	-2.40612	0.00270268	0.0662997
HMCN2	ENSG00000148357	-2.40498	0.00213767	0.0599882
GRB7	ENSG00000141738	-2.39857	0.00570311	0.0980434
DMGDH	ENSG00000132837	-2.39411	0.00355152	0.0757387
C4orf36	ENSG00000163633	-2.38969	0.000988063	0.0602189
TNK2	ENSG00000061938	-2.38618	8.12925e-06	0.00531352
TMEM45A	ENSG00000181458	-2.38589	0.000217555	0.0213701
AGRN	ENSG00000188157	-2.37367	0.000189327	0.0238681
FAM135B	ENSG00000147724	-2.3683	0.0016702	0.0568363
PTRH1	ENSG00000187024	-2.36595	1.79688e-06	0.00329866
RUBCN	ENSG00000145016	-2.35959	2.36092e-05	0.00942746
SAMD12	ENSG00000177570	-2.35492	0.000132943	0.0170041
MAB21L3	ENSG00000173212	-2.35279	0.000255312	0.0321524
CACHD1	ENSG00000158966	-2.35123	0.000535674	0.0323617
TBPL2	ENSG00000182521	-2.34201	0.000713281	0.0379801
TMEM212	ENSG00000186329	-2.342	0.000146821	0.0179304
NRXN3	ENSG00000021645	-2.34018	0.000762177	0.0390139
MYCT1	ENSG00000120279	-2.33639	0.00505309	0.0876382
PRKD2	ENSG00000105287	-2.33597	1.53239e-05	0.00753111
TAF1C	ENSG00000103168	-2.33473	0.000182226	0.0233318
CFHR2	ENSG00000080910	-2.33468	0.00519762	0.0933642
DHX58	ENSG00000108771	-2.33301	0.00164064	0.0676817
TUBB8	ENSG00000261456	-2.32903	0.00774104	0.0968838
HRK	ENSG00000135116	-2.32567	0.000649326	0.0323617
MEIS2	ENSG00000134138	-2.32357	0.000520839	0.0360636
NEDD4	ENSG00000069869	-2.32031	7.88314e-05	0.0150874
TRPC1	ENSG00000144935	-2.31961	0.00571261	0.0913699
LY6E	ENSG00000160932	-2.3174	0.00023351	0.0193056
CYP3A43	ENSG00000021461	-2.31635	0.00540249	0.093932
SYNGR3	ENSG00000127561	-2.31325	0.00526398	0.0889738
GP2	ENSG00000169347	-2.31256	0.00211829	0.059036
SSBP2	ENSG00000145687	-2.31133	2.28318e-05	0.00942746
SLC15A1	ENSG00000088386	-2.31038	6.60126e-05	0.0150874
CERCAM	ENSG00000167123	-2.30453	0.00283498	0.0712985
C11orf96	ENSG00000187479	-2.30283	0.000396734	0.0295276
PEAR1	ENSG00000187800	-2.3023	0.00346875	0.0771784
TELO2	ENSG00000100726	-2.29965	0.000150595	0.0242095
COL1A1	ENSG00000108821	-2.29463	0.000623267	0.034489
KIAA1328	ENSG00000150477	-2.29173	0.00034699	0.0275394
MORC4	ENSG00000133131	-2.29082	0.00039291	0.0286576
ZNF547	ENSG00000152433	-2.28538	0.000526594	0.0333676
NGFR	ENSG00000064300	-2.28506	0.00460783	0.0876307
LYRM7	ENSG00000186687	-2.28089	0.000112483	0.0179507
ASTN2	ENSG00000148219	-2.27828	0.000360608	0.0277636
MT2A	ENSG00000125148	-2.27417	0.000133486	0.0170041
PLEKHH2	ENSG00000152527	-2.2698	0.000437131	0.0413398
TMPRSS2	ENSG00000184012	-2.2589	0.000286052	0.0281244
MAST1	ENSG00000105613	-2.25474	0.000572034	0.0346111
ACSM5	ENSG00000183549	-2.24626	0.00298514	0.0647151
IRGQ	ENSG00000167378	-2.24459	4.7299e-05	0.014817
IRF7	ENSG00000185507	-2.23473	0.000513836	0.0318289
NEO1	ENSG00000067141	-2.23304	0.00131062	0.0552706
PNPLA3	ENSG00000100344	-2.23056	0.000486321	0.0320576
C12orf4	ENSG00000047621	-2.22436	0.000498252	0.0357534
ARHGAP33	ENSG00000004777	-2.2232	0.00144746	0.0652297
CFAP54	ENSG00000188596	-2.22238	0.000257427	0.0242095
NIPA1	ENSG00000170113	-2.22186	0.000463789	0.0323617
CXCL14	ENSG00000145824	-2.21939	0.000534587	0.0323617
RNF165	ENSG00000141622	-2.21825	0.00225519	0.0552706
FUT2	ENSG00000176920	-2.21795	0.000552611	0.0330964
DBNDD1	ENSG00000003249	-2.21266	0.00384025	0.0803076
GRAPL	ENSG00000189152	-2.20432	0.00337843	0.0611442
NPPC	ENSG00000163273	-2.20366	0.0051829	0.0916829
SATL1	ENSG00000184788	-2.19971	0.000536786	0.0339664
ZDHHC21	ENSG00000175893	-2.19864	0.000984488	0.0494041
HES6	ENSG00000144485	-2.19744	0.0048541	0.0901023
BMP7	ENSG00000101144	-2.1935	0.0100303	0.0983107
COL9A2	ENSG00000049089	-2.19114	0.000728795	0.0384055
SULF1	ENSG00000137573	-2.18989	0.00168558	0.050021
ZNF135	ENSG00000176293	-2.18307	0.00172276	0.0537391
OR2T12	ENSG00000177201	-2.18257	0.000785368	0.0378835
KPNA5	ENSG00000196911	-2.17851	0.000330678	0.0320284
GABRA1	ENSG00000022355	-2.17766	0.000601347	0.0295276
PRSS51	ENSG00000253649	-2.17003	0.0024993	0.066457
CALB1	ENSG00000104327	-2.16953	0.000435254	0.0335581
SAMD14	ENSG00000167100	-2.16936	0.000870157	0.0413398
NFIX	ENSG00000008441	-2.16936	0.000670297	0.0398812
ESRRG	ENSG00000196482	-2.16926	0.0015931	0.0552706
MX1	ENSG00000157601	-2.16532	7.19385e-05	0.0136752
EDARADD	ENSG00000186197	-2.1584	0.00090811	0.0369654
LRP5	ENSG00000162337	-2.15691	0.00305041	0.0799131
SYT14	ENSG00000143469	-2.15444	0.000868925	0.0361818
OASL	ENSG00000135114	-2.15311	0.000780816	0.0393143
AL355916.3	ENSG00000258989	-2.15095	0.000863184	0.0321524
SAG	ENSG00000130561	-2.1494	0.00024484	0.0281244
APOBEC3D	ENSG00000243811	-2.14669	0.00249208	0.066457
SLC22A18	ENSG00000110628	-2.14628	0.000536623	0.0307221
BLNK	ENSG00000095585	-2.146	0.00682985	0.0993858
CEACAM7	ENSG00000007306	-2.14477	0.0020325	0.0582672
TMEM52	ENSG00000178821	-2.14219	0.01027	0.0991843
EVPL	ENSG00000167880	-2.14144	0.00163872	0.0552706
AURKC	ENSG00000105146	-2.136	0.00112985	0.0405341
DNM1	ENSG00000106976	-2.13576	6.30772e-05	0.0170041
BCAN	ENSG00000132692	-2.12679	0.00502358	0.0903674
COL16A1	ENSG00000084636	-2.12527	0.000575236	0.0477989
CERS3	ENSG00000154227	-2.12124	0.00585793	0.0849315
ITPKC	ENSG00000086544	-2.11648	0.000102632	0.0217994
AQP7	ENSG00000165269	-2.11255	0.000360208	0.0295276
LGALS9C	ENSG00000171916	-2.10554	0.0016041	0.0554913
BAHCC1	ENSG00000266074	-2.10128	0.00149885	0.0466773
GRM2	ENSG00000164082	-2.10079	0.00328507	0.0602189
MYRF	ENSG00000124920	-2.10021	0.00334735	0.0760826
ZNF66	ENSG00000160229	-2.10016	0.000426872	0.0291313
COLEC12	ENSG00000158270	-2.09563	3.37517e-05	0.0136752
C4B	ENSG00000224389	-2.09543	0.000868672	0.0393143
CSNK1E	ENSG00000213923	-2.095	1.74536e-05	0.00993143
FSIP2	ENSG00000188738	-2.09228	0.000465178	0.0306392
PARP10	ENSG00000178685	-2.08809	0.000270472	0.0243387
WDPCP	ENSG00000143951	-2.08718	0.000234132	0.0218676
C11orf95	ENSG00000188070	-2.08647	0.00134469	0.0508019
RNF207	ENSG00000158286	-2.08456	0.00132986	0.0508019
FAM241A	ENSG00000174749	-2.08234	0.000440483	0.0295276
SLC17A7	ENSG00000104888	-2.0784	0.00128779	0.0508019
BLOC1S6	ENSG00000104164	-2.07823	0.000621977	0.0330964
PTPRN	ENSG00000054356	-2.07765	0.00756443	0.0954767
GSDMB	ENSG00000073605	-2.07404	6.53232e-05	0.0150874
ZNF264	ENSG00000083844	-2.07264	8.22408e-05	0.0164369
LITAFD	ENSG00000283516	-2.07263	0.0033714	0.0771784
LARGE1	ENSG00000133424	-2.07085	0.000455254	0.0341681
DMRT2	ENSG00000173253	-2.06208	0.00645407	0.0995824
DLGAP3	ENSG00000116544	-2.06173	0.00161868	0.043058
PLCXD3	ENSG00000182836	-2.06023	0.00190532	0.0568363
PCDH7	ENSG00000169851	-2.0566	0.0042154	0.0749059
MIEF2	ENSG00000177427	-2.05419	0.000780133	0.0397495
RHOT2	ENSG00000140983	-2.05417	0.000393303	0.0286576
GDNF	ENSG00000168621	-2.05338	0.00180929	0.0552706
CYSLTR1	ENSG00000173198	-2.0512	0.000806366	0.0346111
ANGPTL4	ENSG00000167772	-2.05007	0.00126574	0.0670087
MTCL1	ENSG00000168502	-2.0484	0.00286098	0.0631195
TRADD	ENSG00000102871	-2.04493	0.000228375	0.0295276
ETNPPL	ENSG00000164089	-2.04431	0.00123012	0.0537391
PXDN	ENSG00000130508	-2.04362	0.00370072	0.0793793
AL627230.1	ENSG00000275493	-2.03848	0.00222557	0.0568767
KCNG1	ENSG00000026559	-2.0347	0.00693974	0.0991843
ZNF213	ENSG00000085644	-2.03441	0.000101048	0.0167468
EFEMP2	ENSG00000172638	-2.03217	0.00228854	0.0660669
HERC5	ENSG00000138646	-2.02934	0.000246008	0.0291313
ZBED9	ENSG00000232040	-2.01977	0.00220333	0.0552706
STOML1	ENSG00000067221	-2.01679	0.000907594	0.0468466
IFI6	ENSG00000126709	-2.01512	0.00210998	0.0537391
ZFPM2	ENSG00000169946	-2.01447	0.00147215	0.0655726
THBS1	ENSG00000137801	-2.01141	0.000739634	0.0354972
LTC4S	ENSG00000213316	-2.00769	0.00157571	0.0709638
H2AX	ENSG00000188486	-2.00689	0.000556112	0.0346111
WNT7B	ENSG00000188064	-2.00281	0.00656145	0.0820546
ZNF85	ENSG00000105750	-2.00125	0.000317929	0.0281244
IRS1	ENSG00000169047	-2	0.00333638	0.0725057
INTS1	ENSG00000164880	-1.99998	0.000282907	0.0277636
FNDC11	ENSG00000125531	-1.99994	0.00859049	0.0998605
C9orf152	ENSG00000188959	-1.99972	0.00103079	0.0449292
UNC13A	ENSG00000130477	-1.99469	0.00240231	0.0662154
PIGN	ENSG00000197563	-1.99445	0.000705453	0.0341681
RAPGEF5	ENSG00000136237	-1.99306	0.0016537	0.0760578
EPS8L2	ENSG00000177106	-1.99271	0.00415757	0.0852485
NOVA2	ENSG00000104967	-1.99073	0.004446	0.0872487
RUNX1T1	ENSG00000079102	-1.98985	0.0064693	0.0813504
ZNF548	ENSG00000188785	-1.98894	0.000113701	0.0179756
ZNF334	ENSG00000198185	-1.98878	0.00209026	0.061535
FRK	ENSG00000111816	-1.98501	2.40283e-05	0.0115222
C1orf159	ENSG00000131591	-1.98437	0.00264568	0.0792008
PIGL	ENSG00000108474	-1.98085	0.000181904	0.0168429
KIF5C	ENSG00000168280	-1.98019	0.00516422	0.0929679
PPP2R2C	ENSG00000074211	-1.97928	0.00321325	0.0756815
ROM1	ENSG00000149489	-1.97574	0.00244534	0.0535686
PAX5	ENSG00000196092	-1.97507	0.00179798	0.0552015
UGT1A6	ENSG00000167165	-1.97483	0.00309451	0.0691696
RNF144A	ENSG00000151692	-1.97317	0.00294319	0.0727532
MYCBP2	ENSG00000005810	-1.96852	4.3946e-05	0.0148966
OR7G2	ENSG00000170923	-1.96658	0.00103163	0.0390139
ARHGAP44	ENSG00000006740	-1.96642	0.00149423	0.0537391
GABRG2	ENSG00000113327	-1.95782	0.000693176	0.0295276
SYNPO2L	ENSG00000166317	-1.95773	0.00196694	0.0599999
PITX1	ENSG00000069011	-1.95725	0.000840538	0.0390139
ZBTB16	ENSG00000109906	-1.95689	0.000408062	0.0384055
BLOC1S4	ENSG00000186222	-1.95206	0.00347295	0.0771784
PPP1R1C	ENSG00000150722	-1.95003	0.00167133	0.0552706
C2CD4A	ENSG00000198535	-1.94957	0.00135179	0.0508019
FAM98C	ENSG00000130244	-1.94622	0.00033757	0.0318289
PML	ENSG00000140464	-1.94617	0.000149391	0.0157344
TRPM4	ENSG00000130529	-1.94501	0.000335258	0.0255823
MAB21L4	ENSG00000172478	-1.94476	0.000388721	0.0295276
HTN3	ENSG00000205649	-1.94346	0.00198355	0.0609907
LRP6	ENSG00000070018	-1.9423	0.00115884	0.0449415
OAS3	ENSG00000111331	-1.94086	0.00109488	0.0393143
DNAJA3	ENSG00000103423	-1.93743	0.00125502	0.0508019
GIPC1	ENSG00000123159	-1.93591	0.00179887	0.0711005
COX6B2	ENSG00000160471	-1.93415	0.00330618	0.0775698
STS	ENSG00000101846	-1.93291	0.000601896	0.0341681
DET1	ENSG00000140543	-1.93205	0.00240807	0.0725057
OR52N1	ENSG00000181001	-1.92966	0.0054197	0.0939959
SLC38A9	ENSG00000177058	-1.92923	0.000224704	0.0229076
FP565260.1	ENSG00000275464	-1.92284	0.00354974	0.075381
PRSS36	ENSG00000178226	-1.91854	0.0019501	0.060343
TCAF1	ENSG00000198420	-1.91693	0.000138736	0.0275862
KRT17	ENSG00000128422	-1.90522	0.00453387	0.0877667
ADGRF5	ENSG00000069122	-1.90448	0.00308155	0.0652297
SHISA9	ENSG00000237515	-1.90363	0.0013037	0.0508019
NOC2L	ENSG00000188976	-1.90284	0.00114254	0.0576933
OR5AS1	ENSG00000181785	-1.90191	0.000103313	0.0170041
CPS1	ENSG00000021826	-1.89813	0.00367153	0.079757
ABCC9	ENSG00000069431	-1.89806	0.00155874	0.0665464
SLC26A4	ENSG00000091137	-1.89714	0.00207217	0.061535
VWA3B	ENSG00000168658	-1.89605	0.000343295	0.0320284
OR1A1	ENSG00000172146	-1.89065	0.00119109	0.0552706
MIPOL1	ENSG00000151338	-1.88356	0.00121596	0.043626
RBBP6	ENSG00000122257	-1.88151	0.000997949	0.0333676
OR56A4	ENSG00000183389	-1.88117	0.00368109	0.0793239
GPRC5C	ENSG00000170412	-1.87894	0.00178076	0.0575634
C1orf109	ENSG00000116922	-1.87108	0.00353198	0.079757
ANKRD30BL	ENSG00000163046	-1.87	0.000629631	0.0390139
CLEC4G	ENSG00000182566	-1.86972	0.0061892	0.079757
BLK	ENSG00000136573	-1.86834	0.00178236	0.0754333
SPEG	ENSG00000072195	-1.86724	0.00435449	0.0756815
PARP15	ENSG00000173200	-1.86705	0.00171534	0.0573456
GTPBP3	ENSG00000130299	-1.86476	0.00213235	0.0646596
MBTPS2	ENSG00000012174	-1.86149	0.00123393	0.047461
MDGA2	ENSG00000139915	-1.86112	0.00448969	0.0863098
EIF4E1B	ENSG00000175766	-1.85139	0.00180283	0.0552706
ONECUT1	ENSG00000169856	-1.84668	0.00213192	0.062425
RGS22	ENSG00000132554	-1.84441	0.0014176	0.0537391
MLST8	ENSG00000167965	-1.84403	0.00353252	0.079757
PPP2R5B	ENSG00000068971	-1.84191	0.000439904	0.0321524
AZIN2	ENSG00000142920	-1.84025	0.00259472	0.0594748
RTKN	ENSG00000114993	-1.84022	0.00254085	0.0593032
UBE2S	ENSG00000108106	-1.83719	0.00325567	0.0864533
SIM2	ENSG00000159263	-1.83656	0.000849387	0.0403355
BLACAT1	ENSG00000281406	-1.83247	0.0047419	0.0843859
AFF3	ENSG00000144218	-1.83223	0.00365334	0.0805743
S1PR5	ENSG00000180739	-1.83052	0.00578829	0.0929679
RBFOX1	ENSG00000078328	-1.83027	0.00316246	0.0552706
FGF10	ENSG00000070193	-1.82624	0.00169841	0.0496431
AC114267.1	ENSG00000186723	-1.82607	0.00134459	0.05193
CD38	ENSG00000004468	-1.82394	0.000414668	0.0362494
ARHGAP23	ENSG00000275832	-1.82323	0.00271901	0.0849315
NTN1	ENSG00000065320	-1.82128	0.0082307	0.0986047
INAFM1	ENSG00000257704	-1.82034	0.00506534	0.0918307
MRGPRX3	ENSG00000179826	-1.81988	0.00557606	0.0901923
AC104389.5	ENSG00000239920	-1.81907	0.00253711	0.0825909
LRTM1	ENSG00000144771	-1.81482	0.00481973	0.0845909
ANKRD9	ENSG00000156381	-1.81442	0.000552406	0.0341681
USH1C	ENSG00000006611	-1.81426	0.00100516	0.043626
POU2AF1	ENSG00000110777	-1.81084	0.000546475	0.0320576
APOBEC3B	ENSG00000179750	-1.81015	0.00152678	0.0542778
DCBLD2	ENSG00000057019	-1.80555	0.00239203	0.0728709
ZNF750	ENSG00000141579	-1.79329	0.00709335	0.0845855
PLEKHA1	ENSG00000107679	-1.79315	0.000509154	0.0323617
UGT2A1	ENSG00000173610	-1.79205	0.00246814	0.0820546
KLK2	ENSG00000167751	-1.79096	0.000592871	0.0422451
MRI1	ENSG00000037757	-1.78988	0.000220726	0.0249926
FBXL12	ENSG00000127452	-1.78977	0.000124949	0.0187869
MMP25	ENSG00000008516	-1.78819	0.00143171	0.0473947
C3orf67	ENSG00000163689	-1.78724	0.00634023	0.0889738
OR10H5	ENSG00000172519	-1.78601	0.000700389	0.0361818
DOC2B	ENSG00000272636	-1.78454	0.00481552	0.0889738
SEMA3D	ENSG00000153993	-1.78264	0.00462751	0.0888661
GRM4	ENSG00000124493	-1.78209	0.00265975	0.0605586
RNASE10	ENSG00000182545	-1.78117	0.00360385	0.0801095
EARS2	ENSG00000103356	-1.77786	0.00195921	0.0569811
ATOH8	ENSG00000168874	-1.77644	0.00282898	0.0712985
KIAA1755	ENSG00000149633	-1.77316	0.00613092	0.0945006
HYAL1	ENSG00000114378	-1.76712	0.00628875	0.0995824
IFI35	ENSG00000068079	-1.76684	0.000384968	0.0284195
MARVELD3	ENSG00000140832	-1.76215	0.000478997	0.0412352
ZSCAN2	ENSG00000176371	-1.76157	0.00232923	0.0655899
PRPH	ENSG00000135406	-1.76006	0.00485302	0.0868255
ATP9B	ENSG00000166377	-1.75959	0.00162116	0.0422451
ANO7	ENSG00000146205	-1.7575	0.00907396	0.0944729
CCDC144NL	ENSG00000205212	-1.75732	0.000851111	0.0330964
SPON2	ENSG00000159674	-1.75427	0.00266123	0.0844195
TRIM56	ENSG00000169871	-1.75353	0.000266141	0.0274323
DISP2	ENSG00000140323	-1.75227	0.00160307	0.0550073
RAD51C	ENSG00000108384	-1.75223	0.000663206	0.0365965
MAD2L1	ENSG00000164109	-1.75085	0.000807251	0.0393143
DNAAF5	ENSG00000164818	-1.75001	0.00393208	0.0825123
CTSF	ENSG00000174080	-1.74622	0.00589987	0.093932
ADAP1	ENSG00000105963	-1.74615	0.000987868	0.0379382
ZNF616	ENSG00000204611	-1.74511	0.00386589	0.0889738
TYRO3	ENSG00000092445	-1.74461	0.000380507	0.0291313
ZNF605	ENSG00000196458	-1.74169	0.00408841	0.0908792
SEPTIN5	ENSG00000184702	-1.74055	0.00227359	0.0652297
PPM1K	ENSG00000163644	-1.73745	0.000276812	0.0259247
AC093827.5	ENSG00000285458	-1.73537	0.00296674	0.0888666
OBSCN	ENSG00000154358	-1.7352	0.0031307	0.0750124
MPDZ	ENSG00000107186	-1.73312	0.00698338	0.083997
STARD8	ENSG00000130052	-1.73048	0.000925486	0.0365031
C2	ENSG00000166278	-1.72925	0.000137846	0.0196447
PCYT1B	ENSG00000102230	-1.72909	0.00468184	0.077356
TRIM14	ENSG00000106785	-1.72773	0.000361437	0.034489
MPL	ENSG00000117400	-1.72701	0.00714608	0.0845909
TOB2	ENSG00000183864	-1.72338	0.000932287	0.0537391
MAGI2	ENSG00000187391	-1.71855	0.00254507	0.067384
RGMA	ENSG00000182175	-1.7173	0.00522865	0.0920837
NOS1AP	ENSG00000198929	-1.71291	0.00567723	0.0768819
SDR39U1	ENSG00000100445	-1.7085	0.00614273	0.0991843
VSTM4	ENSG00000165633	-1.70239	0.0034255	0.0670087
NLRC5	ENSG00000140853	-1.70229	0.00306412	0.0669107
SCN3B	ENSG00000166257	-1.70184	0.00234675	0.0888043
ALOX15B	ENSG00000179593	-1.7013	0.00634954	0.0889738
CFI	ENSG00000205403	-1.70126	0.00305159	0.0652297
OR52I1	ENSG00000232268	-1.70086	0.00407475	0.0799131
SLCO2A1	ENSG00000174640	-1.6985	0.00388825	0.0820546
CSMD1	ENSG00000183117	-1.69705	0.00321351	0.0765287
EPHB6	ENSG00000106123	-1.6962	0.0047744	0.0789643
TULP1	ENSG00000112041	-1.69416	0.00417113	0.0833054
SPC25	ENSG00000152253	-1.69308	0.00364763	0.0869146
FAM136A	ENSG00000035141	-1.69218	0.00292698	0.0734881
PLCE1	ENSG00000138193	-1.69146	0.00185889	0.0652297
GOLGA6L4	ENSG00000184206	-1.69142	0.00294662	0.0737777
MRPL22	ENSG00000082515	-1.69082	0.000712799	0.0384624
ADAM12	ENSG00000148848	-1.68973	0.00826729	0.0991843
AKR1C2	ENSG00000151632	-1.6886	0.000762168	0.0390139
STMN3	ENSG00000197457	-1.68543	0.00444738	0.0684615
FGF8	ENSG00000107831	-1.68493	0.002474	0.0669107
ZBP1	ENSG00000124256	-1.6845	0.000520357	0.0318289
CBFA2T3	ENSG00000129993	-1.68168	0.00474562	0.0979923
SLC19A3	ENSG00000135917	-1.68134	0.00101363	0.0515386
RBCK1	ENSG00000125826	-1.68104	0.000787751	0.0357534
KCNE4	ENSG00000152049	-1.67713	0.00574398	0.0728709
SLC2A4RG	ENSG00000125520	-1.67511	0.0040257	0.0843859
ABCA2	ENSG00000107331	-1.67456	0.000313271	0.0309581
CDC42EP1	ENSG00000128283	-1.67197	0.00511622	0.080084
TTC23	ENSG00000103852	-1.67188	0.00283918	0.0712985
IL17RD	ENSG00000144730	-1.67157	0.00521738	0.0934122
SLC4A3	ENSG00000114923	-1.66841	0.00383978	0.0803076
RND1	ENSG00000172602	-1.66701	0.00121628	0.0495359
SYNGAP1	ENSG00000197283	-1.66519	0.00638593	0.0929679
GPALPP1	ENSG00000133114	-1.66476	0.000577073	0.0379801
GJD4	ENSG00000177291	-1.66357	0.00554407	0.0901023
ZNF707	ENSG00000181135	-1.66204	0.000718893	0.0381288
BCL2L14	ENSG00000121380	-1.66124	0.00398512	0.0839427
TNFRSF25	ENSG00000215788	-1.66108	0.00405319	0.0906226
PTMS	ENSG00000159335	-1.65859	0.00327395	0.0676118
ZNF497	ENSG00000174586	-1.65827	0.00345205	0.0671019
HHLA1	ENSG00000132297	-1.65774	0.00295347	0.0655899
ZNF212	ENSG00000170260	-1.65743	0.00510302	0.093932
TRIM26	ENSG00000234127	-1.65677	0.000282894	0.0321524
TTYH1	ENSG00000167614	-1.6558	0.00852935	0.0993858
THEMIS2	ENSG00000130775	-1.65143	0.00329569	0.0687954
ATAT1	ENSG00000137343	-1.6497	0.00190435	0.0568363
IGSF1	ENSG00000147255	-1.64693	0.0035432	0.0779751
ZSCAN18	ENSG00000121413	-1.64619	0.00218555	0.0777983
MYO3B	ENSG00000071909	-1.64597	0.00393268	0.0722589
PIGQ	ENSG00000007541	-1.6458	0.00472979	0.0967639
TSPAN32	ENSG00000064201	-1.64279	0.00278679	0.0718625
SPIRE2	ENSG00000204991	-1.64269	0.000456868	0.0393143
ASB3	ENSG00000115239	-1.64094	0.00194752	0.05193
DTYMK	ENSG00000168393	-1.63453	0.000283983	0.0321524
FAM122C	ENSG00000156500	-1.63278	0.00115519	0.0417913
SCN7A	ENSG00000136546	-1.63054	0.00618899	0.0954767
ULBP3	ENSG00000131019	-1.63043	0.0031243	0.0807371
ACTA2	ENSG00000107796	-1.63002	0.00364205	0.0863098
DAAM2	ENSG00000146122	-1.62925	0.00536572	0.0954767
PATE4	ENSG00000237353	-1.62845	0.00462523	0.0876382
TIMM50	ENSG00000105197	-1.62768	0.00138644	0.0556288
TACC2	ENSG00000138162	-1.62378	0.00140373	0.057185
PWWP3A	ENSG00000160953	-1.62335	0.00400914	0.0828397
ATP10B	ENSG00000118322	-1.62166	0.00202062	0.075381
HOXB13	ENSG00000159184	-1.62078	0.000549397	0.0323617
NUP42	ENSG00000136243	-1.61806	0.003856	0.0734881
PRRT2	ENSG00000167371	-1.61675	0.00377382	0.0820546
ALDH3A1	ENSG00000108602	-1.6136	0.00499476	0.0991581
MED9	ENSG00000141026	-1.6133	0.00214221	0.0688839
C14orf132	ENSG00000227051	-1.61135	0.00709203	0.0993858
ZNF611	ENSG00000213020	-1.6108	0.000473399	0.0307221
TRPV3	ENSG00000167723	-1.61021	0.00598665	0.0986617
FKBP8	ENSG00000105701	-1.60971	0.00265993	0.0637947
FUT8	ENSG00000033170	-1.60059	0.00398787	0.0712985
MPST	ENSG00000128309	-1.59925	0.004151	0.0805743
PCSK2	ENSG00000125851	-1.59641	0.00547618	0.0758567
EPB41L4A	ENSG00000129595	-1.59622	0.00464255	0.0962796
SHFL	ENSG00000130813	-1.59533	6.19527e-05	0.0169702
OLAH	ENSG00000152463	-1.59346	0.00465127	0.0995805
MOCOS	ENSG00000075643	-1.59275	0.00167644	0.0558815
AOPEP	ENSG00000148120	-1.59177	0.00161932	0.0552706
SIPA1L3	ENSG00000105738	-1.59107	0.00112311	0.0571626
IFT80	ENSG00000068885	-1.59093	0.00042459	0.0320576
FGF5	ENSG00000138675	-1.59067	0.00619315	0.0990639
NAV3	ENSG00000067798	-1.58965	0.00384599	0.0748778
TPRN	ENSG00000176058	-1.58631	0.00611553	0.0991843
BBS5	ENSG00000163093	-1.58547	0.00159908	0.0552706
ATP6AP1L	ENSG00000205464	-1.58201	0.00347344	0.0671885
INPP5F	ENSG00000198825	-1.5817	0.00385981	0.0827543
TLE1	ENSG00000196781	-1.58125	0.000840068	0.0413398
RNFT2	ENSG00000135119	-1.57615	0.00346504	0.0952453
TRAF2	ENSG00000127191	-1.57274	0.00394306	0.0825909
PLEKHH3	ENSG00000068137	-1.57174	0.00248197	0.0537391
MYCBPAP	ENSG00000136449	-1.56917	0.00393818	0.0907262
ETFB	ENSG00000105379	-1.56702	0.00126472	0.0508019
SOX13	ENSG00000143842	-1.56185	0.00428343	0.0869146
HSPA4L	ENSG00000164070	-1.56133	0.00720704	0.0943627
SRGAP2C	ENSG00000171943	-1.56103	0.00486071	0.0901023
MPRIP	ENSG00000133030	-1.56049	0.000139576	0.0154702
DCAF17	ENSG00000115827	-1.55928	0.00594716	0.0991843
AL031315.1	ENSG00000285733	-1.55447	0.0027324	0.0901023
PTPRN2	ENSG00000155093	-1.55342	0.00399982	0.0828397
TMPRSS4	ENSG00000137648	-1.55196	0.00199132	0.0748988
CDKL1	ENSG00000100490	-1.54881	0.00256796	0.0508019
COG8	ENSG00000213380	-1.54808	0.00118439	0.0495359
TP63	ENSG00000073282	-1.54627	0.00738016	0.0944729
GEMIN2	ENSG00000092208	-1.54613	0.00135118	0.0511415
LRRK1	ENSG00000154237	-1.54536	0.00325681	0.067384
IL15	ENSG00000164136	-1.53862	0.00299369	0.0731053
ARHGAP4	ENSG00000089820	-1.53526	0.00309998	0.0671019
MVB12B	ENSG00000196814	-1.53188	0.00464628	0.0962796
ABHD12B	ENSG00000131969	-1.53134	0.00176313	0.0417913
DPY19L4	ENSG00000156162	-1.52829	0.00211263	0.054399
AATK	ENSG00000181409	-1.52404	0.00218988	0.050021
CLUL1	ENSG00000079101	-1.52345	0.00773549	0.0962796
NRXN2	ENSG00000110076	-1.5208	0.00827459	0.0991843
DCN	ENSG00000011465	-1.51945	0.00375569	0.0980065
STAT2	ENSG00000170581	-1.51412	0.00146951	0.0492584
SLC27A3	ENSG00000143554	-1.51218	0.00463948	0.0896938
ABCA7	ENSG00000064687	-1.5101	0.00163023	0.0505812
NTNG1	ENSG00000162631	-1.5081	0.00584821	0.0934122
TNS4	ENSG00000131746	-1.50764	0.00309776	0.0954767
CDAN1	ENSG00000140326	-1.50663	0.00714703	0.0941811
PRKCZ	ENSG00000067606	-1.50559	0.00635063	0.0998605
ACSS1	ENSG00000154930	-1.50534	0.00297409	0.0638638
ENSA	ENSG00000143420	-1.50335	0.000710219	0.0341681
SOCS3	ENSG00000184557	-1.5017	0.00721356	0.0962796
OGG1	ENSG00000114026	-1.49871	0.00374081	0.0877667
NUPR1	ENSG00000176046	-1.49837	0.00355072	0.0705891
BRCA1	ENSG00000012048	-1.49697	0.000727082	0.0478482
PCSK5	ENSG00000099139	-1.49575	0.000640449	0.0330964
HECTD3	ENSG00000126107	-1.49546	0.00245089	0.0666124
TCTN1	ENSG00000204852	-1.49477	0.00412559	0.0930638
PLCD3	ENSG00000161714	-1.49135	0.00614139	0.0954767
CPT1C	ENSG00000169169	-1.48956	0.00599605	0.0993858
CES1	ENSG00000198848	-1.48648	0.00384251	0.0608585
POTEI	ENSG00000196834	-1.48523	0.00430334	0.0805743
RSPO2	ENSG00000147655	-1.48522	0.00645716	0.0979923
SEMA5A	ENSG00000112902	-1.48367	0.00583315	0.0979923
HYLS1	ENSG00000198331	-1.48196	0.00595302	0.0985167
EFCAB3	ENSG00000172421	-1.48059	0.0062733	0.0906226
CDKN2B	ENSG00000147883	-1.47993	0.00557336	0.0952453
C1QTNF1	ENSG00000173918	-1.47769	0.00620013	0.0999831
WRN	ENSG00000165392	-1.47533	0.0051051	0.0922455
ESCO2	ENSG00000171320	-1.4727	0.00816484	0.0983107
AC092718.8	ENSG00000284512	-1.46559	0.00620552	0.0993858
ALG3	ENSG00000214160	-1.46341	0.00448008	0.0952453
ZNF599	ENSG00000153896	-1.46243	0.0041181	0.0731053
TECPR1	ENSG00000205356	-1.46204	0.00536019	0.0845855
ZP2	ENSG00000103310	-1.46125	0.00808283	0.0979923
DDIT4	ENSG00000168209	-1.45856	0.00478362	0.0804274
MLPH	ENSG00000115648	-1.45795	0.00515602	0.0929679
UNC13D	ENSG00000092929	-1.45761	0.00339692	0.0687889
ZNF829	ENSG00000185869	-1.45531	0.00535533	0.0820546
RGS3	ENSG00000138835	-1.4547	0.000768242	0.049468
C11orf71	ENSG00000180425	-1.45259	0.00817769	0.0991581
C12orf50	ENSG00000165805	-1.45152	0.0081478	0.0978647
TMEM8B	ENSG00000137103	-1.45115	0.00565624	0.0954767
TMEM39B	ENSG00000121775	-1.44924	0.00501866	0.0915209
AFAP1L2	ENSG00000169129	-1.44782	0.00577548	0.0962796
WDR76	ENSG00000092470	-1.44659	0.00142693	0.0458151
NPIPA1	ENSG00000183426	-1.44584	0.000640368	0.0291313
TMEM241	ENSG00000134490	-1.44491	0.00599598	0.0986617
A1BG	ENSG00000121410	-1.44391	0.00338962	0.0979923
ELAVL3	ENSG00000196361	-1.4406	0.000300622	0.0281244
AC013470.2	ENSG00000226690	-1.43996	0.00210717	0.0631195
UNC93B1	ENSG00000110057	-1.43759	0.00112057	0.0413398
LSAMP	ENSG00000185565	-1.43489	0.0030124	0.079757
TCF4	ENSG00000196628	-1.43422	0.00518986	0.0799131
ISG20	ENSG00000172183	-1.43332	0.00190085	0.0537391
IFT46	ENSG00000118096	-1.43164	0.000410965	0.0379801
MFSD13A	ENSG00000138111	-1.43139	0.00360157	0.0901023
SPPL2B	ENSG00000005206	-1.43072	0.00455008	0.0954717
TSEN2	ENSG00000154743	-1.42683	0.00519153	0.0995824
TCF7L1	ENSG00000152284	-1.42613	0.00603105	0.0954767
CAPN5	ENSG00000149260	-1.42563	0.00481367	0.0900575
TMCO5A	ENSG00000166069	-1.42448	0.000155062	0.0213701
GDPGP1	ENSG00000183208	-1.42131	0.00190641	0.0563824
ZNF124	ENSG00000196418	-1.42119	0.00506199	0.0995805
AFAP1L1	ENSG00000157510	-1.42114	0.00844958	0.0991843
STK33	ENSG00000130413	-1.42029	0.000457873	0.0323617
SCAI	ENSG00000173611	-1.41996	0.00106985	0.0435922
VANGL2	ENSG00000162738	-1.41827	0.0066252	0.0983024
ZNF544	ENSG00000198131	-1.40885	0.00143774	0.0568363
ROGDI	ENSG00000067836	-1.40816	0.00362361	0.0764588
OR5H14	ENSG00000236032	-1.40553	0.0093291	0.0954767
ZNF444	ENSG00000167685	-1.39937	0.00251885	0.0671885
LDB3	ENSG00000122367	-1.39834	0.00541059	0.0756815
OR5A1	ENSG00000172320	-1.39748	0.00449337	0.0828397
SCGB3A2	ENSG00000164265	-1.39732	0.00664977	0.0934122
TMEM135	ENSG00000166575	-1.39634	0.00258262	0.0687954
ATP13A2	ENSG00000159363	-1.39594	0.00356062	0.079757
PDLIM2	ENSG00000120913	-1.39305	0.00516749	0.0999831
ZMYND8	ENSG00000101040	-1.39085	0.00186594	0.072551
R3HDM1	ENSG00000048991	-1.3908	0.00268304	0.0756815
DGKZ	ENSG00000149091	-1.39077	0.00304592	0.0660677
EML3	ENSG00000149499	-1.38966	0.00241399	0.072238
NUBP2	ENSG00000095906	-1.38851	0.00416623	0.0853227
PPP1R12C	ENSG00000125503	-1.38746	0.00706878	0.0830678
CFB	ENSG00000243649	-1.38448	0.00167982	0.0652297
STK3	ENSG00000104375	-1.38274	0.00337162	0.0694195
FGD2	ENSG00000146192	-1.37755	0.00226661	0.0792008
NR2F1	ENSG00000175745	-1.3718	0.00318688	0.0705891
DHTKD1	ENSG00000181192	-1.3662	0.00396728	0.0994755
HDAC10	ENSG00000100429	-1.36344	0.00387797	0.0820546
TRIM11	ENSG00000154370	-1.36281	0.0033009	0.0764588
UBE2O	ENSG00000175931	-1.36274	0.00367911	0.079757
GSDMD	ENSG00000104518	-1.36209	0.00186721	0.0537391
PPDPF	ENSG00000125534	-1.36095	0.00745412	0.0978918
XAF1	ENSG00000132530	-1.35594	0.00185682	0.0537391
ETS1	ENSG00000134954	-1.35188	0.00349366	0.0784342
AC004832.3	ENSG00000249590	-1.34734	0.00529518	0.0888661
COX17	ENSG00000138495	-1.34697	0.0057342	0.0970834
NFKBIL1	ENSG00000204498	-1.34633	0.00299613	0.079757
CCNJL	ENSG00000135083	-1.34402	0.00337307	0.0979923
TMEM107	ENSG00000179029	-1.34031	0.000552226	0.0413398
LBHD1	ENSG00000162194	-1.3392	0.0018455	0.0651409
NFATC4	ENSG00000100968	-1.3381	0.00656993	0.0901023
FGF13	ENSG00000129682	-1.33706	0.00106497	0.0508019
ZNF169	ENSG00000175787	-1.32898	0.00409492	0.0838887
NUCB1	ENSG00000104805	-1.32354	0.00648536	0.0917718
DEPDC4	ENSG00000166153	-1.32172	0.00586124	0.0979923
IKZF3	ENSG00000161405	-1.31772	0.00260613	0.0688839
RHBDD3	ENSG00000100263	-1.31744	0.00290413	0.0731053
INO80C	ENSG00000153391	-1.31638	0.00759178	0.0991843
CHST12	ENSG00000136213	-1.31491	0.00133263	0.049468
ENO3	ENSG00000108515	-1.31327	0.00453008	0.0792008
SECISBP2L	ENSG00000138593	-1.30705	0.00541563	0.0845909
BCS1L	ENSG00000074582	-1.30581	0.00320774	0.0756815
CNKSR3	ENSG00000153721	-1.29986	0.00244106	0.0660677
TCAF2	ENSG00000170379	-1.2997	0.0018976	0.0729209
POLE	ENSG00000177084	-1.29735	0.0027056	0.0691696
PCBP3	ENSG00000183570	-1.29304	0.00704491	0.0954767
IL17RA	ENSG00000177663	-1.29258	0.007041	0.0968838
DPP6	ENSG00000130226	-1.29017	0.0030329	0.0646596
FAM219A	ENSG00000164970	-1.2873	0.00378686	0.0886379
ICA1L	ENSG00000163596	-1.28421	0.00593014	0.0991843
GLB1L2	ENSG00000149328	-1.27191	0.0108117	0.0999831
MYO1C	ENSG00000197879	-1.27179	0.00150078	0.059036
SLC9A3R1	ENSG00000109062	-1.2693	0.00516355	0.0833016
TCP11L1	ENSG00000176148	-1.26612	0.00357061	0.0993858
PREPL	ENSG00000138078	-1.26605	0.00320459	0.0764588
TCEANC2	ENSG00000116205	-1.26601	0.000687644	0.0357534
CECR2	ENSG00000099954	-1.2652	0.00979257	0.0977546
KDM5B	ENSG00000117139	-1.26254	0.00773483	0.0954767
GPR137	ENSG00000173264	-1.25947	0.00293092	0.0725594
FBXL17	ENSG00000145743	-1.25449	0.00326049	0.0728731
PYCR2	ENSG00000143811	-1.25408	0.0015475	0.066457
CEP164	ENSG00000110274	-1.25228	0.00201304	0.0784342
EPS8L3	ENSG00000198758	-1.24781	0.000633378	0.0357534
PGAM5	ENSG00000247077	-1.23814	0.00128428	0.0508019
ERBB4	ENSG00000178568	-1.23631	0.000812095	0.0398812
ZNF83	ENSG00000167766	-1.23602	0.00409549	0.0845909
EMC4	ENSG00000128463	-1.23407	0.000215057	0.0175927
CHMP1A	ENSG00000131165	-1.22888	0.00804196	0.0995805
LTBR	ENSG00000111321	-1.22553	0.00467199	0.079757
TUBGCP4	ENSG00000137822	-1.22018	0.00449195	0.0991581
BCR	ENSG00000186716	-1.21961	0.00455036	0.0792008
RNF31	ENSG00000092098	-1.218	0.0035758	0.0852485
KSR1	ENSG00000141068	-1.21151	0.00275067	0.0647973
CA13	ENSG00000185015	-1.20754	0.00628004	0.0968838
ADGRV1	ENSG00000164199	-1.20321	0.00373766	0.0687954
SLC2A1	ENSG00000117394	-1.19584	0.00169853	0.0652985
RNASEH1	ENSG00000171865	-1.19262	0.000176641	0.0245473
NKAP	ENSG00000101882	-1.18122	0.00243707	0.066457
CYB561A3	ENSG00000162144	-1.17997	0.00534913	0.0845855
MAGED1	ENSG00000179222	-1.17185	0.0046958	0.0849315
CCDC9	ENSG00000105321	-1.15761	0.00692599	0.096215
WDR13	ENSG00000101940	-1.15347	0.00516565	0.0993858
MFSD14C	ENSG00000196312	-1.15183	0.00275526	0.0779751
CFAP70	ENSG00000156042	-1.14743	0.00141448	0.0567858
NSUN4	ENSG00000117481	-1.14692	0.000810534	0.0504392
SH2B1	ENSG00000178188	-1.12896	0.00373981	0.0820535
CCDC66	ENSG00000180376	-1.11892	0.00419421	0.0915209
COMMD4	ENSG00000140365	-1.10908	0.0016445	0.061535
TADA2A	ENSG00000276234	-1.10491	0.00222739	0.0784342
GPR132	ENSG00000183484	-1.10161	0.00912581	0.0889738
ARL17A	ENSG00000185829	-1.09872	0.00457596	0.0793239
METTL2A	ENSG00000087995	-1.09613	0.00471922	0.0891042
JAKMIP3	ENSG00000188385	-1.09261	0.00655502	0.0901023
PSORS1C1	ENSG00000204540	-1.08689	0.00359089	0.0793678
NDST2	ENSG00000166507	-1.08108	0.00778845	0.0991843
GGT1	ENSG00000100031	-1.07771	0.0121744	0.0995805
METTL21A	ENSG00000144401	-1.0765	0.00451869	0.0876403
FOXP1	ENSG00000114861	-1.04054	0.00332159	0.0676926
TMEM69	ENSG00000159596	-1.02514	0.0056184	0.0978647
IGSF3	ENSG00000143061	-1.02303	0.00520729	0.0888666
CHFR	ENSG00000072609	-1.01957	0.00810165	0.0997937
S100PBP	ENSG00000116497	-1.00176	0.00370222	0.0888666
SYNE2	ENSG00000054654	-1.00067	0.00260223	0.061535
AC011511.4	ENSG00000267303	-0.982217	0.00132974	0.0508019
CARS2	ENSG00000134905	-0.975077	0.00622218	0.0915209
RABGAP1L	ENSG00000152061	-0.964204	0.00887858	0.0997937
RPAIN	ENSG00000129197	-0.953575	0.000942288	0.0552706
BRD8	ENSG00000112983	-0.947756	0.00582301	0.0979798
MTG2	ENSG00000101181	-0.931375	0.00275356	0.0638638
MUC3A	ENSG00000169894	-0.924444	0.00407806	0.0825909
HECTD4	ENSG00000173064	-0.922143	0.0011315	0.0415638
DHX16	ENSG00000204560	-0.917926	0.00149929	0.0537391
PPP2R1A	ENSG00000105568	-0.897663	0.00640133	0.0764588
LRP4	ENSG00000134569	-0.894588	0.00246852	0.0662154
AIF1L	ENSG00000126878	-0.876555	0.000638433	0.0501254
ASCC1	ENSG00000138303	-0.858052	0.00496608	0.0820546
CNTN5	ENSG00000149972	-0.671482	0.00730603	0.0999831
PENK	ENSG00000181195	-0.552002	4.43176e-05	0.0660677
AC118281.1	ENSG00000288380	-0.253378	1.24705e-11	9.94892e-08
F8A2	ENSG00000274791	-0.237441	9.63494e-09	4.7867e-05
DEFB115	ENSG00000215547	-0.0773364	2.33701e-07	0.000565094
AC022506.1	ENSG00000285133	0.334402	1.91891e-19	1.61686e-15
AC078927.1	ENSG00000228144	0.615968	0.00651733	0.0968838
ATP6AP2	ENSG00000182220	0.693228	0.00994948	0.0967639
DYRK1A	ENSG00000157540	0.814661	0.00258728	0.061535
MICU1	ENSG00000107745	0.900546	0.00446249	0.0873774
NRDC	ENSG00000078618	0.93591	0.00763496	0.0985167
SBF2	ENSG00000133812	0.945959	0.00669614	0.089652
RHEB	ENSG00000106615	0.974379	0.00870651	0.0993858
ACOT9	ENSG00000123130	0.983474	0.0052228	0.0845909
SNX27	ENSG00000143376	0.989784	0.00170149	0.0508019
NFE2L2	ENSG00000116044	1.00926	0.00763062	0.0986084
HADHB	ENSG00000138029	1.01506	0.0103252	0.0943589
MANBA	ENSG00000109323	1.01514	0.00285597	0.0655726
ISY1-RAB43	ENSG00000261796	1.02302	0.00213614	0.062425
UVRAG	ENSG00000198382	1.02451	0.00710583	0.0954767
KMT2C	ENSG00000055609	1.0494	0.000582314	0.0320284
ITSN2	ENSG00000198399	1.05046	0.00335577	0.0660677
ACAP2	ENSG00000114331	1.05115	0.00336532	0.0599999
CRK	ENSG00000167193	1.06001	0.000465697	0.0350938
DHX9	ENSG00000135829	1.0669	0.00193647	0.0437739
UBE2W	ENSG00000104343	1.06845	0.0104079	0.0944729
TMCC1	ENSG00000172765	1.06966	0.00414737	0.0635371
ARNTL	ENSG00000133794	1.07955	0.0081514	0.0998605
MTMR10	ENSG00000166912	1.08011	0.00129083	0.0422136
SDE2	ENSG00000143751	1.0826	0.00573096	0.0970834
PHF20L1	ENSG00000129292	1.09607	0.0078989	0.0876382
CEP170	ENSG00000143702	1.09648	0.00553486	0.0753769
RRAGD	ENSG00000025039	1.1002	0.00460262	0.0660669
FAM126B	ENSG00000155744	1.10114	0.00470877	0.079757
ZNF75D	ENSG00000186376	1.10132	0.00459769	0.0793793
YBX1	ENSG00000065978	1.10645	0.00787974	0.0876371
PRKCB	ENSG00000166501	1.11089	0.00502766	0.0833054
CERS2	ENSG00000143418	1.11494	0.00604357	0.0893335
LAPTM4A	ENSG00000068697	1.13112	0.00843925	0.0859836
MORC3	ENSG00000159256	1.13275	0.0086058	0.0991843
PCM1	ENSG00000078674	1.14306	0.00892697	0.0998605
GLIPR2	ENSG00000122694	1.15014	0.00620809	0.0792008
LIMS1	ENSG00000169756	1.15297	0.00795381	0.0995791
ARF4	ENSG00000168374	1.15833	0.00762498	0.0985157
CREBRF	ENSG00000164463	1.15933	0.00689485	0.095883
PFDN1	ENSG00000113068	1.16298	0.00892981	0.0998605
CYB5R4	ENSG00000065615	1.16504	0.000793272	0.0357534
FCHO2	ENSG00000157107	1.16513	0.00396096	0.0748778
ZFYVE1	ENSG00000165861	1.16643	0.0014545	0.0652388
SMG7	ENSG00000116698	1.16845	0.00589369	0.0845855
INTS6	ENSG00000102786	1.16923	0.00428949	0.0768739
RPS16	ENSG00000105193	1.172	0.00746827	0.0943627
KAT6A	ENSG00000083168	1.17515	0.00203365	0.0552706
YY1AP1	ENSG00000163374	1.18614	0.00763032	0.0824263
PAPOLA	ENSG00000090060	1.18803	0.00150416	0.0491635
RAD21	ENSG00000164754	1.19544	0.00485555	0.0779751
PLXDC2	ENSG00000120594	1.19801	0.00828976	0.0849315
EIF5	ENSG00000100664	1.20356	0.00340984	0.0687954
TBC1D7	ENSG00000145979	1.20577	0.00407678	0.0655899
CDK14	ENSG00000058091	1.20745	0.00238228	0.0495359
AC013394.1	ENSG00000279765	1.20843	0.00796184	0.0993858
CREB1	ENSG00000118260	1.2126	0.00453233	0.0676918
CSDE1	ENSG00000009307	1.21415	0.00341908	0.066457
SHOC2	ENSG00000108061	1.22097	0.00787127	0.0991843
COQ10B	ENSG00000115520	1.22118	0.00538834	0.0703903
COP1	ENSG00000143207	1.22614	0.00392982	0.0744532
BMP2K	ENSG00000138756	1.22807	0.0025497	0.0508019
STAG2	ENSG00000101972	1.23635	0.00242138	0.05193
OSBPL11	ENSG00000144909	1.23882	0.00159338	0.0552706
YY1	ENSG00000100811	1.239	0.00267023	0.0756815
SNAP23	ENSG00000092531	1.2405	0.0030141	0.0637947
SCN2A	ENSG00000136531	1.25129	0.00780103	0.0991843
HBP1	ENSG00000105856	1.25201	0.00268335	0.0599999
RAB20	ENSG00000139832	1.25296	0.00509638	0.0839427
FNIP1	ENSG00000217128	1.25573	0.00577048	0.088935
TM9SF3	ENSG00000077147	1.25875	0.00667112	0.0895223
APC	ENSG00000134982	1.26003	3.29765e-06	0.00381373
LACTB	ENSG00000103642	1.26034	0.0051456	0.0687889
DAZAP2	ENSG00000183283	1.26686	0.00557131	0.0754333
IQGAP1	ENSG00000140575	1.27147	0.00514616	0.079757
BRAF	ENSG00000157764	1.27155	0.00316938	0.0676118
GNA13	ENSG00000120063	1.27374	0.00351099	0.0611956
ADAM9	ENSG00000168615	1.27623	0.00322253	0.0679346
TANK	ENSG00000136560	1.27867	0.00687534	0.0944729
PPM1A	ENSG00000100614	1.27963	0.000664335	0.0323617
STX6	ENSG00000135823	1.28169	0.000647964	0.0332929
PTPN12	ENSG00000127947	1.2875	0.00368489	0.0729209
ZEB2	ENSG00000169554	1.28757	0.00791231	0.0999831
TNFRSF10D	ENSG00000173530	1.2876	0.00211392	0.0676118
SLC12A6	ENSG00000140199	1.28834	0.00716864	0.0962796
MED13L	ENSG00000123066	1.29629	0.00200691	0.0552015
RMND5A	ENSG00000153561	1.29979	0.00125997	0.0550073
PCBP1	ENSG00000169564	1.3008	0.002292	0.0552706
AFTPH	ENSG00000119844	1.30283	0.00807195	0.0997937
ANKHD1	ENSG00000131503	1.30461	0.000785544	0.0357534
TAF7	ENSG00000178913	1.30654	0.00609344	0.0906226
KATNBL1	ENSG00000134152	1.30769	0.00652209	0.0888666
CEPT1	ENSG00000134255	1.30944	0.00571398	0.087586
WASHC5	ENSG00000164961	1.31128	0.00511551	0.0828397
DAD1	ENSG00000129562	1.31324	0.00621966	0.0901023
E2F3	ENSG00000112242	1.32108	0.001535	0.0589992
NR3C1	ENSG00000113580	1.32378	0.00191363	0.0466782
CIR1	ENSG00000138433	1.32593	0.00270599	0.0601753
KPNA4	ENSG00000186432	1.33348	0.00400436	0.0915209
NBPF10	ENSG00000271425	1.33541	0.00209923	0.0671885
ACTR2	ENSG00000138071	1.33888	0.00559207	0.0876403
RNF24	ENSG00000101236	1.34439	0.00252866	0.0579996
RAB18	ENSG00000099246	1.34915	0.00366837	0.0718625
RAB21	ENSG00000080371	1.34998	0.00611439	0.0907262
SNAPC1	ENSG00000023608	1.3537	0.00199418	0.0671019
TRPM7	ENSG00000092439	1.35438	0.00189353	0.0435922
GHITM	ENSG00000165678	1.35746	0.00505066	0.0825909
NBPF9	ENSG00000269713	1.35885	0.00500325	0.0792008
MAPRE1	ENSG00000101367	1.35896	0.0067493	0.0954633
ATP6V1D	ENSG00000100554	1.35917	0.000435441	0.0291313
SEC14L1	ENSG00000129657	1.36214	0.00104869	0.0354972
BACH1	ENSG00000156273	1.36596	0.00229172	0.059036
ALOX5AP	ENSG00000132965	1.36697	0.00569996	0.0760578
SKIL	ENSG00000136603	1.37428	0.00445107	0.067384
FCGR1B	ENSG00000198019	1.37763	0.0093643	0.0944729
PPP1R12A	ENSG00000058272	1.3817	0.00329393	0.0687954
NIBAN1	ENSG00000135842	1.38234	0.000535773	0.0320576
OSBPL8	ENSG00000091039	1.38652	0.00239213	0.0592376
LIPC	ENSG00000166035	1.39441	0.00267482	0.0687954
ARL6IP5	ENSG00000144746	1.39575	0.00333197	0.0660677
ANKHD1-EIF4EBP3	ENSG00000254996	1.39831	0.00401339	0.0828397
LONRF3	ENSG00000175556	1.40058	0.000911389	0.0495359
STX7	ENSG00000079950	1.40259	0.00414154	0.0635371
TREM1	ENSG00000124731	1.40469	0.00823931	0.0979923
SLC17A5	ENSG00000119899	1.40562	0.00119424	0.0593032
MYL12B	ENSG00000118680	1.40645	0.00881917	0.0995824
AP1S2	ENSG00000182287	1.4079	0.00471041	0.0891042
PURB	ENSG00000146676	1.41106	0.00273808	0.0765287
CKLF	ENSG00000217555	1.41445	0.0044255	0.0753769
CEP63	ENSG00000182923	1.42396	0.00154232	0.0602079
GNG5	ENSG00000174021	1.42836	0.00609902	0.0906226
HNRNPH3	ENSG00000096746	1.43048	0.00102788	0.0384624
LITAF	ENSG00000189067	1.4312	0.00306358	0.0644448
RLIM	ENSG00000131263	1.43271	0.000874696	0.0468466
GTDC1	ENSG00000121964	1.43344	0.00588752	0.0888043
CDC42	ENSG00000070831	1.43499	0.00154121	0.049468
ANAPC13	ENSG00000129055	1.43557	0.0022772	0.0792008
DUSP6	ENSG00000139318	1.43576	0.00258101	0.0537391
REPS2	ENSG00000169891	1.43583	0.00315409	0.0552706
C16orf72	ENSG00000182831	1.43775	0.000273723	0.0240277
GLRX5	ENSG00000182512	1.43864	0.00557464	0.0860299
FCER1G	ENSG00000158869	1.43987	0.00432136	0.0744532
DSC2	ENSG00000134755	1.44308	0.00461664	0.0888043
RAB1A	ENSG00000138069	1.44312	0.00546738	0.0748988
CBL	ENSG00000110395	1.44389	0.000341729	0.0275862
ETF1	ENSG00000120705	1.44669	0.00088594	0.0378075
NOP10	ENSG00000182117	1.45193	0.000951198	0.0391083
FCGR2A	ENSG00000143226	1.45285	0.00407827	0.0655899
ADIPOR1	ENSG00000159346	1.45408	0.000740104	0.0336211
DMXL2	ENSG00000104093	1.4568	0.00274139	0.0647151
PLPP3	ENSG00000162407	1.45851	0.00339105	0.0697111
ZFAND6	ENSG00000086666	1.46348	0.00347882	0.0669107
CAPN7	ENSG00000131375	1.46397	0.003353	0.0768819
TMED5	ENSG00000117500	1.46793	0.00506318	0.0825909
KCNS1	ENSG00000124134	1.47252	0.00247029	0.0669107
ZSWIM6	ENSG00000130449	1.47442	0.000936501	0.0483983
NIPBL	ENSG00000164190	1.48935	0.000457866	0.0253812
FNDC3A	ENSG00000102531	1.49323	0.00170179	0.0508019
CAB39L	ENSG00000102547	1.49349	0.00262768	0.0839427
PIAS1	ENSG00000033800	1.49413	0.000590884	0.0323617
KBTBD2	ENSG00000170852	1.49438	0.000592351	0.0323617
DOCK11	ENSG00000147251	1.49767	0.00423995	0.0764588
RNF130	ENSG00000113269	1.49805	4.22884e-05	0.011755
VPS8	ENSG00000156931	1.50334	0.0019744	0.0552706
HSD17B11	ENSG00000198189	1.50538	0.00800044	0.0995805
RASSF2	ENSG00000101265	1.50856	0.0021855	0.0550073
SBNO1	ENSG00000139697	1.51565	0.000308338	0.0339282
BNIP2	ENSG00000140299	1.51638	0.000795835	0.0357534
CR1	ENSG00000203710	1.51799	0.00452875	0.0676918
ZC3H11A	ENSG00000058673	1.52103	0.000628725	0.0329636
YTHDF3	ENSG00000185728	1.52417	0.000447243	0.0291313
TBC1D15	ENSG00000121749	1.52502	0.000539635	0.0320576
MT-ATP8	ENSG00000228253	1.52691	0.00285627	0.0655726
HPSE	ENSG00000173083	1.52791	0.000434143	0.0295276
LST1	ENSG00000204482	1.52828	0.00131299	0.0423452
SERINC3	ENSG00000132824	1.53139	0.00320079	0.0676918
UQCRC2	ENSG00000140740	1.537	0.000227974	0.023058
YWHAB	ENSG00000166913	1.54295	0.00327867	0.065657
KCNJ15	ENSG00000157551	1.54655	0.00241408	0.0596332
ATP6V1E1	ENSG00000131100	1.54674	0.000296612	0.0251001
CD53	ENSG00000143119	1.54831	0.00332011	0.0660669
IPMK	ENSG00000151151	1.55016	0.00285587	0.0793239
CPEB4	ENSG00000113742	1.55157	0.00110137	0.0413398
BROX	ENSG00000162819	1.56184	0.00079255	0.0318289
MCTP1	ENSG00000175471	1.56479	0.00800434	0.0995805
SPINK1	ENSG00000164266	1.56507	0.00423578	0.0764588
SPAG9	ENSG00000008294	1.5654	0.00129274	0.0384624
ZDHHC20	ENSG00000180776	1.56705	0.00556611	0.0825909
CCNL1	ENSG00000163660	1.57143	0.00167922	0.0508019
TLR6	ENSG00000174130	1.5753	0.00440607	0.0954767
KIAA0232	ENSG00000170871	1.5764	0.00155992	0.0501254
FABP5	ENSG00000164687	1.58203	0.00019641	0.0216689
ARPC3	ENSG00000111229	1.585	0.00166658	0.0492584
PTPRC	ENSG00000081237	1.58861	0.00286979	0.0652297
IL13RA1	ENSG00000131724	1.59422	0.00141315	0.0478482
CAPZA1	ENSG00000116489	1.59694	0.00758255	0.0949842
IFRD1	ENSG00000006652	1.60428	0.0029494	0.0660677
NINJ2	ENSG00000171840	1.60651	0.000901459	0.0379653
ERBIN	ENSG00000112851	1.61004	0.00115622	0.0417913
VPS26A	ENSG00000122958	1.61015	0.00223926	0.0569811
SAMD8	ENSG00000156671	1.6145	0.000147309	0.0242095
PJA2	ENSG00000198961	1.62997	0.00258293	0.0537391
SLAIN2	ENSG00000109171	1.63381	0.000792715	0.043626
COQ2	ENSG00000173085	1.63412	0.00143119	0.0531873
CXCR2	ENSG00000180871	1.63935	0.00583802	0.0891042
CYTIP	ENSG00000115165	1.63937	0.00121817	0.043058
FCGR3B	ENSG00000162747	1.63972	0.0072828	0.0968838
TPT1	ENSG00000133112	1.64056	0.00257735	0.0537391
FBXL13	ENSG00000161040	1.64815	0.0037823	0.0807128
NBPF14	ENSG00000270629	1.65314	0.00169438	0.049468
RB1CC1	ENSG00000023287	1.65648	0.000473687	0.0323617
USP15	ENSG00000135655	1.6574	0.00264794	0.062425
ZNF117	ENSG00000152926	1.66253	0.000550332	0.0341681
CC2D2A	ENSG00000048342	1.66392	0.000604977	0.0323617
CD48	ENSG00000117091	1.6656	0.00578079	0.0839427
B2M	ENSG00000166710	1.66929	0.00417039	0.0729209
PHACTR1	ENSG00000112137	1.67044	0.0012287	0.0413398
STK4	ENSG00000101109	1.67229	9.0461e-05	0.0150874
TRIM33	ENSG00000197323	1.6731	0.000112341	0.0167468
ATP6V0E1	ENSG00000113732	1.67333	0.00125118	0.0442895
NFE2	ENSG00000123405	1.67404	0.00816515	0.0845855
MFSD14A	ENSG00000156875	1.67804	0.000718395	0.0415638
RYBP	ENSG00000163602	1.67864	0.00102967	0.0449292
RAB8B	ENSG00000166128	1.68764	0.00170257	0.0508019
CSGALNACT2	ENSG00000169826	1.69022	0.00177355	0.05193
OSTF1	ENSG00000134996	1.69034	0.00208407	0.0559653
GSTO1	ENSG00000148834	1.69081	0.00028516	0.0218366
SWT1	ENSG00000116668	1.69424	0.00126767	0.0610115
CACUL1	ENSG00000151893	1.69449	4.48991e-05	0.0127412
GNS	ENSG00000135677	1.70172	0.000211561	0.0218676
SRSF12	ENSG00000154548	1.70905	0.0025522	0.0778965
STXBP5	ENSG00000164506	1.70969	0.000635818	0.0291313
HCAR3	ENSG00000255398	1.71369	0.00515867	0.0844195
DNAJC3	ENSG00000102580	1.71494	0.000834858	0.0369654
NRBF2	ENSG00000148572	1.72211	0.00136385	0.0459824
USP32	ENSG00000170832	1.72812	0.000398905	0.0249926
UBXN2B	ENSG00000215114	1.73011	0.000871943	0.037139
NPC2	ENSG00000119655	1.73505	0.00025343	0.0242095
EVI2B	ENSG00000185862	1.73644	0.0071065	0.0833016
MAP1LC3B	ENSG00000140941	1.73646	0.000105301	0.0167468
ZNF281	ENSG00000162702	1.73655	0.00145782	0.0569811
TLR4	ENSG00000136869	1.74028	0.00738191	0.0977546
SH3GLB1	ENSG00000097033	1.74693	0.00159772	0.0478482
OSGIN2	ENSG00000164823	1.74694	0.00130801	0.0552706
CARD16	ENSG00000204397	1.74752	0.00773718	0.0990639
MAPK14	ENSG00000112062	1.74875	0.00137899	0.0464918
MYLIP	ENSG00000007944	1.75132	0.00119107	0.0537391
ST20	ENSG00000180953	1.7564	6.82334e-05	0.0127412
USP9X	ENSG00000124486	1.76397	9.89594e-05	0.0154702
TLR1	ENSG00000174125	1.76588	0.000819899	0.0361818
SLC25A40	ENSG00000075303	1.76997	0.000958308	0.0392786
OSER1	ENSG00000132823	1.77163	0.00016263	0.018991
SEC22B	ENSG00000265808	1.78069	0.000597432	0.0323617
RANBP2	ENSG00000153201	1.78103	0.000649554	0.0323617
AHCTF1	ENSG00000153207	1.78221	4.56276e-05	0.0127412
HNRNPH2	ENSG00000126945	1.78562	0.00114172	0.0415638
RRAGC	ENSG00000116954	1.78645	0.000348456	0.0277636
IFNAR1	ENSG00000142166	1.79715	0.000345855	0.0259247
ARFIP1	ENSG00000164144	1.79882	0.000392584	0.0242095
PPEF2	ENSG00000156194	1.80365	0.00123727	0.0415084
DGAT2	ENSG00000062282	1.81151	0.000338232	0.0240242
ASAH1	ENSG00000104763	1.81305	0.000121908	0.016932
AP1AR	ENSG00000138660	1.81306	0.000770107	0.049468
TIFA	ENSG00000145365	1.82165	0.00316139	0.0822145
CLEC1B	ENSG00000165682	1.82604	0.00212369	0.0766582
GPCPD1	ENSG00000125772	1.82789	0.00138209	0.0464746
NBPF19	ENSG00000271383	1.82835	0.000446532	0.0295276
LYST	ENSG00000143669	1.83826	0.00025784	0.0242095
CMTM6	ENSG00000091317	1.83918	0.000920955	0.0364476
CD58	ENSG00000116815	1.84416	0.00307651	0.0646004
SH3BGRL	ENSG00000131171	1.84589	0.00406226	0.0764588
CCRL2	ENSG00000121797	1.84811	0.00102586	0.0396024
RIT1	ENSG00000143622	1.84882	0.00012933	0.0170041
PICALM	ENSG00000073921	1.84926	0.000422837	0.0291313
RNF141	ENSG00000110315	1.85027	0.000112447	0.0162074
SERINC1	ENSG00000111897	1.86091	0.000380594	0.0246919
CLEC7A	ENSG00000172243	1.87505	0.000164483	0.0190344
SLC38A2	ENSG00000134294	1.88122	0.000248176	0.0240242
JAKMIP2	ENSG00000176049	1.88336	0.00029726	0.0275394
IFNGR1	ENSG00000027697	1.89006	0.00039463	0.0291313
PTEN	ENSG00000171862	1.89145	0.00209978	0.0552706
TAF13	ENSG00000197780	1.89992	0.000971202	0.0495359
ARPC5	ENSG00000162704	1.90863	0.000738453	0.0354972
JMJD1C	ENSG00000171988	1.91185	0.000281234	0.0249138
CAPZA2	ENSG00000198898	1.91858	3.22239e-05	0.00942746
YPEL5	ENSG00000119801	1.91905	8.98992e-05	0.0150874
ATP6V1A	ENSG00000114573	1.92615	0.00016365	0.0193056
GOLGA7	ENSG00000147533	1.94367	0.00100495	0.0333741
ABHD5	ENSG00000011198	1.9462	9.53369e-05	0.0157003
SGTB	ENSG00000197860	1.95141	0.000156074	0.0184659
SNX10	ENSG00000086300	1.97894	0.00214078	0.0557127
DEFA1	ENSG00000206047	1.98383	0.00837694	0.0985884
TGFBR1	ENSG00000106799	1.99899	7.45155e-05	0.0131131
RP2	ENSG00000102218	2.00158	0.000524078	0.0362357
SUCNR1	ENSG00000198829	2.01832	0.00214618	0.0647151
SLC25A13	ENSG00000004864	2.02674	0.000418843	0.0291313
LAMP2	ENSG00000005893	2.03406	0.000101292	0.0154702
MTHFS	ENSG00000136371	2.03467	6.31674e-09	1.9671e-05
P2RY13	ENSG00000181631	2.04171	0.00281675	0.0652297
EVI2A	ENSG00000126860	2.044	0.00629814	0.0920837
MBOAT2	ENSG00000143797	2.04819	0.00226604	0.0552706
LY96	ENSG00000154589	2.05075	0.00678592	0.0901023
C5orf58	ENSG00000234511	2.06521	0.00106545	0.0390139
VNN1	ENSG00000112299	2.10408	0.000373708	0.0281244
NAMPT	ENSG00000105835	2.10435	0.000672532	0.0335688
CXCR4	ENSG00000121966	2.10535	0.000100096	0.0154702
LAMTOR3	ENSG00000109270	2.10604	0.00106876	0.0341681
SRGN	ENSG00000122862	2.11323	0.00116432	0.0417913
CASP5	ENSG00000137757	2.12607	0.000130542	0.0170041
FCHSD2	ENSG00000137478	2.13056	9.78388e-06	0.00531352
ADGRE3	ENSG00000131355	2.13559	0.00127111	0.0437739
VNN2	ENSG00000112303	2.13945	0.00239655	0.0602079
LSMEM1	ENSG00000181016	2.14099	0.000119088	0.0150874
KRAS	ENSG00000133703	2.15132	3.81117e-05	0.0115222
LRRC70	ENSG00000186105	2.15956	0.00107598	0.0413398
LTA4H	ENSG00000111144	2.16337	3.60471e-05	0.0115222
ZNF438	ENSG00000183621	2.16747	1.38735e-05	0.00531352
RAP1A	ENSG00000116473	2.1759	0.000327279	0.023702
NSMAF	ENSG00000035681	2.20706	0.000531889	0.0307221
USF3	ENSG00000176542	2.21912	7.54516e-05	0.0167468
CLEC12A	ENSG00000172322	2.24109	0.00390309	0.0737777
GBE1	ENSG00000114480	2.25206	5.99206e-05	0.0145108
UBE2B	ENSG00000119048	2.25721	0.000156214	0.0167468
FBXL5	ENSG00000118564	2.25727	0.000340535	0.0275862
SPP1	ENSG00000118785	2.26233	0.000263508	0.0242095
STEAP4	ENSG00000127954	2.28291	0.000120493	0.0169702
CLEC4A	ENSG00000111729	2.28566	0.000394887	0.0286576
TMSB4X	ENSG00000205542	2.2943	8.8381e-05	0.0154702
ATP6V1C1	ENSG00000155097	2.33826	6.41285e-05	0.0148966
RPS4Y1	ENSG00000129824	2.34093	0.00441216	0.088015
RAB32	ENSG00000118508	2.34456	0.00010583	0.0170041
SGK1	ENSG00000118515	2.34691	5.17041e-07	0.00110692
RNF13	ENSG00000082996	2.35604	1.70118e-05	0.00809332
SDCBP	ENSG00000137575	2.43938	7.65448e-05	0.0150874
C9orf72	ENSG00000147894	2.44026	0.000131435	0.0170041
WDR74	ENSG00000133316	2.447	0.000701889	0.0318289
QPCT	ENSG00000115828	2.51225	2.43798e-05	0.00944017
RGS2	ENSG00000116741	2.51261	0.00108495	0.0410161
S100A8	ENSG00000143546	2.5145	0.00105457	0.0402246
H3-3A	ENSG00000163041	2.54948	3.53447e-05	0.0114624
BCL2A1	ENSG00000140379	2.56813	0.000621438	0.0321524
GNG10	ENSG00000242616	2.62103	0.000589614	0.0291313
CREB5	ENSG00000146592	2.68929	9.17286e-05	0.0148966
TNFSF8	ENSG00000106952	2.8015	1.17812e-05	0.00823
DNAJC25-GNG10	ENSG00000244115	2.8039	0.000206893	0.0206448
ZNF354B	ENSG00000178338	2.8869	0.000127506	0.0154702
ZFYVE16	ENSG00000039319	2.94676	8.18369e-07	0.00119429
PTCH2	ENSG00000117425	2.97157	0.000256645	0.0242095
HBB	ENSG00000244734	2.98732	0.00363619	0.0714183
CXCL8	ENSG00000169429	3.08454	0.000193339	0.0196447
AFF2	ENSG00000155966	3.29017	1.95399e-05	0.00814733
DDX3Y	ENSG00000067048	3.37042	0.000107047	0.0150874
RIMBP3C	ENSG00000183246	3.63421	5.51619e-05	0.0115222
TNFSF15	ENSG00000181634	3.75511	1.04039e-06	0.00119429
HBA2	ENSG00000188536	4.11928	0.000670308	0.0323617

## Sheet: S8b Bacterial vs COVID
Name	ENSEMBL ID	log2FoldChange	pvalue	padj
CMPK2	ENSG00000134326	3.52326	7.71816e-08	5.6318e-05
RSAD2	ENSG00000134321	3.51881	6.29304e-09	1.00929e-05
IFI27	ENSG00000165949	2.7733	2.232e-06	0.000700724
ALOX15	ENSG00000161905	2.21797	0.00318964	0.0698872
TM4SF19	ENSG00000145107	2.21454	8.26113e-06	0.00294759
SIGLEC1	ENSG00000088827	2.2024	0.000928727	0.0477543
LY6E	ENSG00000160932	2.09937	0.000102037	0.00554947
EPSTI1	ENSG00000133106	2.07921	2.36148e-05	0.00449119
OAS1	ENSG00000089127	2.05627	3.51056e-05	0.00713756
SUCNR1	ENSG00000198829	2.05123	0.000386749	0.0452797
FADS3	ENSG00000221968	2.04788	0.000175912	0.0156395
METTL7B	ENSG00000170439	2.03332	0.000101844	0.0189739
SMTNL1	ENSG00000214872	2.02544	0.00268899	0.0861653
SPP1	ENSG00000118785	1.98191	9.79098e-05	0.00579507
SCGB1A1	ENSG00000149021	1.96142	0.000930842	0.0208127
JAKMIP2	ENSG00000176049	1.96026	7.90891e-06	0.00752471
FAM20C	ENSG00000177706	1.95984	0.00100821	0.030594
EMP1	ENSG00000134531	1.949	3.74914e-06	0.000680173
IFI44	ENSG00000137965	1.89022	0.00222043	0.053112
IFI44L	ENSG00000137959	1.83412	0.00106418	0.0348868
PLAAT4	ENSG00000133321	1.79655	0.00149504	0.0616818
PER3	ENSG00000049246	1.79235	0.0014551	0.0929176
CYP27A1	ENSG00000135929	1.79089	0.000857233	0.0196025
TSPAN17	ENSG00000048140	1.772	0.00125675	0.0909469
CTSL	ENSG00000135047	1.76731	0.000766015	0.0181349
OAS3	ENSG00000111331	1.72107	0.00022594	0.0122503
RGCC	ENSG00000102760	1.7049	0.000375368	0.0114366
COA6	ENSG00000168275	1.69703	0.000401098	0.0461582
AC119674.2	ENSG00000284686	1.67682	0.00258957	0.0845552
UAP1L1	ENSG00000197355	1.67605	0.00246324	0.0895167
MYO1E	ENSG00000157483	1.67112	0.000340953	0.0163034
LMNA	ENSG00000160789	1.63571	0.00714206	0.0895167
CD22	ENSG00000012124	1.62171	0.00226683	0.0376981
PRF1	ENSG00000180644	1.61681	0.00141013	0.0925795
TNS3	ENSG00000136205	1.60193	8.03323e-05	0.00482549
SLC16A10	ENSG00000112394	1.57953	0.00278076	0.060983
SLC23A2	ENSG00000089057	1.5467	3.70763e-05	0.00626293
AHNAK	ENSG00000124942	1.54396	0.000425273	0.0163949
SEMA3C	ENSG00000075223	1.53346	7.78622e-05	0.00752471
CD109	ENSG00000156535	1.52764	0.000516096	0.0985012
A2M	ENSG00000175899	1.52745	0.00180213	0.0782946
TMEM158	ENSG00000249992	1.52226	0.000950941	0.0726997
CCL2	ENSG00000108691	1.50704	0.00205236	0.0448383
GPNMB	ENSG00000136235	1.50294	0.00215299	0.0397254
PI4K2A	ENSG00000155252	1.50157	0.000206471	0.0577908
CAB39L	ENSG00000102547	1.50078	0.000359137	0.0300328
IFI6	ENSG00000126709	1.49407	0.00944001	0.0810271
NR1H3	ENSG00000025434	1.49057	0.00238627	0.0577908
PLA2G7	ENSG00000146070	1.4895	0.000247649	0.0148275
SLC17A5	ENSG00000119899	1.47663	5.82772e-05	0.00835152
LGMN	ENSG00000100600	1.46729	0.000184749	0.00752471
CTSB	ENSG00000164733	1.46247	0.000105399	0.00558338
SPINK1	ENSG00000164266	1.45722	0.00154486	0.0447646
HEBP1	ENSG00000013583	1.45038	0.000346772	0.0212605
CD9	ENSG00000010278	1.44173	5.70002e-05	0.00485267
SDC2	ENSG00000169439	1.43719	0.002883	0.0616818
ZCCHC2	ENSG00000141664	1.41484	0.0012781	0.0346278
SDS	ENSG00000135094	1.41371	0.00483169	0.0591236
AC068580.4	ENSG00000250644	1.41023	0.00208154	0.0448383
PLBD2	ENSG00000151176	1.40484	0.000271773	0.0252057
CDCP1	ENSG00000163814	1.40214	7.11404e-05	0.0101344
KLHDC8B	ENSG00000185909	1.39513	0.000539546	0.0609064
VAT1	ENSG00000108828	1.39052	0.000222451	0.00859256
TTYH3	ENSG00000136295	1.38699	0.00356989	0.0698872
DPP7	ENSG00000176978	1.37186	0.00337667	0.0653534
FNIP2	ENSG00000052795	1.37119	0.000471803	0.0174217
P2RX7	ENSG00000089041	1.36327	0.00247149	0.0897478
RIMKLB	ENSG00000166532	1.35711	0.000944503	0.0411223
SORBS3	ENSG00000120896	1.34574	0.00364961	0.0746628
RRN3	ENSG00000085721	1.3403	0.000617407	0.0445979
PHC1	ENSG00000111752	1.33462	0.000376685	0.0340752
KY	ENSG00000174611	1.31757	0.00194149	0.0481541
MAP4K3	ENSG00000011566	1.29311	0.00203527	0.0645133
RGL1	ENSG00000143344	1.29284	0.00265845	0.0718256
MYOF	ENSG00000138119	1.28468	0.0016758	0.0591236
ACP5	ENSG00000102575	1.27397	0.0071259	0.0741462
CD84	ENSG00000066294	1.2713	0.0021339	0.0577908
ST14	ENSG00000149418	1.27123	0.00166292	0.0747548
PARP12	ENSG00000059378	1.26636	0.00134039	0.0413795
SPSB1	ENSG00000171621	1.26529	0.000378194	0.0763636
NIBAN2	ENSG00000136830	1.26	0.00208174	0.0509621
DUSP10	ENSG00000143507	1.25443	0.00110961	0.0563576
GPX4	ENSG00000167468	1.2521	0.00463014	0.0698872
NLN	ENSG00000123213	1.22858	0.00567277	0.0879476
SPTBN1	ENSG00000115306	1.22735	0.000358195	0.0311106
AC099489.1	ENSG00000188897	1.22175	0.00993403	0.0909469
COL4A2	ENSG00000134871	1.20508	0.00274442	0.0944285
SP140L	ENSG00000185404	1.20415	0.00208001	0.0803786
ATF3	ENSG00000162772	1.18709	0.00831368	0.0968483
TGFBI	ENSG00000120708	1.18577	0.00608259	0.0600713
ARHGAP21	ENSG00000107863	1.18044	0.00214908	0.0838244
PRDX1	ENSG00000117450	1.17813	0.00117951	0.0249848
DAB2	ENSG00000153071	1.17022	0.000491439	0.0207009
TLK1	ENSG00000198586	1.1688	0.000192366	0.0116092
AHR	ENSG00000106546	1.15409	0.00268173	0.0430952
UCP2	ENSG00000175567	1.15035	0.00556987	0.0609064
CDR2	ENSG00000140743	1.14918	0.000965406	0.0550613
DUSP4	ENSG00000120875	1.13823	0.00152027	0.0618512
ADA2	ENSG00000093072	1.13463	0.00142677	0.0413795
DENND2D	ENSG00000162777	1.12106	0.00351725	0.0483946
SGTB	ENSG00000197860	1.12093	0.00378362	0.0616818
TSC22D1	ENSG00000102804	1.11694	0.00159547	0.0577908
CREG1	ENSG00000143162	1.1165	0.0103138	0.0785879
LIPA	ENSG00000107798	1.11643	0.00702069	0.0883664
VPS13D	ENSG00000048707	1.10254	0.00169153	0.0411223
GM2A	ENSG00000196743	1.09706	0.00119981	0.0260391
CYFIP1	ENSG00000273749	1.09002	0.00407662	0.0722397
TRPM7	ENSG00000092439	1.08437	0.00232964	0.0397254
ATP6V1F	ENSG00000128524	1.07584	0.00334006	0.0456882
M6PR	ENSG00000003056	1.06992	0.00107921	0.0234098
SERINC5	ENSG00000164300	1.05989	0.00017062	0.0143247
UQCRC2	ENSG00000140740	1.04865	0.00129758	0.0348297
CIR1	ENSG00000138433	1.04683	0.00318609	0.0577908
PDP1	ENSG00000164951	1.04213	0.000681975	0.0616818
LGALS3	ENSG00000131981	1.04004	0.00653018	0.0845552
TRIM33	ENSG00000197323	1.04001	0.00178861	0.0340752
FABP5	ENSG00000164687	1.03621	0.00205038	0.0352743
FCHSD2	ENSG00000137478	1.03107	0.00357779	0.0676638
TXNRD1	ENSG00000198431	1.00875	0.00743326	0.072087
LHFPL2	ENSG00000145685	1.00751	0.00310468	0.0618512
ARL4C	ENSG00000188042	1.00715	0.00410713	0.0909469
PCM1	ENSG00000078674	0.988362	0.00589921	0.0591616
CAPN2	ENSG00000162909	0.963775	0.00182345	0.0465526
TRIO	ENSG00000038382	0.963021	0.00462326	0.0772937
AKR1A1	ENSG00000117448	0.956567	0.00297926	0.0610426
DTNB	ENSG00000138101	0.935111	0.00232289	0.0909469
HPSE	ENSG00000173083	0.934487	0.00585516	0.0921499
ZFYVE26	ENSG00000072121	0.925846	0.00360084	0.0676638
RPS28	ENSG00000233927	0.914802	0.0113508	0.0909469
PDPK1	ENSG00000140992	0.901346	0.00591411	0.0591616
PCID2	ENSG00000126226	0.901034	0.000845365	0.038846
FAM20A	ENSG00000108950	0.892536	0.00245405	0.0936755
PDXDC1	ENSG00000179889	0.88948	0.00316863	0.0456882
PLEKHA2	ENSG00000169499	0.844639	0.000530003	0.0187789
EFR3A	ENSG00000132294	0.837667	0.00424679	0.0734424
GNPTAB	ENSG00000111670	0.834693	0.00382878	0.0765818
DDX24	ENSG00000089737	0.832766	0.00209943	0.082415
DYNC1H1	ENSG00000197102	0.70974	0.00207904	0.033427
ATP2A2	ENSG00000174437	0.679537	0.00735297	0.0722397
SET	ENSG00000119335	0.573855	0.00661736	0.0848582
SNRNP200	ENSG00000144028	0.499703	0.00839169	0.0971826
AC118281.1	ENSG00000288380	0.316956	1.1251e-12	1.81081e-07
PCSK5	ENSG00000099139	-0.1177	0.00884478	0.0848472
AREL1	ENSG00000119682	-0.655328	0.00367545	0.0448383
ATM	ENSG00000149311	-0.67461	0.00368243	0.0611709
OSBPL9	ENSG00000117859	-0.721834	0.0021979	0.0344096
ZNF106	ENSG00000103994	-0.740708	0.0046476	0.0773009
ERN1	ENSG00000178607	-0.757934	0.00871996	0.0773009
DOCK8	ENSG00000107099	-0.78157	0.00831486	0.0750319
FAM177A1	ENSG00000151327	-0.800365	0.000219929	0.00752471
INPP5D	ENSG00000168918	-0.803184	0.00426435	0.0764013
STAT5B	ENSG00000173757	-0.828551	0.0127651	0.0968483
ALDH2	ENSG00000111275	-0.840432	0.00134873	0.0594716
LAT2	ENSG00000086730	-0.841222	0.0111181	0.0898285
MSN	ENSG00000147065	-0.842136	0.00578202	0.0617255
PECAM1	ENSG00000261371	-0.845577	0.0130177	0.0976963
RNF10	ENSG00000022840	-0.848036	0.0138666	0.0934579
MPPE1	ENSG00000154889	-0.85345	0.00210577	0.0655529
SMARCB1	ENSG00000099956	-0.866318	0.00104899	0.0573958
RBMS1	ENSG00000153250	-0.869769	0.00319746	0.0448383
CCDC91	ENSG00000123106	-0.87018	0.00403304	0.0722309
ANO10	ENSG00000160746	-0.874492	0.00573168	0.0971826
MYH9	ENSG00000100345	-0.882441	0.00603011	0.0680666
NARF	ENSG00000141562	-0.882578	0.00192502	0.0479699
KLF7	ENSG00000118263	-0.886714	0.0103322	0.0785879
UBE2F	ENSG00000184182	-0.894797	0.000608934	0.0246848
PPP4R2	ENSG00000163605	-0.897367	0.00169085	0.0321567
MEFV	ENSG00000103313	-0.90723	0.00574291	0.0616818
MAEA	ENSG00000090316	-0.907846	0.0067592	0.0722397
CHP2	ENSG00000166869	-0.911534	0.00127791	0.0615022
NUP98	ENSG00000110713	-0.914689	0.00124501	0.0234951
GPR132	ENSG00000183484	-0.922906	0.00689315	0.0976963
VPS37B	ENSG00000139722	-0.923416	0.00673389	0.0722397
SH3KBP1	ENSG00000147010	-0.92629	0.00312363	0.0577908
SORT1	ENSG00000134243	-0.92873	0.00573963	0.0630958
MARCHF5	ENSG00000198060	-0.931602	0.00341127	0.0985012
NIN	ENSG00000100503	-0.932867	0.00531363	0.0600713
KIF21B	ENSG00000116852	-0.935785	0.000934016	0.0448383
SLC37A3	ENSG00000157800	-0.947442	0.000493577	0.0376981
CCND3	ENSG00000112576	-0.950788	0.0100197	0.0909469
PRKAR1A	ENSG00000108946	-0.952864	0.00865145	0.0838908
INO80C	ENSG00000153391	-0.959763	0.0142545	0.0951539
VAPA	ENSG00000101558	-0.960223	0.0132278	0.0985012
RNF44	ENSG00000146083	-0.962676	0.00705356	0.099039
BORCS5	ENSG00000165714	-0.963113	0.00176797	0.0577908
ACOX1	ENSG00000161533	-0.964038	0.00709125	0.0993128
SUPT6H	ENSG00000109111	-0.974636	0.00188555	0.0436142
RALBP1	ENSG00000017797	-0.982919	0.000679423	0.0303576
RILPL2	ENSG00000150977	-0.984336	0.00149021	0.0307561
CDC42	ENSG00000070831	-0.98499	0.0102207	0.0916938
PAM	ENSG00000145730	-0.993585	0.00147384	0.0667785
THOC5	ENSG00000100296	-0.996372	0.00168478	0.0591616
GNB2	ENSG00000172354	-1.00084	0.00866248	0.0722309
PRDM5	ENSG00000138738	-1.00696	0.00474784	0.0708094
DDIT4	ENSG00000168209	-1.00802	0.0103184	0.0857986
CHMP2A	ENSG00000130724	-1.01229	0.0089756	0.0853987
ERGIC1	ENSG00000113719	-1.01817	0.00292255	0.0456882
PRR13	ENSG00000205352	-1.0188	0.00234404	0.038846
ZNF250	ENSG00000196150	-1.01921	0.0065313	0.0680666
ENO3	ENSG00000108515	-1.02615	0.00511131	0.0824671
MRVI1	ENSG00000072952	-1.02899	0.00285264	0.0968483
KCNE1	ENSG00000180509	-1.03195	0.00232874	0.0550041
PPP4R1	ENSG00000154845	-1.03263	0.00662554	0.0667785
AATK	ENSG00000181409	-1.03364	0.00621449	0.0698872
IL1RAP	ENSG00000196083	-1.03713	0.00597956	0.0677901
SSH2	ENSG00000141298	-1.04075	0.00234185	0.0477543
AP3B2	ENSG00000103723	-1.04262	0.00127874	0.0543408
JADE1	ENSG00000077684	-1.04909	0.00277974	0.0722397
CD37	ENSG00000104894	-1.04995	0.0142199	0.0951539
MPZL1	ENSG00000197965	-1.05044	0.00254536	0.0722397
RCSD1	ENSG00000198771	-1.05139	0.000352762	0.0307881
HK3	ENSG00000160883	-1.05458	0.0080488	0.0741268
APOBEC3A	ENSG00000128383	-1.05724	0.0063859	0.0653534
PRKAA1	ENSG00000132356	-1.05834	0.00515587	0.0731569
DR1	ENSG00000117505	-1.06094	0.00305348	0.0923031
NIBAN1	ENSG00000135842	-1.06097	0.00133921	0.02764
TES	ENSG00000135269	-1.06303	0.00589821	0.0898435
ARHGEF40	ENSG00000165801	-1.06878	0.0051764	0.0732786
CBWD3	ENSG00000196873	-1.06974	0.0033747	0.0909469
TPR	ENSG00000047410	-1.0699	0.00721805	0.0722309
ADAT1	ENSG00000065457	-1.07314	0.00721239	0.0897478
NQO2	ENSG00000124588	-1.07471	0.00405619	0.0722397
ABCA2	ENSG00000107331	-1.08081	0.00237049	0.0876105
DYSF	ENSG00000135636	-1.08552	0.00753604	0.0722309
RP1L1	ENSG00000183638	-1.08582	0.00408311	0.0909469
ANKS1A	ENSG00000064999	-1.08607	0.00111607	0.0448286
PHC2	ENSG00000134686	-1.08776	0.00480398	0.0604805
PADI2	ENSG00000117115	-1.08945	0.0037793	0.0698872
ALOX5	ENSG00000012779	-1.09193	0.00597463	0.0629468
SPATA13	ENSG00000182957	-1.09409	0.00356219	0.0604805
GPSM3	ENSG00000213654	-1.10157	0.00948242	0.0747548
NMNAT3	ENSG00000163864	-1.10199	0.0108234	0.0892627
RGS14	ENSG00000169220	-1.10388	0.00491185	0.0722309
ACAP1	ENSG00000072818	-1.10866	0.000132594	0.00766753
STAU2	ENSG00000040341	-1.10883	0.00280769	0.0958679
SRPK2	ENSG00000135250	-1.11467	0.00214403	0.0454747
DPY19L3	ENSG00000178904	-1.11484	0.00107965	0.0897478
RNASET2	ENSG00000026297	-1.12035	0.0026074	0.0439521
GPAT3	ENSG00000138678	-1.13237	0.00661099	0.0848582
ELOVL5	ENSG00000012660	-1.13591	0.0089917	0.0786702
ADGRV1	ENSG00000164199	-1.13634	0.000820955	0.0315282
SIGLEC10	ENSG00000142512	-1.13742	0.00635276	0.0929176
CAB39	ENSG00000135932	-1.13796	0.00442281	0.0502962
CFL1	ENSG00000172757	-1.1421	0.00594878	0.0789264
AGAP2	ENSG00000135439	-1.14248	0.00257306	0.0909469
AGFG1	ENSG00000173744	-1.14447	0.0113532	0.0841537
S100A11	ENSG00000163191	-1.14569	0.0136302	0.0925795
TYROBP	ENSG00000011600	-1.14775	0.00871776	0.0773009
SORL1	ENSG00000137642	-1.14881	0.00649537	0.0843527
DUSP2	ENSG00000158050	-1.15262	0.00662535	0.0616818
TGFBR2	ENSG00000163513	-1.15397	0.0045583	0.0577908
MAP2K3	ENSG00000034152	-1.1543	0.00556484	0.0653534
EIF4A3	ENSG00000141543	-1.16114	0.00209949	0.0511941
PPP3CA	ENSG00000138814	-1.16144	0.000695545	0.0465526
ETS2	ENSG00000157557	-1.16413	0.00667355	0.0676538
FBXW2	ENSG00000119402	-1.16603	0.00244979	0.0720256
PCTP	ENSG00000141179	-1.16765	0.00320674	0.0783531
ARHGAP15	ENSG00000075884	-1.17087	0.00829779	0.0747548
FPR1	ENSG00000171051	-1.17374	0.00987104	0.0765818
R3HDM4	ENSG00000198858	-1.17838	0.000118136	0.00656585
MAPK14	ENSG00000112062	-1.17912	0.00833022	0.0747548
DGKD	ENSG00000077044	-1.18054	0.000295431	0.0128432
CINP	ENSG00000100865	-1.19171	0.000636982	0.0664235
OAZ2	ENSG00000180304	-1.19172	0.00300582	0.0411223
SYNE1	ENSG00000131018	-1.19239	0.000210806	0.01176
C5AR1	ENSG00000197405	-1.19453	0.00366977	0.0448383
JPT1	ENSG00000189159	-1.20219	0.00113938	0.0326356
MCTP2	ENSG00000140563	-1.20439	0.00288803	0.0436142
RGS3	ENSG00000138835	-1.2048	0.000520787	0.0600713
RALB	ENSG00000144118	-1.21046	0.00342278	0.0439521
SCGB3A2	ENSG00000164265	-1.21069	0.00353284	0.0517178
NCF4	ENSG00000100365	-1.21117	0.00259562	0.0439521
TMEM120A	ENSG00000189077	-1.21138	0.0004048	0.0180475
TRIM27	ENSG00000204713	-1.22127	0.00279296	0.0951539
ENTPD1	ENSG00000138185	-1.2233	3.64045e-05	0.00294759
TAGLN2	ENSG00000158710	-1.22437	0.00344987	0.046749
MAML3	ENSG00000196782	-1.22704	0.000859454	0.0436629
LTB4R	ENSG00000213903	-1.22724	0.00178065	0.0477543
IGSF6	ENSG00000140749	-1.22929	0.00468678	0.0600713
TKT	ENSG00000163931	-1.22944	0.00160829	0.0397292
CRISPLD2	ENSG00000103196	-1.23661	6.12047e-06	0.0011779
SKAP2	ENSG00000005020	-1.23805	0.00355616	0.0604805
TNFRSF10B	ENSG00000120889	-1.23901	0.00399331	0.051414
PXYLP1	ENSG00000155893	-1.2393	0.00355987	0.0930497
PFN1	ENSG00000108518	-1.24137	0.00315358	0.0577908
NDEL1	ENSG00000166579	-1.24549	0.00217586	0.0367943
MYL6	ENSG00000092841	-1.24623	0.00477188	0.0604805
RIPOR2	ENSG00000111913	-1.24655	0.00290841	0.0553652
SERPINA1	ENSG00000197249	-1.24821	0.00823611	0.0808961
FRMD4B	ENSG00000114541	-1.24872	0.000563496	0.0163034
GADD45A	ENSG00000116717	-1.24958	0.00148256	0.0667785
PRKDC	ENSG00000253729	-1.25079	0.00312537	0.0618512
RNF167	ENSG00000108523	-1.2576	0.000379866	0.01176
JUNB	ENSG00000171223	-1.26408	0.00520046	0.07331
PLAUR	ENSG00000011422	-1.26802	0.00555784	0.0577908
MAPRE1	ENSG00000101367	-1.26806	0.00465225	0.0698872
IGF1R	ENSG00000140443	-1.2683	8.3938e-06	0.00162143
FLI1	ENSG00000151702	-1.27066	0.000567101	0.0405859
LYRM7	ENSG00000186687	-1.27101	0.00261077	0.0916938
RTF2	ENSG00000022277	-1.27153	0.000753198	0.0178941
LPGAT1	ENSG00000123684	-1.27261	0.00013636	0.0120272
TERF2IP	ENSG00000166848	-1.27609	0.000580392	0.0436142
ZFP36	ENSG00000128016	-1.27895	0.00382533	0.0618512
PGK1	ENSG00000102144	-1.28115	0.00401171	0.0563312
MLKL	ENSG00000168404	-1.28126	0.000514453	0.014537
S100A4	ENSG00000196154	-1.28436	0.00879172	0.0777658
MYLK	ENSG00000065534	-1.28572	0.00185022	0.0649434
LRRK2	ENSG00000188906	-1.29345	0.00487786	0.0577908
FLOT2	ENSG00000132589	-1.29474	0.00315952	0.0448383
EGR3	ENSG00000179388	-1.29492	0.00132824	0.0352454
SIAE	ENSG00000110013	-1.2973	0.00168461	0.0664235
MEGF9	ENSG00000106780	-1.30027	0.0025916	0.0577908
CES1	ENSG00000198848	-1.30235	0.00191342	0.0437635
ATP11B	ENSG00000058063	-1.3026	0.00540173	0.0604805
REPS2	ENSG00000169891	-1.30865	0.0018594	0.0346278
SEC62	ENSG00000008952	-1.31293	0.00889752	0.0722397
CNN2	ENSG00000064666	-1.31343	0.000195159	0.00752471
DAPK2	ENSG00000035664	-1.31583	0.000948701	0.0830751
CASP4	ENSG00000196954	-1.31649	0.00912173	0.0861653
DCUN1D3	ENSG00000188215	-1.32017	5.56724e-05	0.00942681
NR4A3	ENSG00000119508	-1.32277	0.00298673	0.0563312
IPCEF1	ENSG00000074706	-1.32297	0.00220777	0.0848472
ADD3	ENSG00000148700	-1.32299	0.00383344	0.0517178
KIAA0040	ENSG00000235750	-1.3231	0.0014872	0.0378259
COTL1	ENSG00000103187	-1.32319	0.000792005	0.0202783
TMEM154	ENSG00000170006	-1.33418	0.00479804	0.0713845
MMP25	ENSG00000008516	-1.33528	0.00185972	0.0312148
APBB1IP	ENSG00000077420	-1.33845	0.00300406	0.0411223
ADAM19	ENSG00000135074	-1.3411	0.000299508	0.0445979
S100A6	ENSG00000197956	-1.34181	0.00750524	0.0909469
FYB2	ENSG00000187889	-1.34215	0.000846968	0.0321567
LTB	ENSG00000227507	-1.3453	0.0021622	0.0577908
TLR4	ENSG00000136869	-1.34735	0.0117129	0.0918456
RUBCNL	ENSG00000102445	-1.35036	0.00632635	0.0652459
EHD1	ENSG00000110047	-1.3556	0.00161388	0.0397292
TPM4	ENSG00000167460	-1.35839	7.65446e-05	0.00485267
TMX4	ENSG00000125827	-1.35854	0.00200523	0.0557551
CAP1	ENSG00000131236	-1.36171	0.000798776	0.018644
RPS6KA5	ENSG00000100784	-1.36651	0.000581194	0.0312148
LAMB3	ENSG00000196878	-1.36825	0.00262127	0.0577908
DHRS7	ENSG00000100612	-1.37292	0.000529589	0.0187789
ITPRIP	ENSG00000148841	-1.37312	0.00124971	0.0258441
NLRP12	ENSG00000142405	-1.37552	0.000220554	0.0139492
PPP1R15A	ENSG00000087074	-1.37636	0.00442834	0.0550613
TNFAIP3	ENSG00000118503	-1.37977	0.00418564	0.053112
MTF1	ENSG00000188786	-1.38663	0.00283944	0.0439521
USP10	ENSG00000103194	-1.39086	3.3255e-05	0.00290287
MCEMP1	ENSG00000183019	-1.39189	0.00216883	0.0367943
HES1	ENSG00000114315	-1.3959	0.000615313	0.0405904
CKAP4	ENSG00000136026	-1.40345	0.000259389	0.0143247
GPR27	ENSG00000170837	-1.40385	0.000539239	0.033427
CDKN2D	ENSG00000129355	-1.4049	0.00442398	0.0676638
FPR2	ENSG00000171049	-1.40803	0.000543683	0.0161949
CDH17	ENSG00000079112	-1.40885	0.000155406	0.0482683
AOAH	ENSG00000136250	-1.41063	0.00422918	0.0532486
TNFRSF10C	ENSG00000173535	-1.41144	0.00539164	0.0747548
IL10	ENSG00000136634	-1.41165	0.00171361	0.0722397
IFITM2	ENSG00000185201	-1.41408	0.00305842	0.0445979
TGFA	ENSG00000163235	-1.41559	0.000445254	0.0323534
TUBA4A	ENSG00000127824	-1.42086	0.000906975	0.0422973
HSD17B11	ENSG00000198189	-1.42956	0.00355772	0.0476504
RAB37	ENSG00000172794	-1.4402	0.000221682	0.0577908
MGAM2	ENSG00000257743	-1.4476	0.00246166	0.0747548
ROGDI	ENSG00000067836	-1.45118	0.000402894	0.0448383
PGM1	ENSG00000079739	-1.45577	0.00023069	0.0163034
NFKBIZ	ENSG00000144802	-1.45785	0.00191341	0.0437635
VRK1	ENSG00000100749	-1.45919	0.00124779	0.0609064
RNF144B	ENSG00000137393	-1.45947	0.00173085	0.0411223
CPNE5	ENSG00000124772	-1.45956	0.000126448	0.0108612
RTN3	ENSG00000133318	-1.46135	0.000282614	0.00888886
ECHDC3	ENSG00000134463	-1.46277	0.00115492	0.0909469
CA4	ENSG00000167434	-1.46668	0.00209337	0.0861653
IL16	ENSG00000172349	-1.46941	3.97798e-07	0.000152398
MME	ENSG00000196549	-1.47648	0.00452018	0.0787012
MMP9	ENSG00000100985	-1.48542	0.00527705	0.0598356
GRB10	ENSG00000106070	-1.48783	0.000106289	0.00797313
RAB27A	ENSG00000069974	-1.48988	0.000336987	0.0116092
ZNF467	ENSG00000181444	-1.49106	0.000319258	0.0291434
SYAP1	ENSG00000169895	-1.49181	2.74282e-06	0.000795419
CFD	ENSG00000197766	-1.49595	0.000636524	0.0345879
MS4A6A	ENSG00000110077	-1.49961	0.000599048	0.0143247
GALNT3	ENSG00000115339	-1.52082	0.000623326	0.0358993
RGL4	ENSG00000159496	-1.52429	0.000221999	0.00752471
SELPLG	ENSG00000110876	-1.52699	0.000727287	0.0163034
CHD1	ENSG00000153922	-1.53568	0.0010799	0.0208296
CD55	ENSG00000196352	-1.53586	0.000127744	0.00629456
IL18R1	ENSG00000115604	-1.53792	0.000810288	0.0172493
CORO1A	ENSG00000102879	-1.53908	0.000268421	0.0100272
C4orf3	ENSG00000164096	-1.5391	5.34695e-05	0.00551884
FOXP2	ENSG00000128573	-1.54099	0.00108527	0.0531547
TSNAX	ENSG00000116918	-1.54117	0.000309278	0.0228386
RAB3D	ENSG00000105514	-1.54585	4.4311e-05	0.00766753
SULT1A1	ENSG00000196502	-1.54607	0.00017888	0.0177356
SRF	ENSG00000112658	-1.54738	3.49205e-05	0.00713756
CD93	ENSG00000125810	-1.54771	0.000208663	0.0117412
FCN1	ENSG00000085265	-1.54862	0.000219321	0.0165811
PIGX	ENSG00000163964	-1.54996	0.00178334	0.058015
AQP9	ENSG00000103569	-1.55316	0.00261657	0.0411223
CEP19	ENSG00000174007	-1.55543	0.000359692	0.07331
ADM	ENSG00000148926	-1.55865	0.000824336	0.0189089
METTL9	ENSG00000197006	-1.57148	0.000632643	0.0174217
MPZL3	ENSG00000160588	-1.572	0.000135066	0.0143247
MXD3	ENSG00000213347	-1.57864	0.000681156	0.0445979
DUSP1	ENSG00000120129	-1.60475	0.00188369	0.0340752
MAP2K6	ENSG00000108984	-1.60741	5.41175e-06	0.00204739
PLP2	ENSG00000102007	-1.60909	0.000774004	0.0249848
TMEM71	ENSG00000165071	-1.61661	0.00169387	0.0321567
FCRL1	ENSG00000163534	-1.61775	0.00186356	0.0594123
SERPINB1	ENSG00000021355	-1.6181	0.000164947	0.00894753
SMAP2	ENSG00000084070	-1.62854	0.0001559	0.00752471
P2RY13	ENSG00000181631	-1.63833	0.00683596	0.0971826
FGD4	ENSG00000139132	-1.63835	0.000143229	0.00686242
AGTPBP1	ENSG00000135049	-1.63957	1.22871e-05	0.00183697
TNF	ENSG00000232810	-1.63984	0.00192906	0.0479699
CNTNAP3	ENSG00000106714	-1.6508	3.64063e-05	0.00365834
LMNB1	ENSG00000113368	-1.6538	0.00178117	0.0331878
PPP2R3B	ENSG00000167393	-1.65382	0.000217388	0.0591616
CDADC1	ENSG00000102543	-1.67066	0.00130329	0.0876105
NDUFB1	ENSG00000183648	-1.67126	0.000454125	0.0171323
IDI1	ENSG00000067064	-1.67441	0.000613753	0.0247296
PLEK	ENSG00000115956	-1.67965	0.00199836	0.0348297
NLRP3	ENSG00000162711	-1.68161	0.00017162	0.0101819
FCGR3B	ENSG00000162747	-1.71446	0.00174753	0.0303576
HSDL2	ENSG00000119471	-1.71723	0.000939359	0.0358993
LST1	ENSG00000204482	-1.71924	3.12105e-05	0.00290287
CPPED1	ENSG00000103381	-1.72828	9.82103e-05	0.00752471
PNPLA8	ENSG00000135241	-1.73435	0.00717679	0.0722309
BASP1	ENSG00000176788	-1.74004	0.0002063	0.0101344
ACTG1	ENSG00000184009	-1.74307	0.000175244	0.00752471
ITPRID1	ENSG00000180347	-1.74355	9.62156e-05	0.0367943
LIPN	ENSG00000204020	-1.74982	0.00642746	0.0610426
NFIL3	ENSG00000165030	-1.75589	0.000191393	0.00752471
OSBPL6	ENSG00000079156	-1.76283	0.000101911	0.0106758
DAAM2	ENSG00000146122	-1.77413	0.000685296	0.0602916
CXCR1	ENSG00000163464	-1.77639	0.000347142	0.0144753
ICAM3	ENSG00000076662	-1.78107	0.000117879	0.00608232
MSL3	ENSG00000005302	-1.7853	2.4147e-06	0.00072776
CDA	ENSG00000158825	-1.78564	0.00126766	0.0391452
FCAR	ENSG00000186431	-1.79696	0.000197717	0.00765133
ALPL	ENSG00000162551	-1.80366	9.28301e-05	0.00685564
HAUS4	ENSG00000092036	-1.82114	1.94393e-05	0.00253524
CLDN10	ENSG00000134873	-1.82253	0.00349445	0.0923031
LILRA5	ENSG00000187116	-1.83615	0.000121948	0.00752471
IL1R2	ENSG00000115590	-1.83711	0.000376315	0.0122503
ST6GALNAC3	ENSG00000184005	-1.84269	2.80186e-05	0.00961094
LIN7A	ENSG00000111052	-1.84655	0.000594772	0.0411223
CEBPD	ENSG00000221869	-1.84661	8.43599e-05	0.00485267
NTRK3	ENSG00000140538	-1.85223	0.000562786	0.0652459
F5	ENSG00000198734	-1.85495	0.000243522	0.0252057
NFE2	ENSG00000123405	-1.85807	0.000269652	0.00961094
NHSL2	ENSG00000204131	-1.86965	2.79856e-06	0.0011779
GPR84	ENSG00000139572	-1.87453	0.00315538	0.0448383
CTR9	ENSG00000198730	-1.87717	7.46967e-05	0.00482549
JAML	ENSG00000160593	-1.88073	7.09649e-05	0.00399602
CCPG1	ENSG00000260916	-1.8873	9.99434e-05	0.00485267
GPR141	ENSG00000187037	-1.8985	0.000173748	0.0102276
LDHA	ENSG00000134333	-1.89917	0.000270452	0.0120272
MARC1	ENSG00000186205	-1.8998	0.000407143	0.0465526
SAMSN1	ENSG00000155307	-1.91772	0.00172476	0.0346278
C19orf38	ENSG00000214212	-1.92856	0.000148577	0.0165811
IMPA2	ENSG00000141401	-1.92978	4.38826e-05	0.00752471
BIN2	ENSG00000110934	-1.94705	3.01077e-06	0.000653404
CXCR2	ENSG00000180871	-1.95634	3.78499e-05	0.00294759
LAMTOR5	ENSG00000134248	-1.9616	0.000132755	0.00893095
IKBIP	ENSG00000166130	-1.97257	0.00017088	0.0517178
AIF1	ENSG00000204472	-1.9791	8.06454e-05	0.00482549
GYG1	ENSG00000163754	-1.9836	1.89537e-05	0.00252564
ACTB	ENSG00000075624	-1.99825	4.5046e-05	0.00326892
C1orf162	ENSG00000143110	-1.99881	4.40667e-05	0.00485267
GCA	ENSG00000115271	-2.00479	0.000270653	0.00939033
BTG2	ENSG00000159388	-2.0064	0.00015574	0.00867847
APMAP	ENSG00000101474	-2.01433	1.12235e-05	0.00204739
ANXA3	ENSG00000138772	-2.01665	0.000304298	0.00926777
G0S2	ENSG00000123689	-2.02896	0.000125978	0.00752471
MANSC1	ENSG00000111261	-2.03624	1.13194e-05	0.00326892
EXOC6	ENSG00000138190	-2.04437	6.4724e-05	0.0101767
EID2B	ENSG00000176401	-2.04674	0.000142386	0.0249554
GMFG	ENSG00000130755	-2.04837	4.12074e-06	0.000700724
PROK2	ENSG00000163421	-2.04957	0.00015042	0.00752471
CEACAM4	ENSG00000105352	-2.05773	3.48621e-05	0.00558338
IL1RN	ENSG00000136689	-2.05962	0.000799888	0.0171323
ACPP	ENSG00000014257	-2.0689	8.5164e-06	0.00211176
PFKFB2	ENSG00000123836	-2.09381	6.82015e-05	0.0100272
RGS2	ENSG00000116741	-2.09576	0.000585581	0.0202783
MGAM	ENSG00000257335	-2.09725	0.000171725	0.00752471
HMGB2	ENSG00000164104	-2.13563	4.88699e-05	0.00339109
CAT	ENSG00000121691	-2.15617	3.41303e-06	0.00162143
EMB	ENSG00000170571	-2.18997	0.00017127	0.00703458
SLCO4C1	ENSG00000173930	-2.2012	1.44559e-05	0.00616997
CSTA	ENSG00000121552	-2.22167	0.00148323	0.0676638
WDR74	ENSG00000133316	-2.22891	0.00147782	0.0299409
CCNJL	ENSG00000135083	-2.24585	7.99793e-08	9.00675e-05
CNTNAP3B	ENSG00000154529	-2.32171	1.18506e-05	0.00357668
TESC	ENSG00000088992	-2.32473	0.000264926	0.0357121
CMTM2	ENSG00000140932	-2.32941	5.4498e-06	0.0011779
HPGD	ENSG00000164120	-2.33379	0.000545713	0.0396636
VNN2	ENSG00000112303	-2.33802	9.92305e-05	0.00707268
RGS18	ENSG00000150681	-2.35566	0.00115412	0.032904
OSM	ENSG00000099985	-2.36348	6.094e-06	0.0011779
FUT7	ENSG00000180549	-2.36397	6.10437e-05	0.0307339
HAP1	ENSG00000173805	-2.37234	0.000187995	0.0303576
CCL20	ENSG00000115009	-2.39126	0.00192205	0.0344096
AREG	ENSG00000109321	-2.40421	6.36879e-06	0.0011779
ACOD1	ENSG00000102794	-2.44147	0.0033979	0.0985012
FKBP5	ENSG00000096060	-2.45609	2.74721e-07	0.000137996
PLAC8	ENSG00000145287	-2.45631	1.05808e-05	0.00162143
SELL	ENSG00000188404	-2.46592	4.79969e-05	0.00364574
DACH1	ENSG00000276644	-2.47059	2.63599e-05	0.00926777
ARHGDIB	ENSG00000111348	-2.49218	9.51098e-07	0.00017671
NME8	ENSG00000086288	-2.54649	7.37146e-07	0.000899593
PADI4	ENSG00000159339	-2.58797	6.02917e-08	4.54279e-05
FOLR3	ENSG00000110203	-2.59635	4.54223e-06	0.00149426
SULT1B1	ENSG00000173597	-2.63884	7.85584e-08	4.51565e-05
PGLYRP1	ENSG00000008438	-2.65001	1.19439e-05	0.00329092
CAMP	ENSG00000164047	-2.6672	0.000225036	0.0163034
PYGL	ENSG00000100504	-2.67025	2.03777e-08	1.64025e-05
IL1B	ENSG00000125538	-2.76106	5.0864e-05	0.00326892
RBP7	ENSG00000162444	-2.78115	2.73194e-06	0.00204739
CST7	ENSG00000077984	-2.78904	5.43786e-07	0.000135605
CD177	ENSG00000204936	-2.8013	1.03291e-05	0.0011779
IL18RAP	ENSG00000115607	-2.83105	1.27471e-07	4.54279e-05
SLC12A5	ENSG00000124140	-2.86544	8.66482e-06	0.0011779
RETN	ENSG00000104918	-2.86695	8.09716e-05	0.0101344
TRO	ENSG00000067445	-2.87447	3.50018e-05	0.00961094
PLBD1	ENSG00000121316	-2.92498	9.58873e-09	1.00929e-05
RAB33A	ENSG00000134594	-2.93742	6.38901e-05	0.0154264
MNDA	ENSG00000163563	-2.93901	7.04266e-05	0.00446177
S100A9	ENSG00000163220	-3.03859	3.98447e-07	0.000107005
TSPAN2	ENSG00000134198	-3.04123	4.97177e-06	0.014537
EGR1	ENSG00000120738	-3.08003	1.03475e-07	4.51565e-05
S100A8	ENSG00000143546	-3.13664	6.28604e-06	0.00102316
OLAH	ENSG00000152463	-3.15421	8.36663e-09	2.30887e-05
S100A12	ENSG00000163221	-3.39341	1.51641e-05	0.00147058
BMX	ENSG00000102010	-3.40548	4.18878e-06	0.00329092
SLC40A1	ENSG00000138449	-3.46371	1.87291e-11	1.81081e-07
PTGS2	ENSG00000073756	-3.48937	5.47745e-07	0.00017671
ARG1	ENSG00000118520	-3.52271	1.33994e-07	0.000156151
HP	ENSG00000257017	-3.58461	7.55753e-07	0.000653404
