# Supplementary material for: Tracheal aspirate RNA sequencing identifies distinct immunological features of COVID-19 ARDS
Source: Nat Commun. 2021 Aug 26;12:5152. doi: 10.1038/s41467-021-25040-5 (PMC8390461; doi:10.1038/s41467-021-25040-5)
Supplement: Supplementary file 11 — Supplementary Data 9 [file 41467_2021_25040_MOESM11_ESM.xlsx]

## Sheet: S9a - Viral vs COVID-ARDS
Pathway	Z score	Overlap P-value	Overlapping genes
Ephrin Receptor Signaling	3.5	0.00151356	ACTR2,ARPC3,ARPC5,CDC42,CREB1,CREB5,CRK,CXCL12,CXCR4,EPHB6,GNA13,GNG10,GNG5,ITGA9,KRAS,PDGFB,RAP1A,RGS3,SDCBP
Rac Signaling	2.64575	0.157398	ACTR2,ARPC3,ARPC5,CDC42,IQGAP1,ITGA9,KRAS,PRKCZ,RAP1A
ERK5 Signaling	2.64575	0.0389045	CREB1,CREB5,GNA13,KRAS,RAP1A,SGK1,YWHAB
IL-8 Signaling	2.49615	0.0251189	BRAF,CDC42,CXCL8,CXCR2,DEFA1,GNA13,GNG10,GNG5,IQGAP1,KRAS,MYL12B,PRKCB,PRKCZ,RAP1A,RHOT2,RND1
Gα12/13 Signaling	2.44949	0.537032	CDC42,CDH12,GNA13,KRAS,MYL12B,RAP1A
TGF-β Signaling	2.44949	0.131826	BMP7,CDC42,IRF7,KRAS,MAPK14,RAP1A,TGFBR1
Inhibition of ARE-Mediated mRNA Degradation Pathway	2.33333	0.281838	MAPK14,NGFR,PAPOLA,PPP2R1A,PPP2R2C,PPP2R5B,TNFSF15,TNFSF8,YWHAB
PI3K/AKT Signaling	2.33333	0.00724436	CXCR2,IFNAR1,IL13RA1,IL17RA,IL17RD,IL20RA,INPP5F,ITGA9,KRAS,LIMS1,PPP2R1A,PPP2R2C,PPP2R5B,PTEN,RAP1A,RHEB,YWHAB
Actin Cytoskeleton Signaling	2.32379	0.00295121	ACTA2,ACTR2,APC,ARPC3,ARPC5,CDC42,CRK,FGF10,FGF13,FGF5,FGF8,GNA13,IQGAP1,ITGA9,KRAS,MPRIP,MYL12B,PDGFB,PPP1R12A,RAP1A,TMSB10/TMSB4X
Cdc42 Signaling	2.3094	1	ACTR2,APC,ARPC3,ARPC5,B2M,CDC42,FCER1G,IQGAP1,ITGA9,MAPK14,MPRIP,MYL12B,PPP1R12A,PRKCZ,TNK2
Melanocyte Development and Pigmentation Signaling	2.23607	0.400867	CREB1,CREB5,CRK,KRAS,RAP1A
Cyclins and Cell Cycle Regulation	2.23607	0.0776247	CDKN2B,E2F3,FBXL5,HDAC10,PPP2R1A,PPP2R2C,PPP2R5B
Remodeling of Epithelial Adherens Junctions	2.23607	0.000758578	ACTA2,ACTR2,APC,ARPC3,ARPC5,CTNNA2,DNM1,IQGAP1,MAPRE1,TUBB8
LPS-stimulated MAPK Signaling	2.12132	0.0338844	CDC42,CREB1,KRAS,MAPK14,PRKCB,PRKCZ,RAP1A,TLR4
Role of MAPK Signaling in Promoting the Pathogenesis of Influenza	2.11058	0.00398107	ATP6AP1L,ATP6AP2,ATP6V0E1,ATP6V1A,ATP6V1C1,ATP6V1D,ATP6V1E1,BRAF,KRAS,MAPK14,PNPLA3,RAP1A
SPINK1 General Cancer Pathway	2	0.363078	KRAS,MT2A,RAP1A,SPINK1
Antiproliferative Role of Somatostatin Receptor 2	2	0.25293	BRAF,GNG10,GNG5,KRAS,RAP1A
iNOS Signaling	2	0.152405	IFNGR1,LY96,MAPK14,TLR4
Estrogen-Dependent Breast Cancer Signaling	2	0.135831	AKR1C1/AKR1C2,CREB1,CREB5,HSD17B11,KRAS,RAP1A
Triacylglycerol Biosynthesis	2	0.0549541	ABHD5,DGAT2,MBOAT2,PLPP3,PNPLA3
GNRH Signaling	1.89737	0.129122	CACNA2D3,CAMK2A,CDC42,CREB1,CREB5,GNG10,GNG5,KRAS,MAPK14,PRKCB,PRKCZ,RAP1A
fMLP Signaling in Neutrophils	1.89737	0.0131826	ACTR2,ARPC3,ARPC5,CDC42,GNA13,GNG10,GNG5,KRAS,NFATC4,PRKCB,PRKCZ,RAP1A
Fc Epsilon RI Signaling	1.88982	0.259418	FCER1G,INPP5F,KRAS,MAPK14,PRKCB,PRKCZ,RAP1A
p38 MAPK Signaling	1.88982	0.151008	CREB1,CREB5,H3-3A/H3-3B,MAPK14,TGFBR1,TIFA,TRADD,TRAF2
Gαs Signaling	1.88982	0.0870964	BRAF,CREB1,CREB5,GNA13,GNG10,GNG5,HCAR3,RAP1A,RGS2
FLT3 Signaling in Hematopoietic Progenitor Cells	1.88982	0.0630957	CBL,CREB1,CREB5,KRAS,MAPK14,RAP1A,STAT2
TREM1 Signaling	1.88982	0.0537032	CASP5,CXCL8,NLRC5,TLR1,TLR4,TLR6,TREM1
Autophagy	1.80739	0.0275423	CREB1,CREB5,IRS1,LAMP2,MAP1LC3B,MLST8,NGFR,NRBF2,PDGFB,PPP2R1A,PPP2R2C,PPP2R5B,PTEN,RB1CC1,TLR4,UVRAG
ERK/MAPK Signaling	1.80739	0.00691831	BRAF,CREB1,CREB5,CRK,DUSP6,ETS1,H3-3A/H3-3B,ITGA9,KRAS,KSR1,LAMTOR3,PPP1R12A,PPP2R1A,PPP2R2C,PPP2R5B,PRKCB,RAP1A,YWHAB
Fcγ Receptor-mediated Phagocytosis in Macrophages and Monocytes	1.73205	0.000870964	ACTA2,ACTR2,ARPC3,ARPC5,CBL,CDC42,CRK,FCGR2A,FCGR3A/FCGR3B,PRKCB,PRKCZ,PTEN
Corticotropin Releasing Hormone Signaling	1.66667	0.12388	ARPC5,BRAF,CACNA2D3,CREB1,CREB5,MAPK14,PRKCB,PRKCZ,PTCH2,RAP1A
G Beta Gamma Signaling	1.66667	0.11749	CACNA2D3,CDC42,GNA13,GNG10,GNG5,KRAS,PRKCB,PRKCZ,RAP1A
Actin Nucleation by ARP-WASP Complex	1.66667	0.00263027	ACTR2,ARPC3,ARPC5,CDC42,ITGA9,KRAS,PPP1R12A,PPP1R12C,RAP1A,RHOT2,RND1
CD28 Signaling in T Helper Cells	1.63299	1	ACTR2,ARPC3,ARPC5,CDC42,FCER1G,NFATC4,PTPRC
Telomerase Signaling	1.63299	0.194536	ETS1,HDAC10,KRAS,PPP2R1A,PPP2R2C,PPP2R5B,RAP1A
BMP signaling pathway	1.63299	0.0891251	BMP7,CHRD,CREB1,KRAS,MAGED1,MAPK14,RAP1A
GM-CSF Signaling	1.63299	0.0891251	BCL2A1,CAMK2A,ETS1,KRAS,PRKCB,RAP1A
Neurotrophin/TRK Signaling	1.63299	0.0501187	CDC42,CREB1,CREB5,KRAS,NGFR,NTRK3,RAP1A
UVC-Induced MAPK Signaling	1.63299	0.0239883	BRAF,KRAS,MAPK14,PRKCB,PRKCZ,RAP1A
Neuroinflammation Signaling Pathway	1.60591	0.0234423	B2M,CALB1,CREB1,CREB5,CX3CL1,CXCL12,CXCL8,GABRA1,GABRB3,GABRG2,GAD2,GDNF,IFNGR1,IRF7,MAPK14,MMP3,NFATC4,NFE2L2,TGFBR1,TLR1,TLR4,TLR6
B Cell Receptor Signaling	1.60357	0.00562341	BCL2A1,BLNK,CAMK2A,CDC42,CREB1,CREB5,ETS1,FCGR2A,INPP5F,KRAS,MAPK14,NFATC4,PAX5,PRKCB,PTEN,PTPRC,RAP1A
Insulin Receptor Signaling	1.50756	0.0457088	CBL,CRK,INPP5F,IRS1,KRAS,PPP1R12A,PRKCZ,PTEN,RAP1A,SGK1,SOCS3
CXCR4 Signaling	1.50756	0.0162181	CDC42,CRK,CXCL12,CXCR4,GNA13,GNG10,GNG5,KRAS,MYL12B,PRKCB,PRKCZ,RAP1A,RHOT2,RND1
NGF Signaling	1.41421	0.151008	CDC42,CREB1,CREB5,CRK,KRAS,NGFR,PRKCZ,RAP1A
Natural Killer Cell Signaling	1.38675	0.103514	B2M,CD48,CDC42,COL1A1,FCER1G,FCGR2A,FCGR3A/FCGR3B,IL15,KRAS,MAPK14,NFATC4,RAP1A,ULBP3
Regulation Of The Epithelial Mesenchymal Transition By Growth Factors Pathway	1.38675	0.00512861	BRAF,CDC42,CDH12,ETS1,FGF10,FGF13,FGF5,FGF8,KRAS,MAPK14,NGFR,PDGFB,RAP1A,TGFBR1,TNFSF15,TNFSF8,ZEB2
Renin-Angiotensin Signaling	1.34164	1	KRAS,MAPK14,PRKCB,PRKCZ,RAP1A
Relaxin Signaling	1.34164	0.516416	BRAF,CREB1,GNA13,GNG10,GNG5,PRKCZ,RAP1A
PAK Signaling	1.34164	0.421697	CDC42,ITGA9,KRAS,MYL12B,PDGFB,RAP1A
Apelin Endothelial Signaling Pathway	1.34164	0.415911	GNA13,GNG10,GNG5,KRAS,PRKCB,PRKCZ,RAP1A
HGF Signaling	1.34164	0.365595	CDC42,ETS1,ITGA9,KRAS,PRKCB,PRKCZ,RAP1A
Role of MAPK Signaling in Inhibiting the Pathogenesis of Influenza	1.34164	0.244906	BRAF,CXCL8,MAPK14,PNPLA3,TLR4
Macropinocytosis Signaling	1.34164	0.11885	CDC42,KRAS,PDGFB,PRKCB,PRKCZ,RAP1A
CCR3 Signaling in Eosinophils	1.34164	0.0758578	GNA13,GNG10,GNG5,KRAS,MAPK14,MPRIP,PPP1R12A,PRKCB,PRKCZ,RAP1A
Renal Cell Carcinoma Signaling	1.34164	0.0630957	CDC42,CRK,ETS1,KRAS,PDGFB,RAP1A,SLC2A1
Role of NFAT in Regulation of the Immune Response	1.26491	1	BLNK,CSNK1E,FCER1G,FCGR1B,FCGR2A,FCGR3A/FCGR3B,GNA13,GNG10,GNG5,KPNA4,KPNA5,KRAS,NFATC4,RAP1A
SAPK/JNK Signaling	1.26491	1	CDC42,CRK,FCER1G,GNA13,GNG10,GNG5,IRS1,KRAS,RAP1A,TRADD,TRAF2
Endocannabinoid Developing Neuron Pathway	1.26491	0.0204174	BRAF,BRCA1,CREB1,CREB5,GNG10,GNG5,KRAS,MAPK14,MLST8,PAX6,RAP1A
HMGB1 Signaling	1.26491	0.00724436	CDC42,CXCL8,IFNGR1,IL11,IL15,KAT6A,KRAS,MAPK14,NGFR,RAP1A,RHOT2,RND1,TLR4,TNFSF15,TNFSF8
Dendritic Cell Maturation	1.21268	1	B2M,CD58,COL1A1,CREB1,CREB5,FCER1G,FCGR1B,FCGR2A,FCGR3A/FCGR3B,IFNAR1,IL15,LTBR,MAPK14,NGFR,PLCD3,PLCE1,STAT2,TLR4
AMPK Signaling	1.1547	0.0707946	CPT1C,CREB1,CREB5,GNA13,GNG10,GNG5,IRS1,MAPK14,MLST8,PPM1A,PPM1K,PPP2R1A,PPP2R2C,PPP2R5B,RAB1A,SLC2A1
Production of Nitric Oxide and Reactive Oxygen Species in Macrophages	1.1547	0.0223872	CDC42,IFNGR1,MAPK14,NGFR,PPP1R12A,PPP2R1A,PPP2R2C,PPP2R5B,PRKCB,PRKCZ,RAP1A,RHOT2,RND1,S100A8,TLR4
White Adipose Tissue Browning Pathway	1.13389	0.394457	BMP7,CACNA2D3,CREB1,CREB5,FCER1G,MAPK14,RUNX1T1
NRF2-mediated Oxidative Stress Response	1.13389	0.355631	ACTA2,BACH1,CYP3A43,DNAJA3,DNAJC3,GSTO1,KRAS,MAPK14,NFE2L2,PRKCB,PRKCZ,RAP1A
Regulation of eIF4 and p70S6K Signaling	1.13389	0.169434	IRS1,ITGA9,KRAS,MAPK14,PPP2R1A,PPP2R2C,PPP2R5B,PRKCZ,RAP1A,RPS16,RPS4Y1
ErbB Signaling	1.13389	0.121899	CDC42,ERBB4,KRAS,MAPK14,PRKCB,PRKCZ,RAP1A
Paxillin Signaling	1.13389	0.105196	ACTA2,CDC42,CRK,ITGA9,KRAS,MAPK14,PTPN12,RAP1A
Cholecystokinin/Gastrin-mediated Signaling	1.13389	0.0812831	CDC42,GNA13,KRAS,MAPK14,PRKCB,PRKCZ,RAP1A,RHOT2,RND1
Role of Pattern Recognition Receptors in Recognition of Bacteria and Viruses	1.13389	0.00933254	CLEC7A,CREB1,CXCL8,IL11,IL15,IRF7,OAS3,PRKCB,PRKCZ,TLR1,TLR4,TLR6,TNFSF15,TNFSF8
Ephrin B Signaling	1.13389	0.00120226	CBL,CDC42,CXCL12,CXCR4,EPHB6,GNA13,GNG10,GNG5,ITSN2,RGS3
Coronavirus Pathogenesis Pathway	1.06904	0.0363078	ADAM9,ATP6V1A,CXCL8,E2F3,HDAC10,IFNAR1,IL17RA,IRF7,MAPK14,OAS3,RPS16,RPS4Y1,STAT2,TGFBR1,TMPRSS2
VEGF Family Ligand-Receptor Interactions	1	0.511682	KRAS,PRKCB,PRKCZ,RAP1A
Cardiac β-adrenergic Signaling	1	0.504661	CACNA2D3,GNA13,GNG10,GNG5,PPP1R12A,PPP2R1A,PPP2R2C,PPP2R5B
IL-3 Signaling	1	0.463447	KRAS,PRKCB,PRKCZ,RAP1A
Angiopoietin Signaling	1	0.443609	CRK,GRB7,KRAS,RAP1A
Regulation of Cellular Mechanics by Calpain Protease	1	0.357273	CAPN5,CAPN7,ITGA9,KRAS,RAP1A
Pyridoxal 5'-phosphate Salvage Pathway	1	0.333426	BRAF,DYRK1A,SGK1,TTK
SPINK1 Pancreatic Cancer Pathway	1	0.272898	KLK2,KLK4,SPINK1,TGFBR1
Antioxidant Action of Vitamin C	1	0.225944	GSTO1,MAPK14,PLCD3,PLCE1,PNPLA3,SLC2A1,TXNDC2
α-Adrenergic Signaling	1	0.188365	GNA13,GNG10,GNG5,KRAS,PRKCB,PRKCZ,RAP1A
FAT10 Cancer Signaling Pathway	1	0.178238	CXCR4,MAD2L1,NGFR,TGFBR1
Reelin Signaling in Neurons	1	0.105682	ACTR2,ARPC3,ARPC5,BLK,CAMK2A,CDC42,CRK,FRK,RAP1A
P2Y Purigenic Receptor Signaling Pathway	1	0.060256	CREB1,CREB5,GNG10,GNG5,KRAS,PLCD3,PLCE1,PRKCB,PRKCZ,RAP1A
Regulation of Actin-based Motility by Rho	1	0.0138038	ACTA2,ACTR2,ARPC3,ARPC5,CDC42,ITGA9,MPRIP,MYL12B,PPP1R12A,RHOT2,RND1
Chemokine Signaling	1	0.00870964	CAMK2A,CXCL12,CXCR4,KRAS,MAPK14,MPRIP,PPP1R12A,PRKCB,RAP1A
STAT3 Pathway	1	0.00263027	CXCR2,IFNAR1,IL13RA1,IL17RA,IL17RD,IL20RA,KRAS,MAPK14,NGFR,NTRK3,PDGFB,RAP1A,SOCS3,TGFBR1
T Cell Exhaustion Signaling Pathway	-1	1	FCER1G,FOXP1,IFNAR1,KRAS,NFATC4,PPP2R1A,PPP2R2C,PPP2R5B,RAP1A,STAT2,TGFBR1
Th17 Activation Pathway	-1	1	DEFB115,FCER1G,NFATC4,SOCS3
Crosstalk between Dendritic Cells and Natural Killer Cells	-1	0.374973	ACTA2,CAMK2A,IL15,LTBR,TLR4
Unfolded protein response	-1	0.365595	DNAJA3,DNAJC3,MBTPS2,NFE2L2,TRAF2
Phospholipases	-1	0.333426	LIPC,PLCD3,PLCE1,PNPLA3
TNFR1 Signaling	-1	0.196336	CDC42,TANK,TRADD,TRAF2
Triacylglycerol Degradation	-1	0.187499	CES1,LIPC,NDST2,PNPLA3
Regulation Of The Epithelial Mesenchymal Transition In Development Pathway	-1	0.186209	APC,BRCA1,PTCH2,TCF4,TCF7L1,WNT7B
Basal Cell Carcinoma Signaling	-1	0.0977237	APC,BMP7,PTCH2,TCF4,TCF7L1,WNT7B
Glioblastoma Multiforme Signaling	-1	0.0776247	APC,CDC42,E2F3,KRAS,PDGFB,PLCD3,PLCE1,PTEN,RAP1A,RHOT2,RND1,WNT7B
Factors Promoting Cardiogenesis in Vertebrates	-1.06904	0.00107152	APC,BMP7,CAMK2A,CREB1,CREB5,LRP5,LRP6,MAPK14,PLCD3,PLCE1,PRKCB,PRKCZ,TCF4,TCF7L1,TGFBR1,WNT7B
NAD Signaling Pathway	-1.13389	0.502343	ARNTL,CD38,NAMPT,NMNAT3,PARP10,PARP15,PDGFB
Type II Diabetes Mellitus Signaling	-1.13389	0.074131	ADIPOR1,CACNA2D3,IRS1,NGFR,NSMAF,PRKCB,PRKCZ,SLC27A3,SOCS3,TRADD,TRAF2
Wnt/β-catenin Signaling	-1.1547	0.0213796	APC,CDH12,CSNK1E,LRP5,LRP6,PPP2R1A,PPP2R2C,PPP2R5B,SOX13,TCF4,TCF7L1,TGFBR1,TLE1,WNT7B
3-phosphoinositide Degradation	-1.1547	0.020893	DUSP6,INPP5F,PGAM5,PPM1K,PPP1R12A,PPP1R12C,PPP1R1C,PPP2R1A,PPP2R2C,PPP2R5B,PTEN,PTPN12,PTPRC,PTPRN,SOCS3
3-phosphoinositide Biosynthesis	-1.1547	0.018197	DUSP6,INPP5F,IPMK,PGAM5,PPM1K,PPP1R12A,PPP1R12C,PPP1R1C,PPP2R1A,PPP2R2C,PPP2R5B,PTEN,PTPN12,PTPRC,PTPRN,SOCS3
Tumor Microenvironment Pathway	-1.21268	0.00251189	BRAF,COL1A1,CSF3,CXCL12,CXCL8,CXCR4,FGF10,FGF13,FGF5,FGF8,KRAS,MMP25,MMP3,PDGFB,RAP1A,SLC2A1,SPP1
Tec Kinase Signaling	-1.26491	1	ACTA2,BLK,CDC42,FCER1G,FRK,GNA13,GNG10,GNG5,ITGA9,PRKCB,PRKCZ,RHOT2,RND1,STAT2,TLR4,TNFRSF25
Kinetochore Metaphase Signaling Pathway	-1.26491	0.0177828	ANAPC13,ENSA,H2AX,MAD2L1,PPP1R12A,PPP2R5B,RAD21,SPC25,STAG2,TTK
Apoptosis Signaling	-1.34164	0.487528	BCL2A1,CAPN5,CAPN7,KRAS,RAP1A
p53 Signaling	-1.34164	0.142561	BRCA1,MAPK14,PIAS1,PML,PTEN,THBS1,TP63
CDK5 Signaling	-1.41421	0.122462	KRAS,MAPK14,NGFR,PPP1R12A,PPP2R1A,PPP2R2C,PPP2R5B,RAP1A
Neuropathic Pain Signaling In Dorsal Horn Neurons	-1.41421	0.0776247	CAMK2A,CREB1,GRM2,GRM4,PLCD3,PLCE1,PRKCB,PRKCZ
Interferon Signaling	-1.41421	0.000141254	IFI35,IFI6,IFNAR1,IFNGR1,ISG15,MX1,PIAS1,STAT2
Superpathway of Inositol Phosphate Compounds	-1.5	0.00776247	DUSP6,INPP5F,IPMK,ITPKC,PGAM5,PLCD3,PLCE1,PPM1K,PPP1R12A,PPP1R12C,PPP1R1C,PPP2R1A,PPP2R2C,PPP2R5B,PTEN,PTPN12,PTPRC,PTPRN,SOCS3
Dopamine-DARPP32 Feedback in cAMP Signaling	-1.50756	0.0301995	CACNA2D3,CREB1,CREB5,CSNK1E,DRD2,KCNJ15,PLCD3,PLCE1,PPP1R12A,PPP2R1A,PPP2R2C,PPP2R5B,PRKCB,PRKCZ
Role of Hypercytokinemia/hyperchemokinemia in the Pathogenesis of Influenza	-1.50756	0.00138038	CXCL8,IFNAR1,IFNL1,IFNL2,IRF7,ISG15,ISG20,MX1,OAS3,STAT2,TLR4
D-myo-inositol-5-phosphate Metabolism	-1.60357	0.00537032	DUSP6,INPP5F,PGAM5,PLCD3,PLCE1,PPM1K,PPP1R12A,PPP1R12C,PPP1R1C,PPP2R1A,PPP2R2C,PPP2R5B,PTEN,PTPN12,PTPRC,PTPRN,SOCS3
Ceramide Signaling	-1.66667	0.00630957	KRAS,KSR1,NGFR,NSMAF,PPP2R1A,PPP2R2C,PPP2R5B,PRKCZ,RAP1A,S1PR5
LXR/RXR Activation	-1.88982	0.177419	A1BG,C4A/C4B,LY96,MYLIP,NGFR,PON3,S100A8,TLR4
Death Receptor Signaling	-1.88982	0.0616595	ACTA2,PARP10,PARP15,TANK,TNFRSF25,TNFSF15,TRADD,TRAF2
Sperm Motility	-1.88982	0.0588844	AATK,BLK,DYRK1A,ERBB4,FRK,GNA13,GNG10,GNG5,NPPC,NTRK3,PLCD3,PLCE1,PNPLA3,PRKCB,PRKCZ,TNK2,TYRO3
Sphingosine-1-phosphate Signaling	-1.88982	0.0363078	ASAH1,CASP5,CDC42,GNA13,PDGFB,PLCD3,PLCE1,RHOT2,RND1,S1PR5
Systemic Lupus Erythematosus In T Cell Signaling Pathway	-2	1	B2M,CASP5,CBL,CDC42,CREB1,CREB5,FCER1G,GNA13,KRAS,MLST8,PPP2R1A,PPP2R2C,PPP2R5B,RAP1A,RHOT2,RND1
Serotonin Degradation	-2	0.353183	ALDH3A1,LARGE1,UGT1A6,UGT2A1
Necroptosis Signaling Pathway	-2.18282	0.000588844	CAMK2A,CAPN5,CAPN7,IFNAR1,NGFR,PGAM5,RBCK1,RNF31,SLC25A13,STAT2,TIMM50,TLR4,TRADD,TRAF2,TRPM7,TYRO3,ZBP1
Role of CHK Proteins in Cell Cycle Checkpoint Control	-2.23607	0.10617	BRCA1,E2F3,PPP2R1A,PPP2R2C,PPP2R5B
Xenobiotic Metabolism CAR Signaling Pathway	-2.3094	0.132739	ALDH3A1,CHST12,GSTO1,NDST2,PPP2R1A,PPP2R2C,PPP2R5B,PRKCB,PRKCZ,UGT1A6,UGT2A1,UGT8
IL-15 Production	-2.52982	0.0457088	AATK,BLK,DYRK1A,ERBB4,FRK,IL15,NTRK3,PRKCZ,TNK2,TYRO3

## Sheet: S9b - Bacterial vs COVID-ARDS
Pathway	Z score	Overlap P-value	Overlapping genes
PPAR Signaling	2.52982	0.000186209	IL18RAP,IL1B,IL1R2,IL1RAP,IL1RN,NR1H3,PTGS2,RALB,STAT5B,TNF
LXR/RXR Activation	2.49615	5.49541e-06	CCL2,IL18RAP,IL1B,IL1R2,IL1RAP,IL1RN,MMP9,NR1H3,PTGS2,S100A8,SERPINA1,TLR4,TNF
RhoGDI Signaling	1.41421	0.0281838	ACTB,ACTG1,ARHGDIB,CDC42,CDH17,CFL1,GNB2,MSN,MYH9,MYL6
Semaphorin Neuronal Repulsive Signaling Pathway	1.34164	0.269153	CFL1,MAP2K3,MAP2K6,MYL6,PRKAR1A
Erythropoietin Signaling Pathway	1.13389	0.115878	IL1B,LTB,OSM,PDPK1,RALB,STAT5B,TNF
PTEN Signaling	1.13389	0.0588844	CDC42,IGF1R,INPP5D,NTRK3,PDPK1,RALB,TGFBR2
Apoptosis Signaling	1	0.218776	CAPN2,LMNA,RALB,TNF
Neuroprotective Role of THOP1 in Alzheimer's Disease	1	0.137404	CFD,MME,MMP9,PRKAR1A,ST14
Cyclins and Cell Cycle Regulation	1	0.129122	ATM,CCND3,CDKN2D,PPP2R3B
Phospholipase C Signaling	-1	1	AHNAK,CDC42,GNB2,MYL6,PPP3CA,RALB
MSP-RON Signaling In Cancer Cells Pathway	-1	0.39355	ETS2,PLAUR,RALB,ST14
Rac Signaling	-1	0.39355	CDC42,CFL1,CYFIP1,RALB
Gα12/13 Signaling	-1	0.367282	CDC42,CDH17,MYL6,RALB
Th1 Pathway	-1	0.310456	IL10,IL18R1,MAP2K6,NFIL3
Endocannabinoid Neuronal Synapse Pathway	-1	0.251768	GNB2,MAPK14,PPP3CA,PRKAR1A,PTGS2
G Beta Gamma Signaling	-1	0.177828	CDC42,GNB2,PDPK1,PRKAR1A,RALB
IL-3 Signaling	-1	0.109396	INPP5D,PPP3CA,RALB,STAT5B
IL-7 Signaling Pathway	-1	0.105682	CCND3,MAPK14,PDPK1,STAT5B
ATM Signaling	-1	0.074131	ATM,GADD45A,MAPK14,PPP2R3B,TLK1
Serotonin Degradation	-1	0.0724436	AKR1A1,ALDH2,SULT1A1,SULT1B1
ERK/MAPK Signaling	-1	0.060256	DUSP1,DUSP2,DUSP4,ETS2,PPP2R3B,PRKAR1A,RALB,RPS6KA5,SRF
CD40 Signaling	-1	0.0190546	MAP2K3,MAP2K6,MAPK14,PTGS2,TNFAIP3
Coagulation System	-1	0.00831764	A2M,F5,PLAUR,SERPINA1
NRF2-mediated Oxidative Stress Response	-1	0.00354813	ACTB,ACTG1,AKR1A1,CAT,FKBP5,JUNB,MAP2K3,MAP2K6,MAPK14,NQO2,PRDX1,RALB,TXNRD1
NAD Salvage Pathway II	-1	0.00323594	ACP3,ACP5,NMNAT3,PXYLP1
Differential Regulation of Cytokine Production in Intestinal Epithelial Cells by IL-17A and IL-17F	-1	0.0017378	CCL2,IL10,IL1B,TNF
Role of MAPK Signaling in Promoting the Pathogenesis of Influenza	-1	0.00114815	ATP6V1F,MAP2K3,MAP2K6,MAPK14,PLA2G7,PLAAT4,PNPLA8,PTGS2,RALB
Differential Regulation of Cytokine Production in Macrophages and T Helper Cells by IL-17A and IL-17F	-1	0.000660693	CCL2,IL10,IL1B,TNF
Endothelin-1 Signaling	-1.13389	0.153462	CASP4,MAPK14,PLA2G7,PLAAT4,PNPLA8,PTGS2,RALB
Death Receptor Signaling	-1.13389	0.00676083	ACTB,ACTG1,ARHGDIB,LMNA,PARP12,TNF,TNFRSF10B
Neuroinflammation Signaling Pathway	-1.1547	0.0316228	CCL2,IL10,IL1B,MAPK14,MMP9,NLRP3,P2RX7,PPP3CA,PTGS2,TGFBR2,TLR4,TNF,TYROBP
Cdc42 Signaling	-1.34164	1	CDC42,CFL1,EXOC6,MAPK14,MYL6,MYLK
Reelin Signaling in Neurons	-1.34164	0.166341	CDC42,CFL1,MAP2K3,MAP2K6,NDEL1
EIF2 Signaling	-1.34164	0.147571	ACTB,ATF3,EIF4A3,IGF1R,PDPK1,PPP1R15A,RALB,RPS28
Renin-Angiotensin Signaling	-1.34164	0.144212	CCL2,MAPK14,PRKAR1A,RALB,TNF
Neuregulin Signaling	-1.34164	0.133968	AREG,PDPK1,RALB,STAT5B,TGFA
Apelin Cardiomyocyte Signaling Pathway	-1.34164	0.0794328	ATP2A2,CAT,MAPK14,MYL6,MYLK
Aryl Hydrocarbon Receptor Signaling	-1.34164	0.0758578	AHR,ALDH2,ATM,CCND3,IL1B,NQO2,TNF
Pancreatic Adenocarcinoma Signaling	-1.34164	0.0724436	CDC42,MMP9,PTGS2,RALBP1,TGFA,TGFBR2
PAK Signaling	-1.34164	0.0562341	CDC42,CFL1,MYL6,MYLK,RALB,TNF
Regulation of Actin-based Motility by Rho	-1.34164	0.0524807	ACTB,CDC42,CFL1,MYL6,MYLK,PFN1
Xenobiotic Metabolism AHR Signaling Pathway	-1.34164	0.0501187	AHR,ALDH2,IL1B,NQO2,TNF
CDK5 Signaling	-1.34164	0.0457088	EGR1,LAMB3,MAPK14,PPP2R3B,PRKAR1A,RALB
Neurotrophin/TRK Signaling	-1.34164	0.00812831	CDC42,MAP2K3,MAP2K6,NTRK3,PDPK1,RALB
Signaling by Rho Family GTPases	-1.41421	0.0933254	ACTB,ACTG1,CDC42,CDH17,CFL1,CYFIP1,GNB2,MSN,MYL6,MYLK
Production of Nitric Oxide and Reactive Oxygen Species in Macrophages	-1.41421	0.0338844	CAT,CDC42,MAPK14,NCF4,PPP2R3B,S100A8,SERPINA1,TLR4,TNF
Xenobiotic Metabolism General Signaling Pathway	-1.41421	0.018197	ABCA2,AHR,MAP2K3,MAP2K6,MAPK14,NQO2,NR1H3,RALB
Gαi Signaling	-1.41421	0.0047863	CXCR2,FPR1,FPR2,GNB2,LTB4R,P2RY13,PRKAR1A,RALB,RGS14
Protein Kinase A Signaling	-1.50756	0.0831764	ADD3,DUSP1,DUSP10,DUSP2,DUSP4,GNB2,MPPE1,MYL6,MYLK,PPP3CA,PRKAR1A,PTGS2,PYGL,TGFBR2
Opioid Signaling Pathway	-1.50756	0.0123027	CDC42,GNB2,MAP2K3,MAP2K6,PPP3CA,PRKAR1A,RALB,RGS14,RGS18,RGS3,RPS6KA5,SLC12A5,SRF
Actin Cytoskeleton Signaling	-1.50756	0.00467735	ACTB,ACTG1,CDC42,CFL1,CYFIP1,MSN,MYH9,MYL6,MYLK,PFN1,RALB,SSH2,TRIO
Role of MAPK Signaling in Inhibiting the Pathogenesis of Influenza	-1.50756	1.28825e-06	CCL2,IL1B,MAP2K3,MAP2K6,MAPK14,PLA2G7,PLAAT4,PNPLA8,PTGS2,TLR4,TNF
Synaptogenesis Signaling Pathway	-1.63299	1	CDC42,CDH17,CFL1,MAPK14,PRKAR1A,RALB
HOTAIR Regulatory Pathway	-1.63299	0.175388	LAMTOR5,MMP25,MMP9,SPP1,SRF,TLR4
NAD Signaling Pathway	-1.63299	0.136773	ERN1,LDHA,NMNAT3,PARP12,PRKAA1,TGFA
IGF-1 Signaling	-1.63299	0.0331131	GRB10,IGF1R,PDPK1,PRKAR1A,RALB,SRF
Role of Pattern Recognition Receptors in Recognition of Bacteria and Viruses	-1.63299	0.00338844	C5AR1,IL10,IL1B,LTB,NLRP3,OAS1,OAS3,OSM,TLR4,TNF
Crosstalk between Dendritic Cells and Natural Killer Cells	-1.63299	0.00120226	ACTB,ACTG1,ICAM3,LTB,PRF1,TLR4,TNF,TYROBP
Necroptosis Signaling Pathway	-1.66667	0.0107152	CAPN2,MLKL,NLRP3,PPP3CA,PYGL,TLR4,TNF,TNFRSF10B,TRPM7
LPS/IL-1 Mediated Inhibition of RXR Function	-1.66667	0.00223872	ACOX1,ALDH2,CAT,FABP5,IL18RAP,IL1B,IL1R2,IL1RAP,IL1RN,NR1H3,SULT1A1,SULT1B1,TLR4,TNF
Systemic Lupus Erythematosus In B Cell Signaling Pathway	-1.73205	0.0275423	CCND3,CD22,IL10,IL1B,INPP5D,LTB,OSM,PDPK1,PLAAT4,PPP3CA,RALB,TNF
B Cell Receptor Signaling	-1.73205	0.00190546	APBB1IP,CD22,CDC42,CFL1,EGR1,INPP5D,MAP2K3,MAP2K6,MAPK14,PDPK1,PPP3CA,RALB
Integrin Signaling	-1.88982	0.120781	ACTB,ACTG1,CAPN2,CDC42,MYLK,PFN1,RALB,TSPAN2
Salvage Pathways of Pyrimidine Ribonucleotides	-1.88982	0.00758578	APOBEC3A,CDA,CDADC1,CMPK2,MAP2K3,MAP2K6,PRKAA1
Role of PKR in Interferon Induction and Antiviral Response	-1.88982	0.00436516	ATF3,IL1B,MAP2K3,MAP2K6,MAPK14,NLRP12,NLRP3,TLR4,TNF
Toll-like Receptor Signaling	-1.88982	0.00042658	IL1B,IL1RN,MAP2K3,MAP2K6,MAPK14,TLR4,TNF,TNFAIP3
Coronavirus Pathogenesis Pathway	-1.89737	0.00776247	CCL2,CTSL,IL1B,MAPK14,NLRP3,NUP98,OAS1,OAS3,PTGS2,RPS28,TGFBR2
Acute Myeloid Leukemia Signaling	-2	0.158489	MAP2K3,MAP2K6,RALB,STAT5B
FGF Signaling	-2	0.129122	MAP2K3,MAP2K6,MAPK14,RPS6KA5
Agrin Interactions at Neuromuscular Junction	-2	0.0776247	ACTB,ACTG1,CDC42,RALB
Endocannabinoid Developing Neuron Pathway	-2	0.0660693	GNB2,MAP2K3,MAP2K6,MAPK14,PRKAR1A,RALB
Estrogen Receptor Signaling	-2.11058	0.143549	CFL1,GNB2,HES1,IGF1R,MMP25,MMP9,MYL6,NDUFB1,PRKAA1,PRKAR1A,PRKDC,RALB,UQCRC2
Tumor Microenvironment Pathway	-2.11058	0.00301995	ARG1,CCL2,IL10,IL1B,MMP25,MMP9,OSM,PTGS2,RALB,SPP1,TNF
AMPK Signaling	-2.12132	0.0251189	ACTB,CAB39,GNB2,MAP2K3,MAPK14,PFKFB2,PPP2R3B,PRKAA1,PRKAR1A,RAB27A,SMARCB1
RhoA Signaling	-2.12132	0.00812831	ACTB,ACTG1,CFL1,IGF1R,MSN,MYL6,MYLK,PFN1
ErbB Signaling	-2.12132	0.00147911	AREG,CDC42,MAP2K3,MAP2K6,MAPK14,PDPK1,RALB,TGFA
Insulin Secretion Signaling Pathway	-2.23607	1	EIF4A3,MAPK14,PRKAR1A,RPS6KA5,STAT5B
White Adipose Tissue Browning Pathway	-2.23607	0.205589	CAMP,LDHA,MAPK14,PRKAA1,PRKAR1A
Paxillin Signaling	-2.23607	0.104472	ACTB,ACTG1,CDC42,MAPK14,RALB
Fcγ Receptor-mediated Phagocytosis in Macrophages and Monocytes	-2.23607	0.0660693	ACTB,ACTG1,CDC42,FCGR3A/FCGR3B,INPP5D
IL-1 Signaling	-2.23607	0.0213796	GNB2,IL1RAP,MAP2K3,MAP2K6,MAPK14,PRKAR1A
Hepatic Fibrosis Signaling Pathway	-2.23607	0.00186209	CCL2,CDC42,IL18RAP,IL1B,IL1R2,IL1RAP,IL1RN,MAP2K3,MAP2K6,MAPK14,MYL6,MYLK,PRKAR1A,RALB,SPP1,SUCNR1,TGFBR2,TLR4,TNF,TRPM7
Autophagy	-2.3094	0.0040738	ATM,DAPK2,ERN1,PI4K2A,PPP2R3B,PPP3CA,PRKAA1,PRKAR1A,RALB,TGFA,TLR4,TNF
ILK Signaling	-2.3094	0.000724436	ACTB,ACTG1,CDC42,CFL1,MAP2K6,MMP9,MYH9,MYL6,PDPK1,PPP2R3B,PTGS2,RPS6KA5,TNF
Natural Killer Cell Signaling	-2.33333	0.0416869	CDC42,CFL1,FCGR3A/FCGR3B,IL18R1,IL18RAP,MAP2K3,MAPK14,RALB,TYROBP
HMGB1 Signaling	-2.33333	0.00177828	CCL2,CDC42,IL1B,LTB,MAP2K3,MAP2K6,MAPK14,OSM,RALB,TLR4,TNF
T Cell Receptor Signaling	-2.44949	1	MAP2K3,MAP2K6,MAPK14,PPP3CA,RALB,TNF
Tec Kinase Signaling	-2.44949	1	ACTB,ACTG1,BMX,CDC42,GNB2,STAT5B,TLR4,TNF,TNFRSF10B
Type I Diabetes Mellitus Signaling	-2.44949	1	IL1B,IL1RAP,MAP2K3,MAP2K6,MAPK14,PRF1,TNF
HER-2 Signaling in Breast Cancer	-2.44949	0.298538	AREG,CDC42,ETS2,PTGS2,RALB,TGFA
Xenobiotic Metabolism PXR Signaling Pathway	-2.44949	0.282488	ALDH2,CAT,CES1,PRKAR1A,SULT1A1,SULT1B1
IL-8 Signaling	-2.44949	0.116145	CCND3,CDC42,CXCR1,CXCR2,GNB2,MMP9,PTGS2,RALB
IL-15 Production	-2.44949	0.0660693	AATK,BMX,IGF1R,MAP2K3,MAP2K6,NTRK3
TGF-β Signaling	-2.44949	0.0234423	CDC42,MAP2K3,MAP2K6,MAPK14,RALB,TGFBR2
PFKFB4 Signaling Pathway	-2.44949	0.000630957	HK3,MAP2K3,MAP2K6,PRKAR1A,RPS6KA5,TKT
Acute Phase Response Signaling	-2.49615	0.000104713	A2M,HP,IL1B,IL1RAP,IL1RN,MAP2K3,MAP2K6,MAPK14,OSM,PDPK1,RALB,RBP7,SERPINA1,TNF
Osteoarthritis Pathway	-2.5	5.62341e-07	ALPL,CASP4,CXCR2,DDIT4,HES1,IL18RAP,IL1B,IL1R2,IL1RAP,MMP9,MTF1,P2RX7,PRKAA1,PTGS2,S100A8,S100A9,SPP1,TGFBR2,TLR4,TNF
TREM1 Signaling	-2.52982	1.07152e-05	CCL2,IL10,IL1B,LAT2,NLRP12,NLRP3,STAT5B,TLR4,TNF,TYROBP
Colorectal Cancer Metastasis Signaling	-2.64575	0.0954993	CDC42,GNB2,MMP25,MMP9,PRKAR1A,PTGS2,RALB,TGFBR2,TLR4,TNF
GNRH Signaling	-2.64575	0.0707946	CDC42,EGR1,GNB2,MAP2K3,MAP2K6,MAPK14,PRKAR1A,RALB
LPS-stimulated MAPK Signaling	-2.64575	0.00346737	CDC42,MAP2K3,MAP2K6,MAPK14,RALB,SRF,TLR4
STAT3 Pathway	-2.64575	7.07946e-05	CXCR1,CXCR2,IGF1R,IL18R1,IL18RAP,IL1B,IL1R2,MAPK14,NTRK3,RALB,TGFA,TGFBR2
Senescence Pathway	-2.67261	0.00398107	ATF3,ATM,CAPN2,CAT,CCND3,ETS2,GADD45A,MAP2K3,MAP2K6,MAPK14,PPP2R3B,PPP3CA,RALB,RPS6KA5,TGFBR2
Role of NFAT in Cardiac Hypertrophy	-2.82843	0.0691831	GNB2,IGF1R,MAP2K3,MAP2K6,MAPK14,PPP3CA,PRKAR1A,RALB,TGFBR2
Breast Cancer Regulation by Stathmin1	-2.82843	0.0588844	ADGRV1,C5AR1,CCND3,CXCR1,FPR1,FPR2,GNB2,GPR132,GPR141,GPR27,GPR84,LTB4R,MMP9,P2RY13,PPP2R3B,PRKAR1A,RALB,SUCNR1,TGFA,TUBA4A
NF-κB Signaling	-2.88675	1	IGF1R,IL1B,IL1R2,IL1RN,MAP2K6,NTRK3,RALB,TGFA,TGFBR2,TLR4,TNF,TNFAIP3
IL-17 Signaling	-2.88675	0.00138038	CCL2,CCL20,IL1B,LTB,MAP2K3,MAP2K6,MAPK14,MMP9,OSM,PTGS2,RALB,TNF
IL-6 Signaling	-2.88675	4.16869e-05	A2M,IL18RAP,IL1B,IL1R2,IL1RAP,IL1RN,MAP2K3,MAP2K6,MAPK14,RALB,SRF,TNF
Dendritic Cell Maturation	-3	1	FCGR3A/FCGR3B,IL10,IL1B,IL1RN,LTB,MAPK14,TLR4,TNF,TYROBP
Adrenomedullin signaling pathway	-3	0.017378	ADM,IL1B,IL1RN,MAP2K3,MAP2K6,MAPK14,MYLK,PRKAR1A,RALB,TNF
Cholecystokinin/Gastrin-mediated Signaling	-3	0.000436516	CDC42,IL1B,IL1RN,MAP2K3,MAP2K6,MAPK14,PTGS2,RALB,SRF,TNF
HIF1α Signaling	-3.16228	0.0229087	ADM,HK3,LDHA,MAP2K3,MAP2K6,MMP25,MMP9,PPP3CA,RALB,TGFA
Cardiac Hypertrophy Signaling	-3.16228	0.0169824	CDC42,GNB2,IGF1R,MAP2K3,MAP2K6,MAPK14,MYL6,PPP3CA,PRKAR1A,RALB,SRF,TGFBR2
Regulation Of The Epithelial Mesenchymal Transition By Growth Factors Pathway	-3.16228	0.0138038	CDC42,EGR1,LTB,MAP2K3,MAP2K6,MAPK14,MMP9,RALB,TGFBR2,TNF
p38 MAPK Signaling	-3.20713	5.88844e-07	DUSP1,DUSP10,IL18RAP,IL1B,IL1R2,IL1RAP,IL1RN,MAP2K3,MAP2K6,MAPK14,RPS6KA5,SRF,TGFBR2,TNF
Leukocyte Extravasation Signaling	-3.4641	0.000165959	ACTB,ACTG1,BMX,CDC42,CLDN10,ICAM3,MAPK14,MMP25,MMP9,MSN,MYL6,NCF4,PECAM1,SELPLG
CREB Signaling in Neurons	-3.77124	0.105196	ADGRV1,C5AR1,CXCR1,FPR1,FPR2,GNB2,GPR132,GPR141,GPR27,GPR84,IGF1R,LTB4R,NTRK3,P2RY13,PRKAR1A,RALB,SUCNR1,TGFA,TGFBR2
Cardiac Hypertrophy Signaling (Enhanced)	-4.02492	0.00363078	ATP2A2,CXCR1,CXCR2,GNB2,IGF1R,IL18R1,IL18RAP,IL1B,IL1R2,LTB,MAP2K3,MAP2K6,MAPK14,MPPE1,OSM,PPP3CA,PRKAR1A,PTGS2,RALB,RPS6KA5,SRF,TGFBR2,TNF
