# Supplementary material for: Tracheal aspirate RNA sequencing identifies distinct immunological features of COVID-19 ARDS
Source: Nat Commun. 2021 Aug 26;12:5152. doi: 10.1038/s41467-021-25040-5 (PMC8390461; doi:10.1038/s41467-021-25040-5)
Supplement: Supplementary file 12 — Supplementary Data 10 [file 41467_2021_25040_MOESM12_ESM.xlsx]

## Sheet: S10a Viral vs COVID-ARDS
Upstream regulator	Regulator class	Z score	P-value	Overlapping genes
IFNA2	cytokine	-3.286	9.89e-07	B2M,BCL2L14,CCL8,CDKN2B,DAD1,HERC5,HERC6,IFI35,IFI6,IRF7,ISG15,ISG20,LY6E,MAL,MT2A,MX1,MYRF,OAS3,OASL,PML,PPP2R2C,SHFL,SOCS3,THEMIS2,TNFRSF10D,TRIM14,UGT1A6,USP18,XAF1,ZBP1
IFNB1	cytokine	-2.903	0.0161	CD38,CX3CL1,CXCL8,DDX3Y,DHX58,HERC5,IFI6,IFNAR1,IFNGR1,IRF7,ISG15,ISG20,MX1,NFIX,PML,SPP1,STAT2,THBS1,TRIM14,USP18,XAF1,ZBP1
IFNA1/IFNA13	cytokine	-2.32	0.00114	CCL8,DHX58,IFI6,IFNAR1,IRF7,ISG15,MX1,STAT2,ZBP1
IFNL1	cytokine	-2.247	4.81e-08	CXCL8,HERC5,HERC6,IFI35,IFI6,IFNL1,IFNL2,ISG15,ISG20,MX1,OAS3,OASL,PML,SHFL,STAT2,TRIM14,USP18,XAF1
THPO	cytokine	-2.172	0.188	ACHE,ISG15,MPL,NFE2L2,SOCS3,STAT2,USP18
PRL	cytokine	-1.892	2.46e-06	B2M,BAG1,BOK,COL1A1,DCN,DHX58,ECM1,ERBB4,HELZ2,HERC5,HERC6,HNRNPH2,IFI35,IFI6,IRF7,ISG15,LY6E,MAGED1,NUPR1,OAS3,PARP10,PENK,PPM1K,SHFL,SOCS3,SPINK1,SPP1,STAT2,TP63,TRIM14,USP18,XAF1
IFNE	cytokine	-1.754	0.0126	HERC5,ISG15,ISG20,SLC2A1,USP18,ZBP1
WNT5A	cytokine	-1.631	0.00124	CD38,COL1A1,CSF3,CXCL12,CXCL8,CXCR4,DGKZ,GABRA1,GABRG2,IL15,PTEN,SOCS3,SPP1,TLR1,TLR4
IFNL4	cytokine	-1.508	0.000182	DHX58,IFI6,ISG15,MX1,OASL
IFNA8	cytokine	-1.347	0.00387	CCL8,ISG15,MX1,ZBP1
IFNA10	cytokine	-1.344	0.00294	CCL8,ISG15,MX1,ZBP1
IFNA14	cytokine	-1.344	0.00294	CCL8,ISG15,MX1,ZBP1
IFNA21	cytokine	-1.344	0.00294	CCL8,ISG15,MX1,ZBP1
IFNA5	cytokine	-1.344	0.00294	CCL8,ISG15,MX1,ZBP1
IFNA6	cytokine	-1.344	0.00294	CCL8,ISG15,MX1,ZBP1
IFNA7	cytokine	-1.344	0.00294	CCL8,ISG15,MX1,ZBP1
IFNA16	cytokine	-1.344	0.00387	CCL8,ISG15,MX1,ZBP1
IL27	cytokine	-1.288	0.129	B2M,CD38,CKLF,CR1,CX3CL1,CXCL8,IFNL1,MX1,SOCS3,STAT2
IFNA4	cytokine	-1.158	0.00792	CCL8,CCRL2,ISG15,MX1,OASL,USP18,ZBP1
EPO	cytokine	1.093	0.00441	ATOH8,B2M,CXCL12,CXCR4,ETF1,FABP5,HBA1/HBA2,HBB,LY6E,NFE2,NR3C1,NUPR1,PAX6,PDLIM2,PRKCB,PRKCZ,RPS4Y1,SEC22B,SNAP23,SOCS3,SPP1,TLR4,TPT1,YBX1
MIF	cytokine	1.177	0.00554	ACTA2,COL1A1,CXCL8,CXCR4,DGAT2,IL11,IL15,IL17RA,LTBR,MAP1LC3B,MMP3,SERINC3,TLR4
IL4	cytokine	1.527	0.00216	ABCA2,ACOT9,ACTA2,ADAP1,ALG3,ALOX15B,ALOX5AP,ATP1A3,CCL8,CD38,CD58,CLEC4G,CLEC7A,COL1A1,CSF3,CX3CL1,CXCL8,CXCR4,CYB561A3,CYSLTR1,DHX58,DUOX2,DUOXA2,FCER1G,FCGR2A,FCGR3A/FCGR3B,GBE1,GLIPR2,HNRNPH3,IFNAR1,IL13RA1,IL15,IRF7,ISG15,ISG20,KSR1,LACTB,LAMP2,LTA4H,LTC4S,MAL,MMP3,MUC2,NOC2L,NR3C1,OAS3,OASL,PAX5,POU2AF1,PREPL,S100A8,SLC2A1,SMG7,SOCS3,SOX13,SPP1,STAT2,STK4,TGFBR1,TLE1,TLR4,TMED5,TNFSF8,TYRO3…
OSM	cytokine	1.581	0.000381	ACTA2,AKR1C1/AKR1C2,AQP7,ASAH1,B2M,BRD8,COL1A1,CSF3,CXCL12,CXCL8,DNAJC3,DSC2,ECM1,EPHB6,ETFB,EVPL,GNS,IFI35,IFNGR1,IL13RA1,IL15,IRF7,IRS1,ISG20,JMJD1C,KCNG1,KRT17,LARGE1,LITAF,MAPK14,MMP3,MT2A,MX1,MYCBP2,NAMPT,NEDD4,PTEN,S100A8,SLC15A1,SOCS3,SPP1,STK4,TYRO3,USP9X
CD40LG	cytokine	1.582	0.00963	ALG3,B2M,BCL2A1,CCL15,CD38,CXCL8,CXCR4,CYTIP,IFI6,IL13RA1,IL15,ISG15,MT2A,MX1,NAMPT,NOC2L,PML,PREPL,PTPN12,RAD21,RASSF2,RGS2,SMG7,STK4,TANK,TNFSF8,TRADD,TRAF2,UVRAG
Il3	cytokine	2.12	0.0571	AATK,BAG1,CSF3,KSR1,MMP3,SNAP23,SPP1
IL33	cytokine	2.296	0.027	ALDH3A1,BCL2A1,CD53,CX3CL1,CXCL8,CXCR2,DGAT2,FGD2,GNA13,HBA1/HBA2,IL15,PDGFB,PTPRC,S100A8,SKIL,SLC26A4,SOCS3,STX6,SUCNR1,THEMIS2,TNFRSF25
CSF2	cytokine	2.425	0.00247	ALOX5AP,BCL2A1,C4A/C4B,CARD16,CCRL2,CD38,CDKN2B,CLEC7A,CREB1,CSF3,CXCL8,CXCR4,DUSP6,EFEMP2,HCAR3,HRK,IFRD1,IL15,LAMP2,LY96,NFE2,POLE,SGK1,SLC2A1,SNAP23,SOCS3,SPC25,SPP1,TCF4,TGFBR1,THBS1,TIFA,TLR1,TLR4,TNFRSF10D,TNFSF15,TNFSF8,TPT1,TREM1
CCL5	cytokine	2.674	0.0251	CCRL2,CXCL8,DUSP6,LIMS1,NAMPT,SGK1,THBS1,TLR4
IL5	cytokine	3.142	0.0135	CCRL2,CFHR2,CHMP1A,CHST12,CXCL8,CXCR2,CXCR4,CYSLTR1,DUSP6,GLIPR2,HCAR3,IL13RA1,IRF7,NFE2,PAX5,PTPRC,RAB21,SGK1,SLC2A1,SNAP23,TLR1,TNFSF8
IL5	cytokine	3.142	0.0139	CCRL2,CFHR2,CHMP1A,CHST12,CXCL8,CXCR2,CXCR4,CYSLTR1,DUSP6,GLIPR2,HCAR3,IL13RA1,IRF7,NFE2,PAX5,PTPRC,RAB21,SGK1,SLC2A1,SNAP23,TLR1,TNFSF8

## Sheet: S10b - Bacterial vs COVID-ARDS
Upstream regulator	Regulator class	Z score	P-value	Overlapping genes
IL1B	cytokine	-3.598	1.83e-15	A2M,ACOD1,ACP3,ADM,AIF1,ALOX15,ALPL,ARG1,ATF3,ATP2A2,BTG2,CASP4,CAT,CCL2,CCL20,CD55,CEBPD,CMPK2,CTSB,CXCR1,DAB2,DACH1,DDIT4,DR1,DUSP1,EGR1,EPSTI1,ETS2,FABP5,FKBP5,FPR2,FUT7,G0S2,GADD45A,GM2A,HES1,HP,IL10,IL16,IL18R1,IL18RAP,IL1B,IL1R2,IL1RAP,IL1RN,JUNB,LAMB3,LDHA,MAP2K6,MAPK14,MEFV,MMP9,MYLK,NFIL3,NFKBIZ,NIBAN1,NR1H3,NR4A3,OSM,PTGS2,RSAD2,S100A6,S100A8,S100A9,SPP1,SUCNR1,TGFBR2,TLR4,TNF,TNFAIP3,Z…
TNF	cytokine	-2.701	1.1e-27	A2M,AATK,ACOD1,ACOX1,ACP5,ACTB,ADM,ALDH2,ALOX5,AQP9,ARG1,ARHGDIB,ATF3,ATP2A2,BTG2,C5AR1,CAMP,CASP4,CAT,CCL2,CCL20,CCND3,CD55,CDC42,CEBPD,CFD,COTL1,CRISPLD2,CST7,CTSB,CXCR1,CXCR2,CYP27A1,DENND2D,DOCK8,DUSP1,DUSP10,DUSP2,DUSP4,EGR1,EGR3,EHD1,EMP1,ERN1,ETS2,FABP5,FCAR,FPR1,FPR2,FUT7,G0S2,GADD45A,GM2A,GPR84,GPX4,HES1,HK3,HP,HPGD,IFI27,IFI6,IGF1R,IL10,IL16,IL18R1,IL1B,IL1R2,IL1RN,INPP5D,JUNB,KLF7,LAMB…
CSF2	cytokine	-2.498	2.43e-13	ACP5,AKR1A1,ALOX5,ARG1,ATM,C5AR1,CA4,CCL2,CCND3,DUSP2,EGR1,EGR3,FPR2,IL10,IL16,IL1B,IL1RN,INPP5D,JUNB,LDHA,LTB,MAEA,MME,MMP9,NFE2,NLRP3,NR1H3,NR4A3,OSM,PECAM1,PLAUR,PPP1R15A,PRKAA1,PROK2,PTGS2,RGCC,RIPOR2,SORL1,SPP1,TGFBI,TLR4,TNF,TNFAIP3,TPM4,ZFP36
IL22	cytokine	-2.23	0.000492	CAMP,CCL20,HP,IL10,IL1B,MMP9,PTGS2,S100A12,S100A8,S100A9,TNF
IL33	cytokine	-1.81	5.62e-10	ACTB,AREG,ARG1,CCL2,CXCR2,DUSP2,EGR3,EHD1,FPR1,FPR2,G0S2,IL10,IL1B,IL1RN,JUNB,MCEMP1,MYLK,NCF4,NFKBIZ,NLRP3,S100A8,S100A9,SELPLG,SIGLEC1,SUCNR1,TNF,TNFAIP3,TYROBP
IL17A	cytokine	-1.759	1.79e-11	ACTB,AREG,CAMP,CCL2,CCL20,CEBPD,COTL1,ENTPD1,GADD45A,IL10,IL16,IL1B,IL1RN,LRRK2,MAP2K3,MAPK14,MMP9,NFKBIZ,PECAM1,PTGS2,S100A12,S100A8,S100A9,SPSB1,TGFA,TGFBR2,TLR4,TNF,TNFAIP3
IL1RN	cytokine	-1.548	1.6e-08	ATF3,CCL2,CCL20,IFI27,IFI44,IFI44L,IFI6,IL10,IL1B,MMP9,OAS1,OAS3,PTGS2,RSAD2,S100A9,SPP1,TNF
MIF	cytokine	-1.486	2.41e-06	ARG1,CCL2,CD84,CXCR1,DUSP1,IL10,IL16,IL1B,MMP9,NR1H3,PTGS2,RETN,TLR4,TNF
NAMPT	cytokine	-1.479	0.00386	CCL20,IL16,MMP9,PECAM1,TNF
IL5	cytokine	-1.468	9.32e-11	A2M,ACP5,AREG,CA4,CASP4,CCL2,CCND3,CD55,CD9,CKAP4,CXCR2,EGR1,EGR3,GADD45A,IDI1,IL10,IL1R2,LMNB1,LTB,MMP9,NFE2,NFIL3,PGM1,RIPOR2,S100A4,S100A6,SUPT6H,TNF,TPM4
IL1A	cytokine	-1.467	7.07e-07	ATF3,CAMP,CCL2,CCL20,IL10,IL1B,IL1R2,IL1RN,JUNB,LDHA,MMP9,NFKBIZ,PTGS2,S100A12,S100A8,S100A9,SERPINA1,SPP1,TERF2IP,TNF,TNFAIP3
LTA	cytokine	-1.44	0.0116	CCL20,IL10,IL1B,PTGS2,SELL
TNFSF12	cytokine	-1.432	0.00418	CCL2,IL1B,IL1R2,MMP9,NCF4,S100A8,S100A9,TNF
TNFSF10	cytokine	-1.419	1.45e-07	CTSB,IFI27,IFI6,IFITM2,IGF1R,IL1B,IL1RN,MMP9,PPP1R15A,PTGS2,TNF,TNFAIP3,TNFRSF10B,TNFRSF10C
IL3	cytokine	-1.413	3.02e-05	ABCA2,ACOX1,AKR1A1,ALDH2,AREG,ARG1,ARHGDIB,BTG2,CAT,CCL2,CCND3,EGR1,EGR3,GADD45A,IL1B,JUNB,OSM,PLA2G7,SELL,TLR4,TNF,UCP2
CCL2	cytokine	-1.358	0.00186	CCL2,CEBPD,IL10,IL1B,MMP9,PTGS2,SLC40A1,TNF
IL36A	cytokine	-1.357	1.61e-05	CCL20,IL1B,MMP9,NFKBIZ,S100A8,S100A9,TNF
OSM	cytokine	-1.298	2.58e-11	A2M,AHR,ANXA3,AQP9,ARG1,ARL4C,ATF3,CAMP,CASP4,CAT,CCL2,CCL20,CDA,CEBPD,CHD1,CTSL,DHRS7,EGR1,ETS2,GCA,GPNMB,HP,IL10,IL1B,IL1R2,JUNB,MAPK14,MMP9,OAS1,OSM,PFKFB2,PGK1,PYGL,S100A12,S100A8,S100A9,SERPINA1,SERPINB1,SPP1,SYNE1,TNF,ZFP36,ZNF467
IL6	cytokine	-1.257	6.51e-11	A2M,ACOX1,ADM,AHNAK,AHR,AREG,ARG1,ARL4C,ATF3,ATP2A2,BTG2,C5AR1,CASP4,CCL2,CCL20,CDKN2D,CEBPD,CES1,CFD,CTR9,DUSP1,EGR1,ERN1,ETS2,FLI1,FPR2,GADD45A,HP,HPGD,ICAM3,IL10,IL1B,IL1RN,IRAG1,JUNB,MMP9,PECAM1,PLEK,PPP1R15A,PRF1,PROK2,PTGS2,RAB27A,S100A9,SERPINA1,SLC40A1,SPP1,TGFA,TGFBR2,TLR4,TNF,TNFRSF10B
IL10	cytokine	-1.246	7.59e-15	ADM,ANKS1A,ARG1,CAMP,CCL2,CCL20,CCND3,CD55,CDKN2D,CTSB,DUSP1,ETS2,FCGR3A/FCGR3B,FKBP5,FPR1,HMGB2,HPGD,IL10,IL18R1,IL1B,IL1R2,IL1RN,INPP5D,LGMN,LIPA,LTB,MEFV,MMP9,NR4A3,NUP98,OSM,PAM,PLEK,PTGS2,S100A8,S100A9,SCGB3A2,SELL,SELPLG,SPP1,TLR4,TMEM158,TNF,ZFP36
CXCL12	cytokine	-1.199	0.000124	ACP5,AIF1,CCL2,CD9,EGR1,IFI27,IL1B,JUNB,MMP9,PTGS2,SELPLG,SORBS3,TNF,TNFRSF10B,TNFRSF10C
IL17C	cytokine	-1.158	0.0004	CCL20,IL1B,S100A8,S100A9,TNF
CXCL10	cytokine	-1.148	0.00683	CXCR2,IL1B,MMP9,TNF
IL24	cytokine	-1.101	0.00615	CCL20,GADD45A,IL10,PPP1R15A,PTGS2
CD40LG	cytokine	-1.047	4.16e-08	AHR,ATF3,CCL2,CCL20,CCND3,DUSP1,DUSP2,DUSP4,EGR1,G0S2,GADD45A,IFI44,IFI6,IL10,IL1B,IL1RAP,JUNB,LTB,MAP2K3,NR4A3,PLAUR,PLEK,PRKDC,PTGS2,RGS2,SAMSN1,SELL,SELPLG,TNF,TNFAIP3
TNFSF11	cytokine	1.027	8.44e-11	ACOD1,ACP5,AHR,AIF1,AQP9,CAPN2,CCL2,CCND3,DAB2,DUSP1,EHD1,FPR1,GRB10,IL10,IL1B,IL1RN,JUNB,MMP9,NFIL3,NFKBIZ,NR1H3,PLAUR,PTGS2,RGL1,SPP1,TLR4,TNF,VRK1
WNT1	cytokine	1.098	0.000359	CCND3,EGR1,ETS2,HES1,IGF1R,JUNB,LY6E,PDPK1,PTGS2,SEMA3C,SPP1
CX3CL1	cytokine	1.185	0.000492	CCL2,CST7,FABP5,GPNMB,GYG1,HPSE,IL1B,MMP9,MYLK,SPP1,TNF
IL25	cytokine	1.405	0.00389	BTG2,CCL2,IL10,IL1B,IL1R2,TNF
IFNB1	cytokine	2.887	0.000288	ACOD1,CAPN2,CCL2,CMPK2,HMGB2,IDI1,IFI27,IFI6,IL10,IL1B,MMP9,OAS1,PARP12,PLAAT4,PTGS2,RSAD2,SPP1,TNF
PRL	cytokine	3.318	1.21e-11	A2M,ACTB,ANXA3,ATP2A2,CAPN2,CCL2,CCL20,CCND3,CEBPD,CMPK2,CTSB,EGR1,EPSTI1,GPNMB,IFI44,IFI44L,IFI6,LY6E,MLKL,MME,MSN,OAS1,OAS3,PARP12,RALB,RSAD2,SPINK1,SPP1,TNF,ZCCHC2
IFNL1	cytokine	3.557	1.27e-07	ATF3,CMPK2,IFI27,IFI44,IFI44L,IFI6,IFITM2,IL10,MLKL,OAS1,OAS3,PLAAT4,RSAD2
IFNA1/IFNA13	cytokine	3.658	6.78e-05	IFI27,IFI6,IL1B,OAS1,PLAAT4,PTGS2,RSAD2,SIGLEC1
IFNA2	cytokine	3.714	5.8e-07	ALOX5,CCL2,CMPK2,IFI27,IFI44,IFI44L,IFI6,IFITM2,IL10,IL1B,LY6E,MMP9,OAS1,OAS3,PARP12,PLAAT4,RIPOR2,RSAD2,SAMSN1,TNF,TNFRSF10B
