# Supplementary material for: Tracheal aspirate RNA sequencing identifies distinct immunological features of COVID-19 ARDS
Source: Nat Commun. 2021 Aug 26;12:5152. doi: 10.1038/s41467-021-25040-5 (PMC8390461; doi:10.1038/s41467-021-25040-5)
Supplement: Supplementary file 14 — Supplementary Data 12 [file 41467_2021_25040_MOESM14_ESM.xlsx]

## Sheet: S12a Dataset1
Upregulated in COVID	Downregulated in COVID
CCL8	C1QB
CCR1	NR4A1
CEACAM1	PRKCA
CLIC4
CXCL10
HIF1A
IFIT3
MAP3K7
MED1
PLAU
QKI
STAT1

## Sheet: S12b Dataset1
Category	Name	p-value	q-value FDR B&H	Hit in Query List
Pathway	Chemokine signaling pathway	3.334e-05	0.007903	CXCL10,CCR1,CCL8,STAT1
Pathway	Toll-like receptor signaling pathway	0.0001488	0.01245	MAP3K7,CXCL10,STAT1
Pathway	Toll-like Receptor Signaling Pathway	0.0001576	0.01245	MAP3K7,CXCL10,STAT1
Pathway	The human immune response to tuberculosis	0.0002615	0.01471	IFIT3,STAT1
Pathway	Type I Interferon Induction and Signaling During SARS-CoV-2 Infection	0.0004181	0.01471	MAP3K7,STAT1
Pathway	Regulation of toll-like receptor signaling pathway	0.0004205	0.01471	MAP3K7,CXCL10,STAT1
Pathway	Host-pathogen interaction of human corona viruses - Interferon induction	0.0005425	0.01471	MAP3K7,STAT1
Pathway	p38 MAPK Signaling Pathway	0.0005761	0.01471	MAP3K7,STAT1
Pathway	Chemokine signaling pathway	0.0006139	0.01471	CXCL10,CCR1,STAT1
Pathway	p38 MAPK Signaling Pathway	0.0006462	0.01471	MAP3K7,STAT1
Pathway	Type II interferon signaling (IFNG)	0.0006827	0.01471	CXCL10,STAT1
Pathway	IL-6 signaling pathway	0.0009224	0.01714	MAP3K7,STAT1
Pathway	Inflammation mediated by chemokine and cytokine signaling pathway	0.0009402	0.01714	CXCL10,CCR1,CCL8
Pathway	TNF receptor signaling pathway	0.001055	0.01787	MAP3K7,STAT1
Pathway	RANKL/RANK (Receptor activator of NFKB (ligand)) Signaling Pathway	0.001506	0.02173	MAP3K7,STAT1
Pathway	FGF signaling pathway	0.001506	0.02173	PLAU,STAT1
Pathway	Novel intracellular components of RIG-I-like receptor (RLR) pathway	0.00185	0.02173	MAP3K7,CXCL10
Pathway	NOD-like receptor signaling pathway	0.00191	0.02173	MAP3K7,CCL8
Pathway	Endochondral Ossification with Skeletal Dysplasias	0.002097	0.02173	PLAU,STAT1
Pathway	Endochondral Ossification	0.002097	0.02173	PLAU,STAT1
Pathway	AGE/RAGE pathway	0.002162	0.02173	HIF1A,STAT1
Pathway	Oncostatin M Signaling Pathway	0.002162	0.02173	HIF1A,STAT1
Pathway	SARS-CoV-2 Innate Immunity Evasion and Cell-specific immune response	0.002293	0.02173	CXCL10,STAT1
Pathway	Cytokine-cytokine receptor interaction	0.002414	0.02173	CXCL10,CCR1,CCL8
Pathway	AP-1 transcription factor network	0.002428	0.02173	PLAU,HIF1A
Pathway	RIG-I-like receptor signaling pathway	0.002497	0.02173	MAP3K7,CXCL10
Pathway	Non-genomic actions of 1,25 dihydroxyvitamin D3	0.002497	0.02173	STAT1,MED1
Pathway	Leishmania infection	0.002567	0.02173	MAP3K7,STAT1
Pathway	MAPKinase Signaling Pathway	0.003237	0.02645	MAP3K7,STAT1
Pathway	LncRNA involvement in canonical Wnt signaling and colorectal cancer	0.005181	0.04093	MAP3K7,PLAU
Pathway	Wnt Signaling Pathway and Pluripotency	0.005479	0.04189	MAP3K7,PLAU
Pathway	DNA Damage Response (only ATM dependent)	0.006311	0.04476	MAP3K7,PLAU
Pathway	Wnt Signaling	0.006638	0.04495	MAP3K7,PLAU
GO: Biological Process	blood vessel morphogenesis	3.13e-11	4.572e-08	QKI,MAP3K7,CXCL10,CLIC4,PLAU,HIF1A,STAT1,CEACAM1,MED1
GO: Biological Process	cytokine-mediated signaling pathway	5.744e-11	4.572e-08	MAP3K7,CXCL10,IFIT3,CCR1,CCL8,HIF1A,STAT1,CEACAM1,MED1
GO: Biological Process	blood vessel development	9.149e-11	4.855e-08	QKI,MAP3K7,CXCL10,CLIC4,PLAU,HIF1A,STAT1,CEACAM1,MED1
GO: Biological Process	vasculature development	1.329e-10	5.288e-08	QKI,MAP3K7,CXCL10,CLIC4,PLAU,HIF1A,STAT1,CEACAM1,MED1
GO: Biological Process	angiogenesis	5.334e-10	1.57e-07	MAP3K7,CXCL10,CLIC4,PLAU,HIF1A,STAT1,CEACAM1,MED1
GO: Biological Process	tube morphogenesis	5.916e-10	1.57e-07	QKI,MAP3K7,CXCL10,CLIC4,PLAU,HIF1A,STAT1,CEACAM1,MED1
GO: Biological Process	cellular response to cytokine stimulus	1.615e-09	3.674e-07	MAP3K7,CXCL10,IFIT3,CCR1,CCL8,HIF1A,STAT1,CEACAM1,MED1
GO: Biological Process	response to cytokine	3.156e-09	6.281e-07	MAP3K7,CXCL10,IFIT3,CCR1,CCL8,HIF1A,STAT1,CEACAM1,MED1
GO: Biological Process	tube development	3.616e-09	6.397e-07	QKI,MAP3K7,CXCL10,CLIC4,PLAU,HIF1A,STAT1,CEACAM1,MED1
GO: Biological Process	circulatory system development	4.418e-09	7.033e-07	QKI,MAP3K7,CXCL10,CLIC4,PLAU,HIF1A,STAT1,CEACAM1,MED1
GO: Biological Process	morphogenesis of an epithelium	2.92e-08	4.226e-06	MAP3K7,CXCL10,CLIC4,HIF1A,STAT1,CEACAM1,MED1
GO: Biological Process	defense response	1.116e-07	1.481e-05	MAP3K7,CXCL10,IFIT3,CCR1,CCL8,HIF1A,STAT1,CEACAM1,MED1
GO: Biological Process	chemokine-mediated signaling pathway	1.692e-07	2.054e-05	CXCL10,CCR1,CCL8,HIF1A
GO: Biological Process	tissue morphogenesis	1.807e-07	2.054e-05	MAP3K7,CXCL10,CLIC4,HIF1A,STAT1,CEACAM1,MED1
GO: Biological Process	anatomical structure formation involved in morphogenesis	1.944e-07	2.064e-05	MAP3K7,CXCL10,CLIC4,PLAU,HIF1A,STAT1,CEACAM1,MED1
GO: Biological Process	response to chemokine	2.708e-07	2.487e-05	CXCL10,CCR1,CCL8,HIF1A
GO: Biological Process	cellular response to chemokine	2.708e-07	2.487e-05	CXCL10,CCR1,CCL8,HIF1A
GO: Biological Process	regulation of hepatocyte proliferation	2.812e-07	2.487e-05	PLAU,CEACAM1,MED1
GO: Biological Process	regulation of myeloid cell differentiation	4.432e-07	3.713e-05	CCR1,HIF1A,STAT1,CEACAM1,MED1
GO: Biological Process	positive regulation of myeloid cell differentiation	5.092e-07	4.053e-05	CCR1,HIF1A,STAT1,MED1
GO: Biological Process	epithelial cell proliferation involved in liver morphogenesis	7.119e-07	5.151e-05	PLAU,CEACAM1,MED1
GO: Biological Process	hepatocyte proliferation	7.119e-07	5.151e-05	PLAU,CEACAM1,MED1
GO: Biological Process	regulation of cell migration	8.063e-07	5.538e-05	CXCL10,CLIC4,CCR1,PLAU,CCL8,HIF1A,CEACAM1
GO: Biological Process	liver morphogenesis	8.635e-07	5.538e-05	PLAU,CEACAM1,MED1
GO: Biological Process	response to other organism	8.962e-07	5.538e-05	MAP3K7,CXCL10,IFIT3,CCL8,HIF1A,STAT1,CEACAM1,MED1
GO: Biological Process	response to external biotic stimulus	9.044e-07	5.538e-05	MAP3K7,CXCL10,IFIT3,CCL8,HIF1A,STAT1,CEACAM1,MED1
GO: Biological Process	positive regulation of erythrocyte differentiation	1.035e-06	6.068e-05	HIF1A,STAT1,MED1
GO: Biological Process	response to biotic stimulus	1.076e-06	6.068e-05	MAP3K7,CXCL10,IFIT3,CCL8,HIF1A,STAT1,CEACAM1,MED1
GO: Biological Process	regulation of immune system process	1.105e-06	6.068e-05	MAP3K7,CXCL10,CCR1,CCL8,HIF1A,STAT1,CEACAM1,MED1
GO: Biological Process	regulation of response to external stimulus	1.145e-06	6.079e-05	MAP3K7,CXCL10,CCR1,PLAU,STAT1,CEACAM1,MED1
GO: Biological Process	regulation of cell motility	1.229e-06	6.311e-05	CXCL10,CLIC4,CCR1,PLAU,CCL8,HIF1A,CEACAM1
GO: Biological Process	cell migration	1.463e-06	7.279e-05	CXCL10,CLIC4,CCR1,PLAU,CCL8,HIF1A,STAT1,CEACAM1
GO: Biological Process	regulation of locomotion	1.643e-06	7.928e-05	CXCL10,CLIC4,CCR1,PLAU,CCL8,HIF1A,CEACAM1
GO: Biological Process	response to virus	1.733e-06	8.115e-05	CXCL10,IFIT3,CCL8,HIF1A,STAT1
GO: Biological Process	regulation of cellular component movement	2.046e-06	9.306e-05	CXCL10,CLIC4,CCR1,PLAU,CCL8,HIF1A,CEACAM1
GO: Biological Process	epithelial tube morphogenesis	2.389e-06	0.0001056	MAP3K7,CXCL10,CLIC4,HIF1A,MED1
GO: Biological Process	defense response to other organism	2.464e-06	0.000106	MAP3K7,CXCL10,IFIT3,CCL8,STAT1,CEACAM1,MED1
GO: Biological Process	regulation of cell population proliferation	2.807e-06	0.0001176	CXCL10,IFIT3,PLAU,CCL8,HIF1A,STAT1,CEACAM1,MED1
GO: Biological Process	negative regulation of syncytium formation by plasma membrane fusion	3.228e-06	0.0001318	CXCL10,STAT1
GO: Biological Process	regulation of epithelial cell proliferation	3.643e-06	0.000145	PLAU,HIF1A,STAT1,CEACAM1,MED1
GO: Biological Process	regulation of erythrocyte differentiation	4.354e-06	0.000169	HIF1A,STAT1,MED1
GO: Biological Process	regulation of hemopoiesis	5.208e-06	0.0001974	CCR1,HIF1A,STAT1,CEACAM1,MED1
GO: Biological Process	myeloid cell differentiation	5.989e-06	0.0002217	CCR1,HIF1A,STAT1,CEACAM1,MED1
GO: Biological Process	epithelial cell proliferation	7.192e-06	0.0002602	PLAU,HIF1A,STAT1,CEACAM1,MED1
GO: Biological Process	epithelium development	7.991e-06	0.0002827	MAP3K7,CXCL10,CLIC4,HIF1A,STAT1,CEACAM1,MED1
GO: Biological Process	monocyte chemotaxis	8.932e-06	0.0003091	CXCL10,CCR1,CCL8
GO: Biological Process	positive regulation of cell differentiation	1.156e-05	0.0003917	QKI,CCR1,HIF1A,STAT1,CEACAM1,MED1
GO: Biological Process	regulation of multicellular organismal development	1.217e-05	0.0004035	QKI,CXCL10,CCR1,HIF1A,STAT1,CEACAM1,MED1
GO: Biological Process	innate immune response	1.329e-05	0.0004318	MAP3K7,IFIT3,CCL8,STAT1,CEACAM1,MED1
GO: Biological Process	positive regulation of multicellular organismal process	1.545e-05	0.0004921	QKI,MAP3K7,CCR1,PLAU,HIF1A,STAT1,MED1
GO: Biological Process	negative regulation of developmental process	1.783e-05	0.0005565	CXCL10,CCR1,HIF1A,STAT1,CEACAM1,MED1
GO: Biological Process	regulation of apoptotic process	1.831e-05	0.0005607	QKI,MAP3K7,CXCL10,IFIT3,HIF1A,STAT1,MED1
GO: Biological Process	positive regulation of cell migration	1.956e-05	0.0005875	CXCL10,CCR1,PLAU,CCL8,HIF1A
GO: Biological Process	membrane fusion	2.133e-05	0.0006185	CXCL10,CCR1,PLAU,CCL8,STAT1,CEACAM1
GO: Biological Process	regulation of programmed cell death	2.137e-05	0.0006185	QKI,MAP3K7,CXCL10,IFIT3,HIF1A,STAT1,MED1
GO: Biological Process	positive regulation of immune system process	2.321e-05	0.0006599	MAP3K7,CXCL10,CCR1,CCL8,CEACAM1,MED1
GO: Biological Process	positive regulation of cell motility	2.428e-05	0.000678	CXCL10,CCR1,PLAU,CCL8,HIF1A
GO: Biological Process	positive regulation of locomotion	2.724e-05	0.0007476	CXCL10,CCR1,PLAU,CCL8,HIF1A
GO: Biological Process	positive regulation of cellular component movement	2.782e-05	0.0007507	CXCL10,CCR1,PLAU,CCL8,HIF1A
GO: Biological Process	regulation of cell differentiation	2.876e-05	0.0007631	QKI,CXCL10,CCR1,HIF1A,STAT1,CEACAM1,MED1
GO: Biological Process	regulation of innate immune response	3.114e-05	0.0008127	MAP3K7,STAT1,CEACAM1,MED1
GO: Biological Process	regulation of cell death	3.962e-05	0.001017	QKI,MAP3K7,CXCL10,IFIT3,HIF1A,STAT1,MED1
GO: Biological Process	cellular cation homeostasis	4.423e-05	0.001118	CXCL10,CLIC4,CCR1,CCL8,HIF1A
GO: Biological Process	negative regulation of multicellular organismal process	4.516e-05	0.001123	CXCL10,CCR1,PLAU,HIF1A,STAT1,CEACAM1
GO: Biological Process	cellular ion homeostasis	4.863e-05	0.001191	CXCL10,CLIC4,CCR1,CCL8,HIF1A
GO: Biological Process	regulation of angiogenesis	5.513e-05	0.00133	CXCL10,HIF1A,STAT1,CEACAM1
GO: Biological Process	regulation of vasculature development	5.857e-05	0.001392	CXCL10,HIF1A,STAT1,CEACAM1
GO: Biological Process	retina vasculature development in camera-type eye	6.103e-05	0.001427	CLIC4,HIF1A
GO: Biological Process	chemical homeostasis	6.183e-05	0.001427	CXCL10,CLIC4,CCR1,CCL8,HIF1A,STAT1
GO: Biological Process	immune effector process	6.819e-05	0.001551	MAP3K7,CXCL10,IFIT3,PLAU,STAT1,CEACAM1
GO: Biological Process	positive regulation of monocyte chemotaxis	7.414e-05	0.001657	CXCL10,CCR1
GO: Biological Process	erythrocyte differentiation	7.586e-05	0.001657	HIF1A,STAT1,MED1
GO: Biological Process	cation homeostasis	7.6e-05	0.001657	CXCL10,CLIC4,CCR1,CCL8,HIF1A
GO: Biological Process	negative regulation of bone mineralization	8.118e-05	0.001736	CCR1,HIF1A
GO: Biological Process	inorganic ion homeostasis	8.176e-05	0.001736	CXCL10,CLIC4,CCR1,CCL8,HIF1A
GO: Biological Process	erythrocyte homeostasis	9.607e-05	0.001998	HIF1A,STAT1,MED1
GO: Biological Process	negative regulation of cell population proliferation	9.951e-05	0.001998	IFIT3,CCL8,STAT1,CEACAM1,MED1
GO: Biological Process	endothelium development	9.974e-05	0.001998	CXCL10,CLIC4,CEACAM1
GO: Biological Process	positive regulation of leukocyte migration	9.974e-05	0.001998	CXCL10,CCR1,CCL8
GO: Biological Process	gland morphogenesis	0.0001016	0.001998	PLAU,CEACAM1,MED1
GO: Biological Process	ion homeostasis	0.0001038	0.001998	CXCL10,CLIC4,CCR1,CCL8,HIF1A
GO: Biological Process	regulation of response to interferon-gamma	0.0001042	0.001998	STAT1,MED1
GO: Biological Process	regulation of interferon-gamma-mediated signaling pathway	0.0001042	0.001998	STAT1,MED1
GO: Biological Process	regulation of response to biotic stimulus	0.0001087	0.002039	MAP3K7,STAT1,CEACAM1,MED1
GO: Biological Process	epithelial cell differentiation	0.0001089	0.002039	CLIC4,HIF1A,STAT1,CEACAM1,MED1
GO: Biological Process	positive regulation of developmental process	0.0001134	0.002099	QKI,CCR1,HIF1A,STAT1,CEACAM1,MED1
GO: Biological Process	regulation of monocyte chemotaxis	0.00013	0.002354	CXCL10,CCR1
GO: Biological Process	regulation of response to stress	0.0001301	0.002354	MAP3K7,PLAU,HIF1A,STAT1,CEACAM1,MED1
GO: Biological Process	cellular chemical homeostasis	0.0001336	0.002389	CXCL10,CLIC4,CCR1,CCL8,HIF1A
GO: Biological Process	liver development	0.0001393	0.002465	PLAU,CEACAM1,MED1
GO: Biological Process	response to nutrient	0.0001464	0.00252	CXCL10,STAT1,MED1
GO: Biological Process	hepaticobiliary system development	0.0001464	0.00252	PLAU,CEACAM1,MED1
GO: Biological Process	embryonic hemopoiesis	0.0001488	0.00252	HIF1A,MED1
GO: Biological Process	regulation of syncytium formation by plasma membrane fusion	0.0001488	0.00252	CXCL10,STAT1
GO: Biological Process	regulation of epithelial cell differentiation	0.0001537	0.002549	STAT1,CEACAM1,MED1
GO: Biological Process	regulation of cytokine-mediated signaling pathway	0.0001537	0.002549	HIF1A,STAT1,MED1
GO: Biological Process	cellular response to interleukin-1	0.0001587	0.002552	MAP3K7,CCL8,HIF1A
GO: Biological Process	retina development in camera-type eye	0.0001587	0.002552	CLIC4,HIF1A,MED1
GO: Biological Process	negative regulation of biomineral tissue development	0.0001587	0.002552	CCR1,HIF1A
GO: Biological Process	negative regulation of epithelial cell proliferation	0.0001664	0.002637	STAT1,CEACAM1,MED1
GO: Biological Process	negative regulation of biomineralization	0.0001689	0.002637	CCR1,HIF1A
GO: Biological Process	cellular response to interferon-gamma	0.000169	0.002637	CCL8,STAT1,MED1
GO: Biological Process	myeloid cell homeostasis	0.0001824	0.00282	HIF1A,STAT1,MED1
GO: Biological Process	regulation of response to cytokine stimulus	0.0001852	0.002835	HIF1A,STAT1,MED1
GO: Biological Process	secretion	0.0001895	0.002848	CCR1,PLAU,CCL8,HIF1A,CEACAM1,MED1
GO: Biological Process	response to vitamin D	0.0001902	0.002848	CXCL10,MED1
GO: Biological Process	gland development	0.0001914	0.002848	PLAU,HIF1A,CEACAM1,MED1
GO: Biological Process	mononuclear cell migration	0.0002084	0.003072	CXCL10,CCR1,CCL8
GO: Biological Process	negative regulation of apoptotic process	0.0002263	0.003285	QKI,MAP3K7,IFIT3,HIF1A,MED1
GO: Biological Process	response to interferon-gamma	0.000227	0.003285	CCL8,STAT1,MED1
GO: Biological Process	positive regulation of response to external stimulus	0.0002303	0.003288	MAP3K7,CXCL10,CCR1,MED1
GO: Biological Process	leukocyte migration	0.0002319	0.003288	CXCL10,CCR1,CCL8,CEACAM1
GO: Biological Process	response to interleukin-1	0.0002334	0.003288	MAP3K7,CCL8,HIF1A
GO: Biological Process	hemopoiesis	0.0002428	0.003391	CCR1,HIF1A,STAT1,CEACAM1,MED1
GO: Biological Process	regulation of body fluid levels	0.0002467	0.003415	PLAU,HIF1A,CEACAM1,MED1
GO: Biological Process	negative regulation of programmed cell death	0.0002536	0.00348	QKI,MAP3K7,IFIT3,HIF1A,MED1
GO: Biological Process	cellular homeostasis	0.0002821	0.003839	CXCL10,CLIC4,CCR1,CCL8,HIF1A
GO: Biological Process	positive regulation of cell population proliferation	0.0002918	0.003936	CXCL10,PLAU,HIF1A,STAT1,MED1
GO: Biological Process	hematopoietic or lymphoid organ development	0.0002955	0.003953	CCR1,HIF1A,STAT1,CEACAM1,MED1
GO: Biological Process	regulation of reactive oxygen species metabolic process	0.0003119	0.004138	MAP3K7,PLAU,HIF1A
GO: Biological Process	regulation of leukocyte migration	0.0003238	0.004261	CXCL10,CCR1,CCL8
GO: Biological Process	negative regulation of ossification	0.0003296	0.004301	CCR1,HIF1A
GO: Biological Process	blood circulation	0.0003609	0.004672	CXCL10,HIF1A,STAT1,CEACAM1
GO: Biological Process	growth	0.0003651	0.004673	CLIC4,PLAU,HIF1A,CEACAM1,MED1
GO: Biological Process	myeloid leukocyte migration	0.0003699	0.004673	CXCL10,CCR1,CCL8
GO: Biological Process	myeloid leukocyte differentiation	0.0003699	0.004673	CCR1,CEACAM1,MED1
GO: Biological Process	immune system development	0.0003844	0.004818	CCR1,HIF1A,STAT1,CEACAM1,MED1
GO: Biological Process	leukocyte chemotaxis	0.0003921	0.004877	CXCL10,CCR1,CCL8
GO: Biological Process	positive regulation of cytokine-mediated signaling pathway	0.0004053	0.005002	HIF1A,MED1
GO: Biological Process	negative regulation of cell death	0.0004301	0.005267	QKI,MAP3K7,IFIT3,HIF1A,MED1
GO: Biological Process	milk ejection reflex	0.0004378	0.00528	HIF1A,MED1
GO: Biological Process	lactation	0.0004378	0.00528	HIF1A,MED1
GO: Biological Process	negative regulation of blood coagulation	0.0004545	0.00544	PLAU,CEACAM1
GO: Biological Process	cellular metal ion homeostasis	0.0004707	0.00556	CXCL10,CCR1,CCL8,HIF1A
GO: Biological Process	negative regulation of hemostasis	0.0004715	0.00556	PLAU,CEACAM1
GO: Biological Process	negative regulation of coagulation	0.0005064	0.005928	PLAU,CEACAM1
GO: Biological Process	animal organ morphogenesis	0.0005166	0.006004	PLAU,HIF1A,STAT1,CEACAM1,MED1
GO: Biological Process	positive regulation of response to cytokine stimulus	0.0005243	0.006049	HIF1A,MED1
GO: Biological Process	defense response to virus	0.000561	0.006379	CXCL10,IFIT3,STAT1
GO: Biological Process	defense response to symbiont	0.000561	0.006379	CXCL10,IFIT3,STAT1
GO: Biological Process	circulatory system process	0.0005775	0.006521	CXCL10,HIF1A,STAT1,CEACAM1
GO: Biological Process	chemotaxis	0.0005963	0.006593	CXCL10,CCR1,PLAU,CCL8
GO: Biological Process	taxis	0.0006124	0.006715	CXCL10,CCR1,PLAU,CCL8
GO: Biological Process	positive regulation of gene expression	0.000616	0.006715	QKI,MAP3K7,HIF1A,STAT1,MED1
GO: Biological Process	endothelial cell migration	0.0006201	0.006715	HIF1A,STAT1,CEACAM1
GO: Biological Process	cellular response to oxygen-containing compound	0.0006559	0.007033	CXCL10,HIF1A,STAT1,CEACAM1,MED1
GO: Biological Process	positive regulation of macroautophagy	0.0006582	0.007033	MAP3K7,HIF1A
GO: Biological Process	response to wounding	0.0007187	0.007593	CCR1,PLAU,HIF1A,CEACAM1
GO: Biological Process	lymphocyte chemotaxis	0.0007202	0.007593	CXCL10,CCL8
GO: Biological Process	metal ion homeostasis	0.0007296	0.007642	CXCL10,CCR1,CCL8,HIF1A
GO: Biological Process	positive regulation of mononuclear cell migration	0.000763	0.007939	CXCL10,CCR1
GO: Biological Process	regulation of defense response	0.0008057	0.008235	MAP3K7,STAT1,CEACAM1,MED1
GO: Biological Process	cell-cell fusion	0.000807	0.008235	CXCL10,STAT1
GO: Biological Process	syncytium formation by plasma membrane fusion	0.000807	0.008235	CXCL10,STAT1
GO: Biological Process	regulation of blood coagulation	0.0008294	0.008399	PLAU,CEACAM1
GO: Biological Process	negative regulation of cell differentiation	0.0008336	0.008399	CXCL10,STAT1,CEACAM1,MED1
GO: Biological Process	reactive oxygen species metabolic process	0.0008429	0.00844	MAP3K7,PLAU,HIF1A
GO: Biological Process	regulation of hemostasis	0.0008522	0.008479	PLAU,CEACAM1
GO: Biological Process	syncytium formation	0.0008753	0.008655	CXCL10,STAT1
GO: Biological Process	cell chemotaxis	0.0009037	0.008881	CXCL10,CCR1,CCL8
GO: Biological Process	regulation of coagulation	0.0009462	0.009242	PLAU,CEACAM1
GO: Biological Process	reflex	0.0009705	0.009421	HIF1A,MED1
GO: Biological Process	regulation of MAPK cascade	0.0009881	0.009534	MAP3K7,CCR1,CCL8,CEACAM1
GO: Biological Process	cardiac ventricle morphogenesis	0.0009951	0.009543	HIF1A,MED1
GO: Biological Process	negative regulation of reactive oxygen species metabolic process	0.00102	0.009723	MAP3K7,HIF1A
GO: Biological Process	homeostasis of number of cells	0.001042	0.009845	HIF1A,STAT1,MED1
GO: Biological Process	hormone biosynthetic process	0.001045	0.009845	HIF1A,MED1
GO: Biological Process	regulation of ERK1 and ERK2 cascade	0.001059	0.009918	CCR1,CCL8,CEACAM1
GO: Biological Process	negative regulation of wound healing	0.001096	0.01015	PLAU,CEACAM1
GO: Biological Process	mammary gland epithelium development	0.001096	0.01015	HIF1A,MED1
GO: Biological Process	regulation of bone mineralization	0.001175	0.01033	CCR1,HIF1A
GO: Biological Process	secretion by cell	0.001198	0.01036	CCR1,PLAU,CCL8,HIF1A,CEACAM1
GO: Biological Process	inflammatory response	0.001235	0.01063	CXCL10,CCR1,CCL8,HIF1A
GO: Biological Process	ERK1 and ERK2 cascade	0.001249	0.01069	CCR1,CCL8,CEACAM1
GO: Biological Process	regulation of T cell mediated immunity	0.001285	0.01094	MAP3K7,CEACAM1
GO: Biological Process	interferon-gamma-mediated signaling pathway	0.001313	0.0111	STAT1,MED1
GO: Biological Process	epithelial cell migration	0.001317	0.0111	HIF1A,STAT1,CEACAM1
GO: Biological Process	epithelium migration	0.001347	0.01129	HIF1A,STAT1,CEACAM1
GO: Biological Process	tissue migration	0.001398	0.01146	HIF1A,STAT1,CEACAM1
GO: Biological Process	type I interferon signaling pathway	0.001399	0.01146	IFIT3,STAT1
GO: Biological Process	embryonic heart tube development	0.001399	0.01146	HIF1A,MED1
GO: Biological Process	response to vitamin	0.001399	0.01146	CXCL10,MED1
GO: Biological Process	export from cell	0.001403	0.01146	CCR1,PLAU,CCL8,HIF1A,CEACAM1
GO: Biological Process	camera-type eye development	0.001419	0.01152	CLIC4,HIF1A,MED1
GO: Biological Process	cellular response to type I interferon	0.001428	0.01152	IFIT3,STAT1
GO: Biological Process	regulation of cytokine production	0.001433	0.01152	MAP3K7,HIF1A,STAT1,CEACAM1
GO: Biological Process	plasma membrane fusion	0.001488	0.0119	CXCL10,STAT1
GO: Biological Process	response to type I interferon	0.001579	0.01257	IFIT3,STAT1
GO: Biological Process	vasculogenesis	0.00161	0.01275	QKI,CEACAM1
GO: Biological Process	positive regulation of cellular catabolic process	0.001624	0.0128	QKI,MAP3K7,HIF1A
GO: Biological Process	positive regulation of leukocyte chemotaxis	0.001642	0.01287	CXCL10,CCR1
GO: Biological Process	negative regulation of response to wounding	0.001673	0.01306	PLAU,CEACAM1
GO: Biological Process	secretion by tissue	0.00177	0.01318	HIF1A,MED1
GO: Biological Process	regulation of biomineral tissue development	0.00177	0.01318	CCR1,HIF1A
GO: Biological Process	regulation of biomineralization	0.001836	0.01347	CCR1,HIF1A
GO: Biological Process	embryonic placenta development	0.001836	0.01347	HIF1A,MED1
GO: Biological Process	exocytosis	0.001914	0.01385	CCR1,PLAU,CCL8,CEACAM1
GO: Biological Process	exocytic process	0.001914	0.01385	CCR1,PLAU,CCL8,CEACAM1
GO: Biological Process	vesicle fusion to plasma membrane	0.001914	0.01385	CCR1,PLAU,CCL8,CEACAM1
GO: Biological Process	cytokine production	0.002018	0.01454	MAP3K7,HIF1A,STAT1,CEACAM1
GO: Biological Process	reproductive process	0.002062	0.0147	QKI,CLIC4,PLAU,HIF1A,MED1
GO: Biological Process	eye development	0.002063	0.0147	CLIC4,HIF1A,MED1
GO: Biological Process	neutrophil chemotaxis	0.002076	0.0147	CXCL10,CCL8
GO: Biological Process	reproduction	0.002078	0.0147	QKI,CLIC4,PLAU,HIF1A,MED1
GO: Biological Process	visual system development	0.002103	0.0148	CLIC4,HIF1A,MED1
GO: Biological Process	body fluid secretion	0.002111	0.0148	HIF1A,MED1
GO: Biological Process	positive regulation of signal transduction	0.002183	0.01518	MAP3K7,CCR1,CCL8,HIF1A,MED1
GO: Biological Process	sensory system development	0.002183	0.01518	CLIC4,HIF1A,MED1
GO: Biological Process	regulation of mononuclear cell migration	0.002219	0.01536	CXCL10,CCR1
GO: Biological Process	ossification	0.002294	0.01567	MAP3K7,CCR1,HIF1A
GO: Biological Process	MAPK cascade	0.002303	0.01567	MAP3K7,CCR1,CCL8,CEACAM1
GO: Biological Process	vesicle fusion	0.002345	0.01567	CCR1,PLAU,CCL8,CEACAM1
GO: Biological Process	lymphocyte migration	0.002367	0.01567	CXCL10,CCL8
GO: Biological Process	organelle membrane fusion	0.002396	0.01576	CCR1,PLAU,CCL8,CEACAM1
GO: Biological Process	calcium ion transport	0.002408	0.01577	CXCL10,CCR1,CCL8
GO: Biological Process	positive regulation of smooth muscle cell proliferation	0.002481	0.01619	HIF1A,STAT1
GO: Biological Process	positive regulation of catabolic process	0.0026	0.0169	QKI,MAP3K7,HIF1A
GO: Biological Process	negative regulation of cellular biosynthetic process	0.002631	0.01699	QKI,HIF1A,STAT1,CEACAM1,MED1
GO: Biological Process	positive regulation of autophagy	0.002637	0.01699	MAP3K7,HIF1A
GO: Biological Process	regulation of leukocyte chemotaxis	0.002676	0.01716	CXCL10,CCR1
GO: Biological Process	organelle fusion	0.002698	0.01716	CCR1,PLAU,CCL8,CEACAM1
GO: Biological Process	regulation of immune response	0.002707	0.01716	MAP3K7,STAT1,CEACAM1,MED1
GO: Biological Process	bone mineralization	0.002716	0.01716	CCR1,HIF1A
GO: Biological Process	T cell mediated immunity	0.002716	0.01716	MAP3K7,CEACAM1
GO: Biological Process	neural tube formation	0.002756	0.01735	MAP3K7,HIF1A
GO: Biological Process	response to nutrient levels	0.002834	0.01761	CXCL10,STAT1,MED1
GO: Biological Process	regulation of ossification	0.002838	0.01761	CCR1,HIF1A
GO: Biological Process	positive regulation of RNA metabolic process	0.002879	0.01761	QKI,CXCL10,HIF1A,STAT1,MED1
GO: Biological Process	negative regulation of biosynthetic process	0.002921	0.01761	QKI,HIF1A,STAT1,CEACAM1,MED1
GO: Biological Process	endothelial cell differentiation	0.002962	0.01761	CLIC4,CEACAM1
GO: Biological Process	neutrophil migration	0.003089	0.01814	CXCL10,CCL8
GO: Biological Process	granulocyte chemotaxis	0.003089	0.01814	CXCL10,CCL8
GO: Biological Process	cellular calcium ion homeostasis	0.003098	0.01814	CXCL10,CCR1,CCL8
GO: Biological Process	response to oxygen-containing compound	0.0031	0.01814	CXCL10,HIF1A,STAT1,CEACAM1,MED1
GO: Biological Process	cardiac chamber morphogenesis	0.003131	0.0182	HIF1A,MED1
GO: Biological Process	ameboidal-type cell migration	0.003132	0.0182	HIF1A,STAT1,CEACAM1
GO: Biological Process	cardiac ventricle development	0.003174	0.01831	HIF1A,MED1
GO: Biological Process	regulation of myeloid leukocyte differentiation	0.003174	0.01831	CCR1,CEACAM1
GO: Biological Process	regulation of immune effector process	0.003252	0.01868	MAP3K7,STAT1,CEACAM1
GO: Biological Process	regulation of wound healing	0.003261	0.01868	PLAU,CEACAM1
GO: Biological Process	positive regulation of cytokine production	0.003287	0.01876	MAP3K7,HIF1A,STAT1
GO: Biological Process	response to extracellular stimulus	0.003394	0.01916	CXCL10,STAT1,MED1
GO: Biological Process	calcium ion homeostasis	0.003394	0.01916	CXCL10,CCR1,CCL8
GO: Biological Process	positive regulation of calcium ion transport	0.003394	0.01916	CXCL10,CCR1
GO: Biological Process	negative regulation of response to stimulus	0.003645	0.01994	MAP3K7,PLAU,HIF1A,STAT1,CEACAM1
GO: Biological Process	regulation of anatomical structure morphogenesis	0.003683	0.02008	CXCL10,HIF1A,STAT1,CEACAM1
GO: Biological Process	positive regulation of cell communication	0.003703	0.0201	MAP3K7,CCR1,CCL8,HIF1A,MED1
GO: Biological Process	embryonic epithelial tube formation	0.003713	0.0201	MAP3K7,HIF1A
GO: Biological Process	positive regulation of signaling	0.003736	0.02016	MAP3K7,CCR1,CCL8,HIF1A,MED1
GO: Biological Process	positive regulation of chemotaxis	0.003759	0.02022	CXCL10,CCR1
GO: Biological Process	cellular divalent inorganic cation homeostasis	0.003803	0.02031	CXCL10,CCR1,CCL8
GO: Biological Process	metal ion transport	0.003803	0.02031	CXCL10,CCR1,CCL8
GO: Biological Process	cell-cell signaling	0.003864	0.02057	MAP3K7,CXCL10,CCR1,CCL8,HIF1A
GO: Biological Process	mammary gland development	0.004094	0.02131	HIF1A,MED1
GO: Biological Process	regulation of macroautophagy	0.004143	0.02131	MAP3K7,HIF1A
GO: Biological Process	multi-organism reproductive process	0.004164	0.02131	QKI,CLIC4,PLAU,MED1
GO: Biological Process	negative regulation of angiogenesis	0.004192	0.02139	CXCL10,STAT1
GO: Biological Process	divalent inorganic cation homeostasis	0.004323	0.02187	CXCL10,CCR1,CCL8
GO: Biological Process	skeletal system development	0.004323	0.02187	MAP3K7,HIF1A,MED1
GO: Biological Process	negative regulation of blood vessel morphogenesis	0.004341	0.02187	CXCL10,STAT1
GO: Biological Process	epithelial tube formation	0.004341	0.02187	MAP3K7,HIF1A
GO: Biological Process	negative regulation of vasculature development	0.004391	0.02205	CXCL10,STAT1
GO: Biological Process	granulocyte migration	0.004492	0.02249	CXCL10,CCL8
GO: Biological Process	wound healing	0.004556	0.02264	PLAU,HIF1A,CEACAM1
GO: Biological Process	positive regulation of MAPK cascade	0.004708	0.02264	MAP3K7,CCR1,CCL8
GO: Biological Process	fatty acid biosynthetic process	0.00475	0.02264	QKI,CEACAM1
GO: Biological Process	biomineral tissue development	0.005015	0.02383	CCR1,HIF1A
GO: Biological Process	morphogenesis of embryonic epithelium	0.005069	0.02402	MAP3K7,HIF1A
GO: Biological Process	biomineralization	0.005123	0.02404	CCR1,HIF1A
GO: Biological Process	regulation of lymphocyte mediated immunity	0.005123	0.02404	MAP3K7,CEACAM1
GO: Biological Process	regulation of adaptive immune response based on somatic recombination of immune receptors built from immunoglobulin superfamily domains	0.005123	0.02404	MAP3K7,CEACAM1
GO: Biological Process	tube formation	0.005177	0.02404	MAP3K7,HIF1A
GO: Biological Process	leukocyte differentiation	0.005277	0.02404	CCR1,CEACAM1,MED1
GO: Biological Process	placenta development	0.005286	0.02404	HIF1A,MED1
GO: Biological Process	cellular response to lipid	0.005324	0.02404	CXCL10,STAT1,MED1
GO: Biological Process	multi-organism process	0.005507	0.0247	QKI,CLIC4,PLAU,MED1
GO: Biological Process	regulation of response to wounding	0.005508	0.0247	PLAU,CEACAM1
GO: Biological Process	cardiac chamber development	0.005621	0.02514	HIF1A,MED1
GO: Biological Process	branching morphogenesis of an epithelial tube	0.005792	0.02521	CLIC4,MED1
GO: Biological Process	regulation of endothelial cell proliferation	0.005849	0.02521	HIF1A,STAT1
GO: Biological Process	neural tube development	0.006082	0.02575	MAP3K7,HIF1A
GO: Biological Process	regulation of adaptive immune response	0.006082	0.02575	MAP3K7,CEACAM1
GO: Biological Process	positive regulation of transcription by RNA polymerase II	0.006171	0.02606	CXCL10,HIF1A,STAT1,MED1
GO: Biological Process	sensory organ development	0.00635	0.02674	CLIC4,HIF1A,MED1
GO: Biological Process	regulation of signaling receptor activity	0.006378	0.02679	PLAU,HIF1A
GO: Biological Process	cellular response to hormone stimulus	0.006644	0.02747	STAT1,CEACAM1,MED1
GO: Biological Process	regulation of smooth muscle cell proliferation	0.006743	0.02781	HIF1A,STAT1
GO: Biological Process	endothelial cell proliferation	0.006867	0.02825	HIF1A,STAT1
GO: Biological Process	monocarboxylic acid metabolic process	0.006974	0.02861	QKI,HIF1A,CEACAM1
GO: Biological Process	smooth muscle cell proliferation	0.007054	0.02861	HIF1A,STAT1
GO: Biological Process	response to abiotic stimulus	0.007066	0.02861	CXCL10,PLAU,HIF1A,STAT1
GO: Biological Process	cell killing	0.007117	0.02861	CXCL10,CEACAM1
GO: Biological Process	T cell receptor signaling pathway	0.00718	0.02879	MAP3K7,CEACAM1
GO: Biological Process	embryonic morphogenesis	0.007228	0.02891	MAP3K7,HIF1A,MED1
GO: Biological Process	tissue remodeling	0.007436	0.02967	HIF1A,CEACAM1
GO: Biological Process	cellular response to lipopolysaccharide	0.007565	0.03002	CXCL10,STAT1
GO: Biological Process	positive regulation of innate immune response	0.008025	0.03124	MAP3K7,MED1
GO: Biological Process	morphogenesis of a branching epithelium	0.008092	0.03142	CLIC4,MED1
GO: Biological Process	cellular response to molecule of bacterial origin	0.008294	0.03189	CXCL10,STAT1
GO: Biological Process	monocarboxylic acid biosynthetic process	0.008362	0.032	QKI,CEACAM1
GO: Biological Process	regeneration	0.008362	0.032	PLAU,MED1
GO: Biological Process	small molecule biosynthetic process	0.008488	0.0324	QKI,HIF1A,CEACAM1
GO: Biological Process	bone development	0.008636	0.03289	MAP3K7,MED1
GO: Biological Process	response to mechanical stimulus	0.008774	0.03323	CXCL10,STAT1
GO: Biological Process	regulation of endothelial cell migration	0.008774	0.03323	HIF1A,CEACAM1
GO: Biological Process	muscle structure development	0.00887	0.03323	QKI,CXCL10,MED1
GO: Biological Process	positive regulation of epithelial cell proliferation	0.008914	0.03331	HIF1A,MED1
GO: Biological Process	regulation of chemotaxis	0.009054	0.03376	CXCL10,CCR1
GO: Biological Process	regulation of leukocyte mediated immunity	0.009267	0.03438	MAP3K7,CEACAM1
GO: Biological Process	lipid biosynthetic process	0.009296	0.03438	QKI,CEACAM1,MED1
GO: Biological Process	positive regulation of ERK1 and ERK2 cascade	0.009338	0.03438	CCR1,CCL8
GO: Biological Process	hormone metabolic process	0.009338	0.03438	HIF1A,MED1
GO: Biological Process	morphogenesis of a branching structure	0.00941	0.03438	CLIC4,MED1
GO: Biological Process	cellular response to endogenous stimulus	0.009438	0.03438	MAP3K7,STAT1,CEACAM1,MED1
GO: Biological Process	cellular response to insulin stimulus	0.009482	0.03438	STAT1,CEACAM1
GO: Biological Process	cellular response to growth factor stimulus	0.00953	0.03448	MAP3K7,HIF1A,MED1
GO: Biological Process	regulation of I-kappaB kinase/NF-kappaB signaling	0.009626	0.03475	MAP3K7,STAT1
GO: Biological Process	mesenchymal cell differentiation	0.009699	0.03493	HIF1A,STAT1
GO: Biological Process	negative regulation of signal transduction	0.01004	0.03547	MAP3K7,HIF1A,STAT1,CEACAM1
GO: Biological Process	cellular response to biotic stimulus	0.01021	0.03597	CXCL10,STAT1
GO: Biological Process	regulation of ion transport	0.01034	0.03635	CXCL10,CLIC4,CCR1,HIF1A
GO: Biological Process	negative regulation of RNA metabolic process	0.01039	0.03643	QKI,HIF1A,STAT1,MED1
GO: Biological Process	negative regulation of apoptotic signaling pathway	0.01051	0.03673	MAP3K7,HIF1A
GO: Biological Process	regulation of phosphorylation	0.01053	0.03673	MAP3K7,CXCL10,HIF1A,CEACAM1
GO: Biological Process	response to growth factor	0.01057	0.03673	MAP3K7,HIF1A,MED1
GO: Biological Process	positive regulation of immune response	0.01072	0.03685	MAP3K7,CEACAM1,MED1
GO: Biological Process	positive regulation of ion transport	0.01072	0.03685	CXCL10,CCR1,HIF1A
GO: Biological Process	developmental growth	0.01097	0.03746	CLIC4,PLAU,MED1
GO: Biological Process	epithelial cell development	0.01105	0.03746	CLIC4,HIF1A
GO: Biological Process	positive regulation of response to biotic stimulus	0.01112	0.03746	MAP3K7,MED1
GO: Biological Process	chordate embryonic development	0.01138	0.0379	MAP3K7,HIF1A,MED1
GO: Biological Process	positive regulation of catalytic activity	0.01155	0.03839	MAP3K7,CCL8,HIF1A,STAT1
GO: Biological Process	protein deubiquitination	0.01191	0.03894	MAP3K7,HIF1A
GO: Biological Process	negative regulation of cellular component organization	0.01195	0.03899	MAP3K7,CXCL10,STAT1
GO: Biological Process	embryo development ending in birth or egg hatching	0.01226	0.03932	MAP3K7,HIF1A,MED1
GO: Biological Process	positive regulation of neurogenesis	0.01231	0.03932	QKI,HIF1A
GO: Biological Process	heart morphogenesis	0.01248	0.03949	HIF1A,MED1
GO: Biological Process	muscle cell proliferation	0.01256	0.03966	HIF1A,STAT1
GO: Biological Process	vascular process in circulatory system	0.01264	0.03984	HIF1A,CEACAM1
GO: Biological Process	intracellular receptor signaling pathway	0.01297	0.03991	MAP3K7,MED1
GO: Biological Process	I-kappaB kinase/NF-kappaB signaling	0.01297	0.03991	MAP3K7,STAT1
GO: Biological Process	negative regulation of cell communication	0.01307	0.04009	MAP3K7,HIF1A,STAT1,CEACAM1
GO: Biological Process	negative regulation of signaling	0.01315	0.04026	MAP3K7,HIF1A,STAT1,CEACAM1
GO: Biological Process	negative regulation of nucleobase-containing compound metabolic process	0.01329	0.04054	QKI,HIF1A,STAT1,MED1
GO: Biological Process	protein modification by small protein removal	0.0133	0.04054	MAP3K7,HIF1A
GO: Biological Process	cellular response to tumor necrosis factor	0.01347	0.04054	CCL8,STAT1
GO: Biological Process	regulation of calcium ion transport	0.01364	0.04066	CXCL10,CCR1
GO: Biological Process	regulation of epithelial cell migration	0.01415	0.04144	HIF1A,CEACAM1
GO: Biological Process	response to insulin	0.01415	0.04144	STAT1,CEACAM1
GO: Biological Process	regulation of cellular catabolic process	0.01436	0.04194	QKI,MAP3K7,HIF1A
GO: Biological Process	regulation of metal ion transport	0.01459	0.04242	CXCL10,CCR1
GO: Biological Process	keratinocyte differentiation	0.01476	0.04242	CLIC4,MED1
GO: Biological Process	regulation of protein kinase activity	0.01479	0.04243	MAP3K7,CXCL10,CEACAM1
GO: Biological Process	negative regulation of cellular macromolecule biosynthetic process	0.01492	0.04272	QKI,HIF1A,STAT1,MED1
GO: Biological Process	negative regulation of macromolecule biosynthetic process	0.01537	0.04319	QKI,HIF1A,STAT1,MED1
GO: Biological Process	mesenchyme development	0.01538	0.04319	HIF1A,STAT1
GO: Biological Process	positive regulation of transcription, DNA-templated	0.01555	0.04351	CXCL10,HIF1A,STAT1,MED1
GO: Biological Process	positive regulation of nucleic acid-templated transcription	0.01555	0.04351	CXCL10,HIF1A,STAT1,MED1
GO: Biological Process	positive regulation of RNA biosynthetic process	0.01558	0.04352	CXCL10,HIF1A,STAT1,MED1
GO: Biological Process	response to tumor necrosis factor	0.01565	0.04364	CCL8,STAT1
GO: Biological Process	macroautophagy	0.01583	0.04369	MAP3K7,HIF1A
GO: Biological Process	antigen receptor-mediated signaling pathway	0.01647	0.04445	MAP3K7,CEACAM1
GO: Biological Process	protein phosphorylation	0.01655	0.04445	MAP3K7,CXCL10,CCL8,CEACAM1
GO: Biological Process	leukocyte mediated immunity	0.01656	0.04445	MAP3K7,PLAU,CEACAM1
GO: Biological Process	regulation of leukocyte differentiation	0.01666	0.04462	CCR1,CEACAM1
GO: Biological Process	response to endogenous stimulus	0.01668	0.04462	MAP3K7,STAT1,CEACAM1,MED1
GO: Biological Process	regulation of phosphate metabolic process	0.017	0.04528	MAP3K7,CXCL10,HIF1A,CEACAM1
GO: Biological Process	regulation of phosphorus metabolic process	0.01703	0.04528	MAP3K7,CXCL10,HIF1A,CEACAM1
GO: Biological Process	viral process	0.01712	0.04528	MAP3K7,CCL8,STAT1
GO: Biological Process	carboxylic acid biosynthetic process	0.01712	0.04528	QKI,CEACAM1
GO: Biological Process	cyclic-nucleotide-mediated signaling	0.01722	0.04545	CXCL10,CCR1
GO: Biological Process	regulation of autophagy	0.01731	0.04563	MAP3K7,HIF1A
GO: Biological Process	response to hormone	0.01755	0.04609	STAT1,CEACAM1,MED1
GO: Biological Process	positive regulation of nervous system development	0.01769	0.04609	QKI,HIF1A
GO: Biological Process	response to lipid	0.01785	0.04642	CXCL10,STAT1,MED1
GO: Biological Process	organic acid biosynthetic process	0.01788	0.04644	QKI,CEACAM1
GO: Biological Process	vesicle organization	0.01816	0.04665	CCR1,PLAU,CCL8,CEACAM1
GO: Biological Process	regulation of protein modification process	0.01816	0.04665	MAP3K7,CXCL10,HIF1A,CEACAM1
GO: Biological Process	positive regulation of cytosolic calcium ion concentration	0.01846	0.04709	CXCL10,CCR1
GO: Biological Process	cellular response to peptide hormone stimulus	0.01855	0.04726	STAT1,CEACAM1
GO: Biological Process	blood coagulation	0.01875	0.04738	PLAU,CEACAM1
GO: Biological Process	negative regulation of transcription by RNA polymerase II	0.01879	0.04738	HIF1A,STAT1,MED1
GO: Biological Process	multicellular organismal reproductive process	0.01879	0.04738	QKI,PLAU,MED1
GO: Biological Process	hemostasis	0.01924	0.04816	PLAU,CEACAM1
GO: Biological Process	negative regulation of gene expression	0.01926	0.04816	QKI,CCR1,HIF1A,CEACAM1
GO: Biological Process	response to lipopolysaccharide	0.01934	0.04816	CXCL10,STAT1
GO: Biological Process	coagulation	0.01934	0.04816	PLAU,CEACAM1
GO: Biological Process	sexual reproduction	0.0196	0.04853	QKI,CLIC4,PLAU
GO: Biological Process	regulation of kinase activity	0.0197	0.04871	MAP3K7,CXCL10,CEACAM1
GO: Biological Process	multicellular organism reproduction	0.01981	0.04888	QKI,PLAU,MED1
GO: Biological Process	positive regulation of cell development	0.01984	0.04888	QKI,HIF1A
GO: Biological Process	proteolysis	0.02011	0.04918	MAP3K7,PLAU,HIF1A,STAT1
GO: Biological Process	biological process involved in symbiotic interaction	0.02049	0.04981	MAP3K7,CCL8,STAT1

## Sheet: S12c Dataset2
Symbol	log2FC (current study)	log2FC (external dataset)
RSAD2	5.18468	4.11479
IFI44	3.62567	3.50577
IFIT3	3.84699	3.0349
ETV7	2.11819	2.87276
IPO11	0.713918	2.67935
HERC5	3.80214	2.67697
CEACAM5	2.82834	2.44828
PSTPIP2	1.20786	2.38329
DDX60	3.98785	2.38161
IFIT2	3.70973	2.37239
STAT1	2.43769	2.3368
GZMB	1.58995	2.17616
UPK1B	2.96821	2.13809
SAMD9	2.18479	2.13755
DDX58	3.58869	2.12953
IFIH1	3.34653	2.09929
TFEC	1.15624	2.09262
GBP1	1.89235	2.05522
PHF11	1.12345	2.0328
CXCL10	4.3955	2.00018
CEACAM6	2.21112	1.99035
FBXO30	1.22875	1.9278
TMEM255A	3.89026	1.90511
SMTNL1	1.98794	1.89839
PARP14	1.71461	1.80474
USP28	0.627734	1.76832
CCR2	1.33738	1.75397
UBE2L6	1.65497	1.73455
CCR1	1.429	1.70869
PLEKHF2	0.714251	1.68856
TAP1	1.6898	1.68174
CCL8	5.69812	1.67878
ASPHD2	1.81244	1.67037
GCH1	2.66791	1.63981
EPSTI1	3.02707	1.63791
IFIT5	4.39766	1.62591
IFI44L	4.04113	1.62429
TBK1	0.804641	1.61418
PARP9	2.06444	1.61205
TRAFD1	1.56144	1.59053
RCBTB1	0.95787	1.53037
CXorf21	1.61474	1.52947
ATF2	0.579443	1.50543
WDFY1	0.647902	1.49839
ZNF207	0.520645	1.45934
EIF2AK2	2.74703	1.43934
SPPL2A	1.01849	1.43384
ZBTB33	0.563504	1.39626
FCHSD2	0.757217	1.38842
DRAM1	1.50865	1.38655
RAB8B	1.6931	1.37305
GTF2E1	0.912359	1.37261
ABI1	0.866853	1.36315
XPO1	0.659755	1.34421
OPTN	0.898682	1.34134
NFE2L3	1.27975	1.3181
SCYL2	0.470529	1.30726
TMEM123	1.63346	1.3063
ARRDC3	0.736032	1.30305
PIK3AP1	1.44758	1.29225
TMEM140	1.69487	1.27916
MTHFD2	1.22105	1.27659
GMEB1	0.832023	1.24674
TRIM22	1.41692	1.23788
HIF1A	1.08911	1.23428
TDRD7	1.78658	1.23277
SLC20A1	0.913627	1.18373
P2RY2	0.898224	1.17839
IDE	0.680181	1.15713
DTX3L	1.37576	1.1568
XRN1	0.824764	1.15317
UBAP2L	0.911588	1.13456
SMU1	1.10088	1.12751
SLC23A2	1.02625	1.12457
SLC17A5	0.826704	1.11655
MORC3	0.65877	1.11273
CHUK	0.582915	1.10998
NT5C2	0.843357	1.10807
ZBTB1	0.552265	1.10091
BLZF1	0.873508	1.09744
ANKFY1	1.41897	1.08969
TRIM21	1.4241	1.08853
IFI16	1.71466	1.07746
QKI	0.868411	1.05548
VCPIP1	1.50356	1.05378
DHX9	0.548741	1.05177
SMCR8	1.06175	1.03938
DUSP3	1.00678	1.02102
HMGCR	0.779902	1.01826
ZBTB2	0.835214	0.945945
ZNF410	0.524545	0.925941
TRIM5	2.21788	0.920429
MKRN2	0.532599	0.911672
NBR1	0.484022	0.908951
CDR2	0.870352	0.877594
TRAPPC8	0.619068	0.867223
HSPA9	0.888327	0.858795
ZC3HAV1	1.41174	0.832181
FAM91A1	0.601874	0.814562
PDLIM5	0.580799	0.81021
RNF185	0.873858	0.809657
UEVLD	0.73716	0.801597
AVL9	0.871946	0.782584
MARK3	0.563589	0.775198
TAB3	0.786676	0.668299
PUM1	0.499082	0.633249
TXN2	-0.674685	-0.719692
HNRNPA0	-0.818411	-0.754393
LAMTOR4	-1.44964	-0.80683
COMMD4	-0.748339	-0.820087
NUDT22	-0.756684	-0.823605
SPSB3	-0.883853	-0.885203
UPF3A	-1.6471	-0.903788
CLTA	-0.383012	-0.966025
DNAJB2	-0.555501	-0.968619
FAM204A	-0.948152	-0.977336
PGLS	-0.839038	-1.03622
TPGS1	-1.21639	-1.04086
TERF1	-0.738105	-1.05145
TBC1D10C	-1.10725	-1.05363
PPAN	-0.967173	-1.0551
CUTA	-1.08022	-1.05574
TRAPPC5	-1.07817	-1.0574
APOBR	-1.66663	-1.08389
RPL3	-0.723834	-1.10256
POLR2F	-1.10455	-1.11875
PNKD	-0.968497	-1.11889
SIL1	-0.828315	-1.15286
SAP30	-1.10762	-1.16652
CDC34	-0.573803	-1.19346
UBXN6	-0.854007	-1.20224
GEMIN2	-0.677114	-1.23938
GPATCH2	-0.620942	-1.24402
COA5	-0.727203	-1.25745
ARL13B	-0.984707	-1.27107
RPS19BP1	-1.10101	-1.27967
SULT1A1	-1.06534	-1.28756
TOB2	-0.509168	-1.28987
ZNF444	-2.07814	-1.29115
BANF1	-0.787199	-1.29427
WDR70	-1.17599	-1.29462
CMTM7	-0.787457	-1.32463
TMC1	-1.51261	-1.33249
C11orf58	-0.791016	-1.38997
NUDT14	-0.507534	-1.39791
STK11	-0.899778	-1.4012
DCXR	-1.23452	-1.42256
NT5C	-1.0464	-1.43308
C7orf50	-0.615196	-1.46397
EEF1D	-0.973965	-1.47342
PGP	-1.15407	-1.47722
D2HGDH	-0.649191	-1.50508
PTRH1	-0.667605	-1.52392
IFT74	-1.15238	-1.55787
ARL6IP4	-1.26001	-1.60973
DDRGK1	-0.79141	-1.61076
PRKDC	-0.704533	-1.61727
NUPR1	-1.1371	-1.64583
PIH1D1	-0.619852	-1.69234
AIMP1	-0.828063	-1.69313
REXO4	-0.734666	-1.72364
ITFG2	-0.502852	-1.74383
OR2A5	-2.17073	-1.78123
CENPM	-1.24268	-1.7867
RCN3	-1.20775	-1.81905
BLVRA	-0.930188	-1.82263
SCRIB	-1.22782	-1.84319
EMC10	-0.711465	-1.85848
GFER	-0.531116	-1.90202
NDUFS6	-1.05572	-1.9329
CES1	-1.40468	-1.96898
HAGHL	-0.962986	-1.98491
GPR68	-1.91468	-2.0396
CLEC11A	-1.22344	-2.17186
CFD	-1.26758	-2.18653
PLTP	-1.41766	-2.278
LRRCC1	-0.783247	-2.31785
GCHFR	-1.61722	-2.37134
GFRA2	-1.81903	-2.48965
FBXL15	-1.01284	-2.59037
PTMS	-1.10594	-3.1407
CNFN	-1.16836	-3.61797
FABP4	-2.36545	-4.61125

## Sheet: S12d Dataset2
Category	Name	p-value	q-value FDR B&H	Hit in Query List
Pathway	Host-pathogen interaction of human corona viruses - Interferon induction	2.746e-08	1.093e-05	DDX58,STAT1,CHUK,IFIH1,TBK1,EIF2AK2
Pathway	Type II interferon signaling (IFNG)	5.662e-08	1.127e-05	CXCL10,GBP1,IFIT2,STAT1,TAP1,EIF2AK2
Pathway	Type I Interferon Induction and Signaling During SARS-CoV-2 Infection	2.109e-05	0.002205	STAT1,CHUK,TBK1,EIF2AK2
Pathway	Novel intracellular components of RIG-I-like receptor (RLR) pathway	2.467e-05	0.002205	DDX58,CXCL10,CHUK,IFIH1,TBK1
Pathway	SARS coronavirus and innate immunity	2.77e-05	0.002205	DDX58,STAT1,IFIH1,TBK1
Pathway	SARS-CoV-2 Innate Immunity Evasion and Cell-specific immune response	4.193e-05	0.002781	DDX58,CXCL10,IFIT2,STAT1,TBK1
Pathway	RIG-I-like receptor signaling pathway	5.168e-05	0.002938	DDX58,CXCL10,CHUK,IFIH1,TBK1
Pathway	Regulation of toll-like receptor signaling pathway	0.0001753	0.008721	CXCL10,STAT1,TAB3,CHUK,TRAFD1,TBK1
Pathway	Hepatitis B infection	0.0002433	0.01048	DDX58,ATF2,STAT1,CHUK,IFIH1,TBK1
Pathway	Cytosolic DNA-sensing pathway	0.0002709	0.01048	DDX58,CXCL10,CHUK,TBK1
Pathway	The human immune response to tuberculosis	0.0002953	0.01048	IFIT3,STAT1,TAP1
Pathway	Toll-like Receptor Signaling Pathway	0.0003159	0.01048	CXCL10,STAT1,TAB3,CHUK,TBK1
Pathway	AGE/RAGE pathway	0.0005462	0.01672	HIF1A,ATF2,STAT1,CHUK
Pathway	Chemokine signaling pathway	0.000725	0.02061	CXCL10,STAT1,CHUK,CCR2,CCR1,CCL8
Pathway	SARS-CoV-2 mitochondrial interactions	0.0007971	0.02096	DDX58,IFIH1,TBK1
Pathway	Cytosolic DNA-sensing pathway	0.0008426	0.02096	DDX58,CXCL10,CHUK,TBK1
Pathway	Double Stranded RNA Induced Gene Expression	0.001422	0.03329	CHUK,EIF2AK2
GO: Biological Process	response to virus	4.732e-22	1.3e-18	HIF1A,DDX58,CXCL10,DDX60,IFI44,GBP1,IFIT5,DTX3L,IFI16,IFIT2,TRIM22,IFIT3,TRIM5,STAT1,CHUK,DHX9,IFIH1,RSAD2,TBK1,CCL8,PARP9,IFI44L,PUM1,EIF2AK2,HERC5,ZC3HAV1
GO: Biological Process	defense response to virus	2.968e-21	2.718e-18	DDX58,CXCL10,DDX60,GBP1,IFIT5,DTX3L,IFI16,IFIT2,TRIM22,IFIT3,TRIM5,STAT1,CHUK,DHX9,IFIH1,RSAD2,TBK1,PARP9,IFI44L,PUM1,EIF2AK2,HERC5,ZC3HAV1
GO: Biological Process	defense response to symbiont	2.968e-21	2.718e-18	DDX58,CXCL10,DDX60,GBP1,IFIT5,DTX3L,IFI16,IFIT2,TRIM22,IFIT3,TRIM5,STAT1,CHUK,DHX9,IFIH1,RSAD2,TBK1,PARP9,IFI44L,PUM1,EIF2AK2,HERC5,ZC3HAV1
GO: Biological Process	response to other organism	1.376e-15	7.857e-13	HIF1A,DDX58,CXCL10,DDX60,IFI44,GBP1,IFIT5,TRIM21,GCH1,DTX3L,PARP14,IFI16,IFIT2,TRIM22,ZBTB1,IFIT3,TRIM5,STAT1,TAB3,CHUK,DHX9,IFIH1,SLC17A5,OPTN,RSAD2,TRAFD1,UPK1B,TBK1,GZMB,CCL8,PARP9,IFI44L,PUM1,TAP1,EIF2AK2,TMEM255A,HERC5,ZC3HAV1
GO: Biological Process	response to external biotic stimulus	1.43e-15	7.857e-13	HIF1A,DDX58,CXCL10,DDX60,IFI44,GBP1,IFIT5,TRIM21,GCH1,DTX3L,PARP14,IFI16,IFIT2,TRIM22,ZBTB1,IFIT3,TRIM5,STAT1,TAB3,CHUK,DHX9,IFIH1,SLC17A5,OPTN,RSAD2,TRAFD1,UPK1B,TBK1,GZMB,CCL8,PARP9,IFI44L,PUM1,TAP1,EIF2AK2,TMEM255A,HERC5,ZC3HAV1
GO: Biological Process	response to biotic stimulus	2.983e-15	1.366e-12	HIF1A,DDX58,CXCL10,DDX60,IFI44,GBP1,IFIT5,TRIM21,GCH1,DTX3L,PARP14,IFI16,IFIT2,TRIM22,ZBTB1,IFIT3,TRIM5,STAT1,TAB3,CHUK,DHX9,IFIH1,SLC17A5,OPTN,RSAD2,TRAFD1,UPK1B,TBK1,GZMB,CCL8,PARP9,IFI44L,PUM1,TAP1,EIF2AK2,TMEM255A,HERC5,ZC3HAV1
GO: Biological Process	defense response to other organism	3.712e-15	1.457e-12	DDX58,CXCL10,DDX60,GBP1,IFIT5,TRIM21,GCH1,DTX3L,PARP14,IFI16,IFIT2,TRIM22,ZBTB1,IFIT3,TRIM5,STAT1,TAB3,CHUK,DHX9,IFIH1,OPTN,RSAD2,TRAFD1,TBK1,GZMB,CCL8,PARP9,IFI44L,PUM1,TAP1,EIF2AK2,HERC5,ZC3HAV1
GO: Biological Process	innate immune response	4.991e-15	1.714e-12	DDX58,DDX60,GBP1,IFIT5,TRIM21,GCH1,DTX3L,PARP14,IFI16,IFIT2,TRIM22,ZBTB1,IFIT3,TRIM5,STAT1,TAB3,CHUK,DHX9,IFIH1,OPTN,RSAD2,TRAFD1,TBK1,GZMB,CCL8,PARP9,TAP1,EIF2AK2,HERC5,ZC3HAV1
GO: Biological Process	defense response	4.814e-13	1.47e-10	PIK3AP1,HIF1A,DDX58,CXCL10,DDX60,GBP1,IFIT5,TRIM21,GCH1,DTX3L,PARP14,IFI16,IFIT2,TRIM22,ZBTB1,IFIT3,TRIM5,STAT1,TAB3,CHUK,DHX9,CCR2,IFIH1,OPTN,RSAD2,TRAFD1,TBK1,GZMB,CCR1,CCL8,PARP9,IFI44L,PUM1,TAP1,EIF2AK2,HERC5,ZC3HAV1
GO: Biological Process	regulation of response to biotic stimulus	1.764e-12	4.848e-10	DDX58,DDX60,TRIM21,DTX3L,PARP14,IFI16,TRIM5,STAT1,TAB3,CHUK,DHX9,OPTN,TRAFD1,TBK1,PARP9,PUM1,TAP1,HERC5,ZC3HAV1
GO: Biological Process	viral process	1.301e-11	3.251e-09	ABI1,DDX58,IFIT5,TRIM21,DTX3L,IDE,XPO1,IFI16,TRIM22,TRIM5,STAT1,DHX9,CCR2,IFIH1,GTF2E1,OPTN,RSAD2,SLC20A1,TBK1,SMU1,CCL8,MORC3,TAP1,EIF2AK2,ZC3HAV1
GO: Biological Process	positive regulation of interferon-alpha production	3.465e-11	7.934e-09	DDX58,STAT1,CHUK,DHX9,IFIH1,TBK1,ZC3HAV1
GO: Biological Process	immune effector process	4.646e-11	9.82e-09	ABI1,DDX58,CXCL10,DDX60,CEACAM6,GBP1,IFIT5,DTX3L,IFI16,IFIT2,TRIM22,ZBTB1,IFIT3,TRIM5,STAT1,CHUK,DHX9,CCR2,IFIH1,RSAD2,TBK1,GZMB,PARP9,IFI44L,PUM1,TAP1,EIF2AK2,HERC5,ZC3HAV1
GO: Biological Process	biological process involved in symbiotic interaction	5.496e-11	1.079e-08	ABI1,DDX58,IFIT5,TRIM21,DTX3L,IDE,XPO1,IFI16,TRIM22,TRIM5,STAT1,DHX9,CCR2,IFIH1,GTF2E1,OPTN,RSAD2,SLC20A1,TBK1,SMU1,CCL8,MORC3,TAP1,EIF2AK2,ZC3HAV1
GO: Biological Process	regulation of type I interferon production	1.205e-10	2.207e-08	UBE2L6,DDX58,TRIM21,IFI16,STAT1,CHUK,DHX9,IFIH1,TBK1,HERC5,ZC3HAV1
GO: Biological Process	type I interferon production	1.776e-10	2.987e-08	UBE2L6,DDX58,TRIM21,IFI16,STAT1,CHUK,DHX9,IFIH1,TBK1,HERC5,ZC3HAV1
GO: Biological Process	regulation of interferon-alpha production	1.848e-10	2.987e-08	DDX58,STAT1,CHUK,DHX9,IFIH1,TBK1,ZC3HAV1
GO: Biological Process	interferon-alpha production	4.647e-10	7.095e-08	DDX58,STAT1,CHUK,DHX9,IFIH1,TBK1,ZC3HAV1
GO: Biological Process	regulation of response to external stimulus	5.371e-10	7.768e-08	PIK3AP1,DDX58,CXCL10,DDX60,DUSP3,TRIM21,HMGCR,DTX3L,PARP14,IFI16,TRIM5,STAT1,TAB3,CHUK,DHX9,CCR2,OPTN,TRAFD1,TBK1,CCR1,PARP9,PUM1,TAP1,HERC5,ZC3HAV1
GO: Biological Process	response to cytokine	1.193e-09	1.639e-07	HIF1A,DDX58,CXCL10,GBP1,TRIM21,GCH1,PARP14,IFI16,IFIT2,TRIM22,IFIT3,TRIM5,STAT1,TAB3,CHUK,DHX9,CCR2,IFIH1,RSAD2,SPPL2A,TBK1,CCR1,CCL8,PARP9,EIF2AK2,HSPA9
GO: Biological Process	positive regulation of cytokine production	1.647e-09	2.155e-07	HIF1A,DDX58,DDX60,IFI16,ATF2,STAT1,CHUK,DHX9,CCR2,IFIH1,OPTN,RSAD2,P2RY2,TBK1,PUM1,EIF2AK2,ZC3HAV1
GO: Biological Process	regulation of cytokine production	4.782e-09	5.973e-07	HIF1A,UBE2L6,DDX58,DDX60,GBP1,TRIM21,IFI16,ATF2,STAT1,CHUK,DHX9,CCR2,IFIH1,OPTN,RSAD2,P2RY2,TBK1,PUM1,EIF2AK2,HERC5,ZC3HAV1
GO: Biological Process	cytokine-mediated signaling pathway	6.172e-09	7.374e-07	HIF1A,CXCL10,GBP1,TRIM21,PARP14,IFIT2,TRIM22,IFIT3,TRIM5,STAT1,TAB3,CHUK,CCR2,RSAD2,SPPL2A,TBK1,CCR1,CCL8,PARP9,HSPA9
GO: Biological Process	regulation of I-kappaB kinase/NF-kappaB signaling	7.767e-09	8.893e-07	PIK3AP1,IFIT5,TRIM21,TRIM22,TRIM5,STAT1,TAB3,CHUK,OPTN,SLC20A1,TBK1,ZC3HAV1
GO: Biological Process	regulation of immune system process	8.968e-09	9.858e-07	HIF1A,ABI1,DDX58,CXCL10,DDX60,DUSP3,GBP1,TRIM21,DTX3L,PARP14,IFI16,ZBTB1,TRIM5,STAT1,TAB3,CHUK,DHX9,CCR2,RSAD2,SPPL2A,TRAFD1,TBK1,CCR1,CCL8,PARP9,TAP1,HSPA9,HERC5,ZC3HAV1
GO: Biological Process	positive regulation of type I interferon production	9.727e-09	1.028e-06	DDX58,IFI16,STAT1,CHUK,DHX9,IFIH1,TBK1,ZC3HAV1
GO: Biological Process	regulation of defense response	1.222e-08	1.243e-06	PIK3AP1,DDX58,TRIM21,DTX3L,PARP14,IFI16,TRIM5,STAT1,TAB3,CHUK,DHX9,CCR2,OPTN,TRAFD1,TBK1,PARP9,TAP1,HERC5,ZC3HAV1
GO: Biological Process	positive regulation of response to cytokine stimulus	1.886e-08	1.805e-06	HIF1A,DDX58,PARP14,DHX9,IFIH1,TBK1,PARP9
GO: Biological Process	pattern recognition receptor signaling pathway	1.905e-08	1.805e-06	PIK3AP1,DDX58,DDX60,TAB3,CHUK,IFIH1,RSAD2,TBK1,PUM1,WDFY1,ZC3HAV1
GO: Biological Process	cytokine production	2.394e-08	2.193e-06	HIF1A,UBE2L6,DDX58,DDX60,GBP1,TRIM21,IFI16,ATF2,STAT1,CHUK,DHX9,CCR2,IFIH1,OPTN,RSAD2,P2RY2,TBK1,PUM1,EIF2AK2,HERC5,ZC3HAV1
GO: Biological Process	negative regulation of viral process	4.348e-08	3.748e-06	IFIT5,TRIM21,IFI16,TRIM5,STAT1,RSAD2,EIF2AK2,ZC3HAV1
GO: Biological Process	I-kappaB kinase/NF-kappaB signaling	4.365e-08	3.748e-06	PIK3AP1,IFIT5,TRIM21,TRIM22,TRIM5,STAT1,TAB3,CHUK,OPTN,SLC20A1,TBK1,ZC3HAV1
GO: Biological Process	regulation of response to stress	6.231e-08	5.189e-06	PIK3AP1,HIF1A,DDX58,RNF185,DUSP3,TRIM21,GCH1,HMGCR,DTX3L,PARP14,IFI16,TRIM5,STAT1,TAB3,CHUK,DHX9,CCR2,OPTN,TRAFD1,TBK1,PARP9,TAP1,EIF2AK2,NBR1,HERC5,ZC3HAV1
GO: Biological Process	regulation of response to cytokine stimulus	6.916e-08	5.59e-06	HIF1A,DDX58,PARP14,STAT1,CHUK,DHX9,IFIH1,SPPL2A,TBK1,PARP9
GO: Biological Process	regulation of viral process	7.608e-08	5.974e-06	IFIT5,TRIM21,IFI16,TRIM22,TRIM5,STAT1,DHX9,RSAD2,EIF2AK2,ZC3HAV1
GO: Biological Process	positive regulation of DNA-binding transcription factor activity	1.054e-07	8.043e-06	PIK3AP1,DDX58,IFIT5,TRIM21,ATF2,TRIM22,TRIM5,STAT1,TAB3,CHUK,DHX9,OPTN,SLC20A1,TBK1,EIF2AK2,ZC3HAV1
GO: Biological Process	positive regulation of pattern recognition receptor signaling pathway	1.11e-07	8.245e-06	PIK3AP1,DDX60,RSAD2,PUM1,WDFY1,ZC3HAV1
GO: Biological Process	regulation of biological process involved in symbiotic interaction	1.32e-07	9.337e-06	IFIT5,TRIM21,IFI16,TRIM22,TRIM5,STAT1,DHX9,RSAD2,EIF2AK2,ZC3HAV1
GO: Biological Process	regulation of innate immune response	1.325e-07	9.337e-06	TRIM21,PARP14,IFI16,TRIM5,STAT1,TAB3,CHUK,DHX9,TRAFD1,TBK1,PARP9,TAP1
GO: Biological Process	cellular response to cytokine stimulus	1.448e-07	9.948e-06	HIF1A,CXCL10,GBP1,TRIM21,PARP14,IFI16,IFIT2,TRIM22,IFIT3,TRIM5,STAT1,TAB3,CHUK,DHX9,CCR2,RSAD2,SPPL2A,TBK1,CCR1,CCL8,PARP9,HSPA9
GO: Biological Process	cellular response to virus	1.665e-07	1.116e-05	HIF1A,DDX58,DDX60,CHUK,IFIH1,PUM1,ZC3HAV1
GO: Biological Process	regulation of defense response to virus by host	1.874e-07	1.226e-05	DDX58,DTX3L,STAT1,DHX9,PARP9,ZC3HAV1
GO: Biological Process	regulation of defense response to virus	2.156e-07	1.378e-05	DDX58,DTX3L,STAT1,DHX9,PARP9,HERC5,ZC3HAV1
GO: Biological Process	positive regulation of NF-kappaB transcription factor activity	3.449e-07	2.154e-05	PIK3AP1,IFIT5,TRIM21,TRIM22,TRIM5,STAT1,TAB3,CHUK,DHX9,OPTN,SLC20A1,TBK1,EIF2AK2,ZC3HAV1
GO: Biological Process	interferon-gamma-mediated signaling pathway	4.764e-07	2.909e-05	GBP1,TRIM21,PARP14,TRIM22,TRIM5,STAT1,PARP9
GO: Biological Process	regulation of catabolic process	5.315e-07	3.175e-05	HIF1A,DRAM1,RNF185,TRIM21,HMGCR,DTX3L,IDE,XPO1,IFI16,TRIM22,TRIM5,TAB3,DHX9,OPTN,TBK1,XRN1,PUM1,QKI,SMCR8,ZC3HAV1
GO: Biological Process	positive regulation of I-kappaB kinase/NF-kappaB signaling	5.525e-07	3.23e-05	IFIT5,TRIM21,TRIM22,TRIM5,TAB3,CHUK,SLC20A1,TBK1,ZC3HAV1
GO: Biological Process	regulation of cellular catabolic process	7.26e-07	4.156e-05	HIF1A,DRAM1,RNF185,TRIM21,DTX3L,XPO1,IFI16,TRIM22,TRIM5,TAB3,DHX9,OPTN,TBK1,XRN1,PUM1,QKI,SMCR8,ZC3HAV1
GO: Biological Process	positive regulation of response to external stimulus	9.276e-07	5.165e-05	CXCL10,DDX60,IFI16,TRIM5,TAB3,CHUK,DHX9,CCR2,OPTN,TBK1,CCR1,PARP9,PUM1,ZC3HAV1
GO: Biological Process	cytoplasmic pattern recognition receptor signaling pathway in response to virus	9.397e-07	5.165e-05	DDX58,DDX60,IFIH1,PUM1,ZC3HAV1
GO: Biological Process	positive regulation of catabolic process	1.307e-06	7.041e-05	HIF1A,RNF185,TRIM21,DTX3L,IDE,TRIM22,TRIM5,OPTN,TBK1,PUM1,QKI,SMCR8,ZC3HAV1
GO: Biological Process	response to interferon-gamma	1.391e-06	7.229e-05	GBP1,TRIM21,GCH1,PARP14,TRIM22,TRIM5,STAT1,CCL8,PARP9
GO: Biological Process	positive regulation of cellular catabolic process	1.434e-06	7.229e-05	HIF1A,RNF185,TRIM21,DTX3L,TRIM22,TRIM5,OPTN,TBK1,PUM1,QKI,SMCR8,ZC3HAV1
GO: Biological Process	positive regulation of interferon-beta production	1.435e-06	7.229e-05	DDX58,DHX9,IFIH1,TBK1,ZC3HAV1
GO: Biological Process	regulation of viral life cycle	1.447e-06	7.229e-05	IFIT5,TRIM21,IFI16,TRIM22,TRIM5,RSAD2,EIF2AK2,ZC3HAV1
GO: Biological Process	positive regulation of response to biotic stimulus	1.565e-06	7.678e-05	DDX60,IFI16,TRIM5,TAB3,CHUK,DHX9,TBK1,PARP9,PUM1,ZC3HAV1
GO: Biological Process	regulation of immune response	1.886e-06	9.093e-05	ABI1,DUSP3,GBP1,TRIM21,PARP14,IFI16,ZBTB1,TRIM5,STAT1,TAB3,CHUK,DHX9,CCR2,RSAD2,SPPL2A,TRAFD1,TBK1,PARP9,TAP1
GO: Biological Process	regulation of DNA-binding transcription factor activity	2.385e-06	0.0001125	PIK3AP1,DDX58,IFIT5,TRIM21,ATF2,TRIM22,TRIM5,STAT1,TAB3,CHUK,DHX9,OPTN,SLC20A1,TBK1,EIF2AK2,ZC3HAV1
GO: Biological Process	cellular response to exogenous dsRNA	2.415e-06	0.0001125	DDX58,DHX9,IFIH1,ZC3HAV1
GO: Biological Process	cytoplasmic pattern recognition receptor signaling pathway	2.619e-06	0.00012	DDX58,DDX60,TAB3,IFIH1,PUM1,ZC3HAV1
GO: Biological Process	viral life cycle	3.085e-06	0.000139	IFIT5,TRIM21,IDE,XPO1,IFI16,TRIM22,TRIM5,RSAD2,CCL8,EIF2AK2,ZC3HAV1
GO: Biological Process	positive regulation of multicellular organismal process	3.885e-06	0.0001722	HIF1A,DDX58,DDX60,RAB8B,GCH1,HMGCR,IFI16,ATF2,ZBTB1,STAT1,CHUK,DHX9,CCR2,IFIH1,SMTNL1,OPTN,RSAD2,P2RY2,TBK1,CCR1,PUM1,QKI,EIF2AK2,ZC3HAV1
GO: Biological Process	positive regulation of autophagy	5.153e-06	0.0002248	HIF1A,TRIM21,TRIM22,TRIM5,OPTN,TBK1,SMCR8
GO: Biological Process	negative regulation of type I interferon production	5.769e-06	0.0002477	UBE2L6,DDX58,IFIH1,TBK1,HERC5
GO: Biological Process	cellular response to interferon-gamma	6.273e-06	0.0002652	GBP1,TRIM21,PARP14,TRIM22,TRIM5,STAT1,CCL8,PARP9
GO: Biological Process	response to exogenous dsRNA	6.37e-06	0.0002652	DDX58,STAT1,DHX9,IFIH1,ZC3HAV1
GO: Biological Process	cellular response to dsRNA	6.492e-06	0.0002663	DDX58,DHX9,IFIH1,ZC3HAV1
GO: Biological Process	process utilizing autophagic mechanism	6.881e-06	0.000274	HIF1A,DRAM1,RNF185,TRIM21,TRAPPC8,IFI16,TRIM22,TRIM5,TAB3,OPTN,TBK1,SMCR8,NBR1
GO: Biological Process	autophagy	6.881e-06	0.000274	HIF1A,DRAM1,RNF185,TRIM21,TRAPPC8,IFI16,TRIM22,TRIM5,TAB3,OPTN,TBK1,SMCR8,NBR1
GO: Biological Process	negative regulation of viral genome replication	9.281e-06	0.0003644	IFIT5,IFI16,RSAD2,EIF2AK2,ZC3HAV1
GO: Biological Process	response to dsRNA	1.208e-05	0.0004635	DDX58,STAT1,DHX9,IFIH1,ZC3HAV1
GO: Biological Process	regulation of autophagy	1.221e-05	0.0004635	HIF1A,DRAM1,TRIM21,IFI16,TRIM22,TRIM5,TAB3,OPTN,TBK1,SMCR8
GO: Biological Process	RIG-I signaling pathway	1.231e-05	0.0004635	DDX58,DDX60,PUM1,ZC3HAV1
GO: Biological Process	regulation of interferon-beta production	1.428e-05	0.0005302	DDX58,DHX9,IFIH1,TBK1,ZC3HAV1
GO: Biological Process	positive regulation of RIG-I signaling pathway	1.547e-05	0.0005593	DDX60,PUM1,ZC3HAV1
GO: Biological Process	protein poly-ADP-ribosylation	1.547e-05	0.0005593	PARP14,PARP9,ZC3HAV1
GO: Biological Process	interferon-beta production	1.678e-05	0.0005988	DDX58,DHX9,IFIH1,TBK1,ZC3HAV1
GO: Biological Process	regulation of immune effector process	1.706e-05	0.0006009	DDX58,DDX60,DTX3L,ZBTB1,STAT1,DHX9,CCR2,RSAD2,PARP9,TAP1,HERC5,ZC3HAV1
GO: Biological Process	positive regulation of immune system process	2.201e-05	0.0007658	ABI1,DDX58,CXCL10,DDX60,DUSP3,GBP1,IFI16,ZBTB1,TRIM5,TAB3,CHUK,DHX9,CCR2,RSAD2,TBK1,CCR1,CCL8,PARP9
GO: Biological Process	regulation of pattern recognition receptor signaling pathway	2.469e-05	0.0008481	PIK3AP1,DDX60,RSAD2,PUM1,WDFY1,ZC3HAV1
GO: Biological Process	positive regulation of defense response to virus by host	3.063e-05	0.001039	DDX58,DTX3L,STAT1,PARP9
GO: Biological Process	negative regulation of innate immune response	3.255e-05	0.001091	TRIM21,PARP14,IFI16,TRAFD1,TAP1
GO: Biological Process	positive regulation of cell communication	4.23e-05	0.001401	PIK3AP1,HIF1A,DDX60,RAB8B,IFIT5,TRIM21,HMGCR,PARP14,TRIM22,TRIM5,TAB3,CHUK,CCR2,RSAD2,SLC20A1,TBK1,CCR1,CCL8,PARP9,PUM1,SMCR8,EIF2AK2,WDFY1,ZC3HAV1
GO: Biological Process	positive regulation of signaling	4.372e-05	0.00143	PIK3AP1,HIF1A,DDX60,RAB8B,IFIT5,TRIM21,HMGCR,PARP14,TRIM22,TRIM5,TAB3,CHUK,CCR2,RSAD2,SLC20A1,TBK1,CCR1,CCL8,PARP9,PUM1,SMCR8,EIF2AK2,WDFY1,ZC3HAV1
GO: Biological Process	regulation of cytokine-mediated signaling pathway	4.667e-05	0.001509	HIF1A,PARP14,STAT1,CHUK,SPPL2A,TBK1,PARP9
GO: Biological Process	positive regulation of signal transduction	5.906e-05	0.001887	PIK3AP1,HIF1A,DDX60,IFIT5,TRIM21,HMGCR,PARP14,TRIM22,TRIM5,TAB3,CHUK,RSAD2,SLC20A1,TBK1,CCR1,CCL8,PARP9,PUM1,SMCR8,EIF2AK2,WDFY1,ZC3HAV1
GO: Biological Process	positive regulation of intracellular signal transduction	6.085e-05	0.001922	PIK3AP1,DDX60,IFIT5,TRIM21,HMGCR,TRIM22,TRIM5,TAB3,CHUK,SLC20A1,TBK1,CCR1,CCL8,PUM1,SMCR8,EIF2AK2,ZC3HAV1
GO: Biological Process	viral genome replication	6.486e-05	0.002026	IFIT5,IFI16,RSAD2,CCL8,EIF2AK2,ZC3HAV1
GO: Biological Process	regulation of viral genome replication	8.19e-05	0.002529	IFIT5,IFI16,RSAD2,EIF2AK2,ZC3HAV1
GO: Biological Process	chemokine-mediated signaling pathway	9.643e-05	0.002944	HIF1A,CXCL10,CCR2,CCR1,CCL8
GO: Biological Process	positive regulation of gene expression	0.0001187	0.003584	HIF1A,DDX58,DDX60,IFI16,ATF2,STAT1,CHUK,DHX9,CCR2,IFIH1,OPTN,RSAD2,P2RY2,TBK1,PUM1,QKI,EIF2AK2,ZC3HAV1
GO: Biological Process	type I interferon signaling pathway	0.0001314	0.003924	IFIT2,IFIT3,STAT1,RSAD2,TBK1
GO: Biological Process	positive regulation of cytokine-mediated signaling pathway	0.0001372	0.004035	HIF1A,PARP14,TBK1,PARP9
GO: Biological Process	cellular response to type I interferon	0.000138	0.004035	IFIT2,IFIT3,STAT1,RSAD2,TBK1
GO: Biological Process	regulation of RIG-I signaling pathway	0.0001415	0.004094	DDX60,PUM1,ZC3HAV1
GO: Biological Process	type III interferon production	0.0001563	0.004427	DDX58,IFIH1
GO: Biological Process	regulation of type III interferon production	0.0001563	0.004427	DDX58,IFIH1
GO: Biological Process	response to chemokine	0.0001673	0.004643	HIF1A,CXCL10,CCR2,CCR1,CCL8
GO: Biological Process	cellular response to chemokine	0.0001673	0.004643	HIF1A,CXCL10,CCR2,CCR1,CCL8
GO: Biological Process	response to type I interferon	0.0001753	0.004816	IFIT2,IFIT3,STAT1,RSAD2,TBK1
GO: Biological Process	positive regulation of monocyte chemotaxis	0.0001898	0.005113	CXCL10,CCR2,CCR1
GO: Biological Process	response to interferon-alpha	0.0001898	0.005113	IFIT2,IFIT3,EIF2AK2
GO: Biological Process	positive regulation of innate immune response	0.0001981	0.00527	IFI16,TRIM5,TAB3,CHUK,DHX9,TBK1,PARP9
GO: Biological Process	positive regulation of defense response	0.0001994	0.00527	IFI16,TRIM5,TAB3,CHUK,DHX9,CCR2,OPTN,TBK1,PARP9
GO: Biological Process	toll-like receptor signaling pathway	0.0002189	0.005729	PIK3AP1,TAB3,CHUK,RSAD2,TBK1,WDFY1
GO: Biological Process	regulation of viral-induced cytoplasmic pattern recognition receptor signaling pathway	0.0002476	0.006418	DDX60,PUM1,ZC3HAV1
GO: Biological Process	negative regulation of syncytium formation by plasma membrane fusion	0.0002596	0.006633	CXCL10,STAT1
GO: Biological Process	positive regulation of immune response	0.0002607	0.006633	ABI1,DUSP3,GBP1,IFI16,ZBTB1,TRIM5,TAB3,CHUK,DHX9,CCR2,RSAD2,TBK1,PARP9
GO: Biological Process	negative regulation of response to biotic stimulus	0.0002723	0.006832	TRIM21,PARP14,IFI16,TRAFD1,TAP1
GO: Biological Process	negative regulation of immune response	0.0002735	0.006832	TRIM21,PARP14,IFI16,CCR2,TRAFD1,TAP1
GO: Biological Process	regulation of response to interferon-gamma	0.0003156	0.007744	PARP14,STAT1,PARP9
GO: Biological Process	regulation of interferon-gamma-mediated signaling pathway	0.0003156	0.007744	PARP14,STAT1,PARP9
GO: Biological Process	positive regulation of macroautophagy	0.0003518	0.008556	HIF1A,OPTN,TBK1,SMCR8
GO: Biological Process	ISG15-protein conjugation	0.000388	0.009354	UBE2L6,HERC5
GO: Biological Process	positive regulation of toll-like receptor signaling pathway	0.0003947	0.009433	PIK3AP1,RSAD2,WDFY1
GO: Biological Process	regulation of monocyte chemotaxis	0.0004387	0.01039	CXCL10,CCR2,CCR1
GO: Biological Process	negative regulation of cellular macromolecule biosynthetic process	0.0004441	0.01043	TFEC,HIF1A,ZBTB2,ZBTB33,ETV7,XPO1,PARP14,IFI16,ATF2,TRIM22,ZBTB1,STAT1,NFE2L3,SMTNL1,GZMB,XRN1,PARP9,PUM1,QKI,EIF2AK2
GO: Biological Process	monocyte chemotaxis	0.0004931	0.01146	CXCL10,CCR2,CCR1,CCL8
GO: Biological Process	negative regulation of macromolecule biosynthetic process	0.0004964	0.01146	TFEC,HIF1A,ZBTB2,ZBTB33,ETV7,XPO1,PARP14,IFI16,ATF2,TRIM22,ZBTB1,STAT1,NFE2L3,SMTNL1,GZMB,XRN1,PARP9,PUM1,QKI,EIF2AK2
GO: Biological Process	detection of virus	0.0005414	0.0124	DDX58,IFIH1
GO: Biological Process	negative regulation of immune system process	0.0006162	0.01399	DUSP3,GBP1,TRIM21,PARP14,IFI16,CCR2,TRAFD1,TAP1,HSPA9
GO: Biological Process	positive regulation of binding	0.0006557	0.01477	MARK3,TRIM21,DTX3L,IDE,DHX9,PARP9
GO: Biological Process	regulation of ossification	0.0006911	0.01544	HIF1A,RSAD2,P2RY2,CCR1,NBR1
GO: Biological Process	regulation of transforming growth factor beta2 production	0.0007195	0.01557	HIF1A,ATF2
GO: Biological Process	transforming growth factor beta2 production	0.0007195	0.01557	HIF1A,ATF2
GO: Biological Process	regulation of xenophagy	0.0007195	0.01557	OPTN,TBK1
GO: Biological Process	positive regulation of xenophagy	0.0007195	0.01557	OPTN,TBK1
GO: Biological Process	negative regulation of cellular biosynthetic process	0.0008119	0.01743	TFEC,HIF1A,ZBTB2,ZBTB33,ETV7,XPO1,PARP14,IFI16,ATF2,TRIM22,ZBTB1,STAT1,NFE2L3,SMTNL1,GZMB,XRN1,PARP9,PUM1,QKI,EIF2AK2
GO: Biological Process	negative regulation of multicellular organismal process	0.0009273	0.01975	HIF1A,UBE2L6,DDX58,CXCL10,GBP1,HMGCR,ATF2,STAT1,CCR2,IFIH1,P2RY2,TBK1,CCR1,ARRDC3,HSPA9,HERC5
GO: Biological Process	regulation of mRNA catabolic process	0.0009484	0.02005	XPO1,DHX9,XRN1,PUM1,QKI,ZC3HAV1
GO: Biological Process	protein ADP-ribosylation	0.001057	0.02217	PARP14,PARP9,ZC3HAV1
GO: Biological Process	negative regulation of biosynthetic process	0.001086	0.02262	TFEC,HIF1A,ZBTB2,ZBTB33,ETV7,XPO1,PARP14,IFI16,ATF2,TRIM22,ZBTB1,STAT1,NFE2L3,SMTNL1,GZMB,XRN1,PARP9,PUM1,QKI,EIF2AK2
GO: Biological Process	activation of innate immune response	0.001106	0.02285	IFI16,TRIM5,TAB3,CHUK,TBK1
GO: Biological Process	protein modification by small protein conjugation or removal	0.00113	0.02287	HIF1A,UBE2L6,DDX58,USP28,RNF185,MKRN2,TRIM21,DTX3L,TRIM22,TRIM5,FBXO30,IFIH1,ARRDC3,HERC5,VCPIP1
GO: Biological Process	wound healing involved in inflammatory response	0.001149	0.02287	HIF1A,CCR2
GO: Biological Process	MDA-5 signaling pathway	0.001149	0.02287	DDX60,IFIH1
GO: Biological Process	regulation of aerobic respiration	0.001149	0.02287	HIF1A,IDE
GO: Biological Process	endosomal vesicle fusion	0.001149	0.02287	ANKFY1,SAMD9
GO: Biological Process	response to bacterium	0.001159	0.02291	CXCL10,IFI44,GCH1,TRIM5,STAT1,CHUK,SLC17A5,OPTN,UPK1B,TBK1,EIF2AK2,TMEM255A
GO: Biological Process	response to tumor necrosis factor	0.001566	0.03075	GBP1,GCH1,STAT1,CHUK,DHX9,SPPL2A,CCL8
GO: Biological Process	regulation of binding	0.001659	0.03149	MARK3,TRIM21,DTX3L,IDE,IFI16,IFIT2,DHX9,PARP9
GO: Biological Process	protein modification by small protein conjugation	0.001665	0.03149	HIF1A,UBE2L6,RNF185,MKRN2,TRIM21,DTX3L,TRIM22,TRIM5,FBXO30,IFIH1,ARRDC3,HERC5,VCPIP1
GO: Biological Process	xenophagy	0.001673	0.03149	OPTN,TBK1
GO: Biological Process	protein mono-ADP-ribosylation	0.001673	0.03149	PARP14,PARP9
GO: Biological Process	toll-like receptor 7 signaling pathway	0.001673	0.03149	PIK3AP1,RSAD2
GO: Biological Process	cellular response to interferon-alpha	0.001673	0.03149	IFIT2,IFIT3
GO: Biological Process	negative regulation of ossification	0.00171	0.03197	HIF1A,P2RY2,CCR1
GO: Biological Process	regulation of viral entry into host cell	0.00182	0.0338	TRIM21,TRIM22,TRIM5
GO: Biological Process	positive regulation of protein binding	0.001842	0.03397	MARK3,TRIM21,DTX3L,IDE
GO: Biological Process	negative regulation of nucleobase-containing compound metabolic process	0.002005	0.03674	TFEC,HIF1A,ZBTB2,ZBTB33,ETV7,XPO1,PARP14,IFI16,ATF2,TRIM22,ZBTB1,STAT1,DHX9,NFE2L3,SMTNL1,XRN1,PARP9,QKI
GO: Biological Process	protein polyubiquitination	0.00205	0.0373	UBE2L6,TRIM21,DTX3L,TRIM22,TRIM5,FBXO30,HERC5
GO: Biological Process	positive regulation of tumor necrosis factor production	0.002123	0.03839	DDX58,DHX9,CCR2,IFIH1
GO: Biological Process	regulation of mRNA metabolic process	0.002258	0.04055	XPO1,DHX9,XRN1,SMU1,PUM1,QKI,ZC3HAV1
GO: Biological Process	negative regulation of RNA metabolic process	0.002343	0.04144	TFEC,HIF1A,ZBTB2,ZBTB33,ETV7,XPO1,PARP14,IFI16,ATF2,TRIM22,ZBTB1,STAT1,DHX9,NFE2L3,SMTNL1,PARP9,QKI
GO: Biological Process	protein ubiquitination	0.002348	0.04144	HIF1A,UBE2L6,RNF185,MKRN2,TRIM21,DTX3L,TRIM22,TRIM5,FBXO30,ARRDC3,HERC5,VCPIP1
GO: Biological Process	positive regulation of tumor necrosis factor superfamily cytokine production	0.002353	0.04144	DDX58,DHX9,CCR2,IFIH1
GO: Biological Process	positive regulation of RNA metabolic process	0.002555	0.04472	TFEC,HIF1A,DDX58,CXCL10,TRIM21,DTX3L,IFI16,ATF2,TRIM22,TRIM5,STAT1,CHUK,DHX9,TBK1,GMEB1,PARP9,PUM1,QKI,ZC3HAV1
GO: Biological Process	positive regulation of mRNA catabolic process	0.002572	0.04473	PUM1,QKI,ZC3HAV1
GO: Biological Process	modulation by symbiont of entry into host	0.002713	0.04689	TRIM21,TRIM22,TRIM5
GO: Biological Process	cellular response to interleukin-1	0.002757	0.0472	HIF1A,GBP1,TAB3,CHUK,CCL8
GO: Biological Process	negative regulation of gene expression	0.002765	0.0472	HIF1A,UBE2L6,DDX58,GBP1,XPO1,PARP14,DHX9,IFIH1,TBK1,GZMB,XRN1,CCR1,PARP9,PUM1,QKI,SMCR8,EIF2AK2,HERC5,ZC3HAV1

## Sheet: S12e Dataset3
Symbol	log2FC (current study)	log2FC (external dataset)
RSAD2	4.11479	2.20569
IFI44	3.50577	1.48413
IFIT3	3.0349	0.923619
CALHM6	2.6307	1.84041
IFIT2	2.37239	1.44935
STAT1	2.3368	0.99869
SAMD9	2.13755	0.809167
DDX58	2.12953	1.14377
IFIH1	2.09929	1.36003
GBP1	2.05522	0.987917
PHF11	2.0328	0.582695
CXCL10	2.00018	2.15758
PARP14	1.80474	0.512948
CCR1	1.70869	0.72903
TAP1	1.68174	1.05621
CCL8	1.67878	3.66736
EPSTI1	1.63791	1.45018
IFI44L	1.62429	1.8703
IFITM3	1.46257	1.41043
PSMB9	1.421	0.977465
PCM1	1.36755	0.314965
ABHD3	1.35721	0.746263
XPO1	1.34421	0.32828
PTP4A1	1.23383	0.500924
DTX3L	1.1568	0.479717
XRN1	1.15317	0.597105
ARID5B	1.14126	0.934233
BLZF1	1.09744	0.772016
ANKFY1	1.08969	0.388484
IFI16	1.07746	0.600691
HNRNPUL1	-0.668352	-0.422829
CYB5R3	-0.696753	-0.689539
POR	-0.939305	-0.503513
TRIM28	-0.945165	-0.477773
VPS37C	-0.992961	-0.584599
ALDH2	-1.00781	-1.08648
TBC1D10C	-1.05363	-1.52315
PTOV1	-1.07236	-0.873232
GAA	-1.1536	-0.60713
CCDC88B	-1.21021	-1.04474
UNC13D	-1.26335	-0.542181
MNT	-1.37819	-0.629064
DCXR	-1.42256	-0.971305
PNPLA2	-1.50517	-0.822487
BRAT1	-1.53118	-1.03986
ABCG4	-1.698	-1.35921
ITFG2	-1.74383	-1.00818
CES1	-1.96898	-2.02439

## Sheet: S12f Dataset3
Category	Name	p-value	q-value FDR B&H	Hit in Query List
Pathway	Type II interferon signaling (IFNG)	5.797e-11	2.655e-08	PSMB9,GBP1,IFIT2,TAP1,CXCL10,STAT1
Pathway	Interferon Signaling	7.347e-08	1.682e-05	GBP1,RSAD2,DDX58,IFIT2,IFITM3,IFIT3,STAT1
Pathway	Interferon alpha/beta signaling	1.741e-07	2.657e-05	RSAD2,IFIT2,IFITM3,IFIT3,STAT1
Pathway	Cytokine Signaling in Immune system	6.686e-07	6.56e-05	PSMB9,GBP1,CCR1,RSAD2,DDX58,IFIT2,IFITM3,CXCL10,IFIT3,STAT1
Pathway	Influenza A	7.162e-07	6.56e-05	IFIH1,RSAD2,XPO1,DDX58,CXCL10,STAT1
Pathway	SARS-CoV-2 Innate Immunity Evasion and Cell-specific immune response	7.807e-06	0.0005959	DDX58,IFIT2,CXCL10,STAT1
Pathway	The human immune response to tuberculosis	1.065e-05	0.0006968	TAP1,IFIT3,STAT1
Pathway	SARS coronavirus and innate immunity	2.676e-05	0.001532	IFIH1,DDX58,STAT1
Pathway	Host-pathogen interaction of human corona viruses - Interferon induction	3.24e-05	0.001649	IFIH1,DDX58,STAT1
Pathway	Novel intracellular components of RIG-I-like receptor (RLR) pathway	0.0002063	0.009447	IFIH1,DDX58,CXCL10
Pathway	NF-kB activation through FADD/RIP-1 pathway mediated by caspase-8 and -10	0.0002696	0.009666	IFIH1,DDX58
Pathway	RIG-I-like receptor signaling pathway	0.0003102	0.009666	IFIH1,DDX58,CXCL10
Pathway	Antigen Processing and Presentation	0.0003141	0.009666	PSMB9,TAP1
Pathway	RIG-I-like receptor signaling pathway	0.0003234	0.009666	IFIH1,DDX58,CXCL10
Pathway	Non-genomic actions of 1,25 dihydroxyvitamin D3	0.0003234	0.009666	IFI44L,RSAD2,STAT1
Pathway	Chemokine signaling pathway	0.0003658	0.009666	CCR1,CCL8,CXCL10,STAT1
Pathway	Herpes simplex infection	0.0003892	0.009666	IFIH1,DDX58,TAP1,STAT1
Pathway	TRAF3-dependent IRF activation pathway	0.0004133	0.009666	IFIH1,DDX58
Pathway	Pathways of nucleic acid metabolism and innate immune sensing	0.0004133	0.009666	IFIH1,DDX58
Pathway	Chemokine signaling pathway	0.0004221	0.009666	CCR1,CCL8,CXCL10,STAT1
Pathway	Regulation of mRNA stability by proteins that bind AU-rich elements	0.0007142	0.01558	XRN1,PSMB9,XPO1
Pathway	TRAF6 mediated NF-kB activation	0.001022	0.02128	IFIH1,DDX58
Pathway	SARS-CoV-2 mitochondrial interactions	0.001676	0.03338	IFIH1,DDX58
Pathway	TRAF6 mediated IRF7 activation	0.002004	0.03734	IFIH1,DDX58
Pathway	Measles	0.002049	0.03734	IFIH1,DDX58,STAT1
Pathway	Negative regulators of RIG-I/MDA5 signaling	0.002119	0.03734	IFIH1,DDX58
Pathway	Ovarian tumor domain proteases	0.002238	0.03796	IFIH1,DDX58
Pathway	Hepatitis B	0.002515	0.04114	IFIH1,DDX58,STAT1
Pathway	Hepatitis B infection	0.003042	0.04804	IFIH1,DDX58,STAT1
GO: Biological Process	response to virus	3.915e-17	4.98e-14	IFI44,IFIH1,GBP1,CCL8,IFI44L,RSAD2,DTX3L,DDX58,IFI16,IFIT2,IFITM3,CXCL10,IFIT3,STAT1
GO: Biological Process	defense response to virus	2.142e-15	9.081e-13	IFIH1,GBP1,IFI44L,RSAD2,DTX3L,DDX58,IFI16,IFIT2,IFITM3,CXCL10,IFIT3,STAT1
GO: Biological Process	defense response to symbiont	2.142e-15	9.081e-13	IFIH1,GBP1,IFI44L,RSAD2,DTX3L,DDX58,IFI16,IFIT2,IFITM3,CXCL10,IFIT3,STAT1
GO: Biological Process	defense response to other organism	2.005e-12	6.375e-10	PSMB9,IFIH1,GBP1,CCL8,IFI44L,RSAD2,DTX3L,PARP14,DDX58,IFI16,IFIT2,TAP1,IFITM3,CXCL10,IFIT3,STAT1
GO: Biological Process	response to other organism	9.516e-12	2.056e-09	IFI44,PSMB9,IFIH1,GBP1,CCL8,IFI44L,RSAD2,DTX3L,PARP14,DDX58,IFI16,IFIT2,TAP1,IFITM3,CXCL10,IFIT3,STAT1
GO: Biological Process	response to external biotic stimulus	9.697e-12	2.056e-09	IFI44,PSMB9,IFIH1,GBP1,CCL8,IFI44L,RSAD2,DTX3L,PARP14,DDX58,IFI16,IFIT2,TAP1,IFITM3,CXCL10,IFIT3,STAT1
GO: Biological Process	response to biotic stimulus	1.394e-11	2.534e-09	IFI44,PSMB9,IFIH1,GBP1,CCL8,IFI44L,RSAD2,DTX3L,PARP14,DDX58,IFI16,IFIT2,TAP1,IFITM3,CXCL10,IFIT3,STAT1
GO: Biological Process	innate immune response	3.348e-11	5.136e-09	PSMB9,IFIH1,GBP1,CCL8,RSAD2,DTX3L,PARP14,DDX58,IFI16,IFIT2,TAP1,IFITM3,IFIT3,STAT1
GO: Biological Process	response to cytokine	3.634e-11	5.136e-09	PSMB9,IFIH1,GBP1,CCR1,CCL8,RSAD2,PARP14,DDX58,IFI16,IFIT2,IFITM3,CXCL10,IFIT3,STAT1,ARID5B
GO: Biological Process	defense response	7.522e-11	9.567e-09	PSMB9,IFIH1,GBP1,CCR1,CCL8,IFI44L,RSAD2,DTX3L,PARP14,DDX58,IFI16,IFIT2,TAP1,IFITM3,CXCL10,IFIT3,STAT1
GO: Biological Process	cellular response to cytokine stimulus	2.847e-09	3.292e-07	PSMB9,GBP1,CCR1,CCL8,RSAD2,PARP14,IFI16,IFIT2,IFITM3,CXCL10,IFIT3,STAT1,ARID5B
GO: Biological Process	cytokine-mediated signaling pathway	8.321e-09	8.82e-07	PSMB9,GBP1,CCR1,CCL8,RSAD2,PARP14,IFIT2,IFITM3,CXCL10,IFIT3,STAT1
GO: Biological Process	immune effector process	1.79e-08	1.751e-06	IFIH1,GBP1,IFI44L,RSAD2,DTX3L,DDX58,IFI16,IFIT2,TAP1,IFITM3,CXCL10,IFIT3,STAT1
GO: Biological Process	viral process	4.21e-08	3.825e-06	PSMB9,IFIH1,CCL8,RSAD2,DTX3L,XPO1,DDX58,IFI16,TAP1,IFITM3,STAT1
GO: Biological Process	biological process involved in symbiotic interaction	8.372e-08	7.1e-06	PSMB9,IFIH1,CCL8,RSAD2,DTX3L,XPO1,DDX58,IFI16,TAP1,IFITM3,STAT1
GO: Biological Process	type I interferon signaling pathway	2.239e-07	1.766e-05	RSAD2,IFIT2,IFITM3,IFIT3,STAT1
GO: Biological Process	cellular response to type I interferon	2.36e-07	1.766e-05	RSAD2,IFIT2,IFITM3,IFIT3,STAT1
GO: Biological Process	response to type I interferon	3.043e-07	2.151e-05	RSAD2,IFIT2,IFITM3,IFIT3,STAT1
GO: Biological Process	regulation of immune system process	2.152e-06	0.000144	PSMB9,GBP1,CCR1,CCL8,RSAD2,DTX3L,PARP14,DDX58,IFI16,TAP1,CXCL10,STAT1
GO: Biological Process	regulation of response to biotic stimulus	2.842e-06	0.0001808	PSMB9,DTX3L,PARP14,DDX58,IFI16,TAP1,STAT1
GO: Biological Process	response to interferon-alpha	4.015e-06	0.0002432	IFIT2,IFITM3,IFIT3
GO: Biological Process	positive regulation of type I interferon production	5.53e-06	0.0003198	IFIH1,DDX58,IFI16,STAT1
GO: Biological Process	positive regulation of interferon-alpha production	5.979e-06	0.0003306	IFIH1,DDX58,STAT1
GO: Biological Process	response to interferon-gamma	1.119e-05	0.0005408	GBP1,CCL8,PARP14,IFITM3,STAT1
GO: Biological Process	regulation of interferon-alpha production	1.162e-05	0.0005408	IFIH1,DDX58,STAT1
GO: Biological Process	negative regulation of viral process	1.17e-05	0.0005408	RSAD2,IFI16,IFITM3,STAT1
GO: Biological Process	type III interferon production	1.19e-05	0.0005408	IFIH1,DDX58
GO: Biological Process	regulation of type III interferon production	1.19e-05	0.0005408	IFIH1,DDX58
GO: Biological Process	response to interferon-beta	1.281e-05	0.0005617	IFI16,IFITM3,STAT1
GO: Biological Process	positive regulation of defense response to virus by host	1.685e-05	0.0006914	DTX3L,DDX58,STAT1
GO: Biological Process	interferon-alpha production	1.685e-05	0.0006914	IFIH1,DDX58,STAT1
GO: Biological Process	negative regulation of syncytium formation by plasma membrane fusion	1.982e-05	0.0007879	CXCL10,STAT1
GO: Biological Process	regulation of response to external stimulus	2.107e-05	0.000812	PSMB9,CCR1,DTX3L,PARP14,DDX58,IFI16,TAP1,CXCL10,STAT1
GO: Biological Process	viral genome replication	3.745e-05	0.001401	CCL8,RSAD2,IFI16,IFITM3
GO: Biological Process	detection of virus	4.155e-05	0.001486	IFIH1,DDX58
GO: Biological Process	regulation of type I interferon production	4.205e-05	0.001486	IFIH1,DDX58,IFI16,STAT1
GO: Biological Process	regulation of defense response to virus by host	4.68e-05	0.001609	DTX3L,DDX58,STAT1
GO: Biological Process	type I interferon production	4.837e-05	0.001619	IFIH1,DDX58,IFI16,STAT1
GO: Biological Process	response to exogenous dsRNA	5.279e-05	0.001722	IFIH1,DDX58,STAT1
GO: Biological Process	negative regulation of viral genome replication	6.625e-05	0.002107	RSAD2,IFI16,IFITM3
GO: Biological Process	response to dsRNA	7.769e-05	0.002353	IFIH1,DDX58,STAT1
GO: Biological Process	positive regulation of response to cytokine stimulus	7.769e-05	0.002353	IFIH1,PARP14,DDX58
GO: Biological Process	regulation of defense response	8.417e-05	0.00249	PSMB9,DTX3L,PARP14,DDX58,IFI16,TAP1,STAT1
GO: Biological Process	endosomal vesicle fusion	8.88e-05	0.002567	ANKFY1,SAMD9
GO: Biological Process	regulation of innate immune response	9.683e-05	0.002737	PSMB9,PARP14,IFI16,TAP1,STAT1
GO: Biological Process	cellular response to interferon-alpha	0.00013	0.003595	IFIT2,IFIT3
GO: Biological Process	negative regulation of innate immune response	0.0001421	0.003766	PARP14,IFI16,TAP1
GO: Biological Process	monocyte chemotaxis	0.0001421	0.003766	CCR1,CCL8,CXCL10
GO: Biological Process	cellular response to interferon-gamma	0.0001495	0.00388	GBP1,CCL8,PARP14,STAT1
GO: Biological Process	positive regulation of immune system process	0.000159	0.004023	PSMB9,GBP1,CCR1,CCL8,RSAD2,DDX58,IFI16,CXCL10
GO: Biological Process	viral life cycle	0.0001613	0.004023	CCL8,RSAD2,XPO1,IFI16,IFITM3
GO: Biological Process	regulation of response to cytokine stimulus	0.0001684	0.00412	IFIH1,PARP14,DDX58,STAT1
GO: Biological Process	regulation of viral process	0.0001751	0.004202	RSAD2,IFI16,IFITM3,STAT1
GO: Biological Process	regulation of defense response to virus	0.0002179	0.005073	DTX3L,DDX58,STAT1
GO: Biological Process	regulation of biological process involved in symbiotic interaction	0.0002193	0.005073	RSAD2,IFI16,IFITM3,STAT1
GO: Biological Process	regulation of viral genome replication	0.0002508	0.005697	RSAD2,IFI16,IFITM3
GO: Biological Process	chemokine-mediated signaling pathway	0.0002775	0.006193	CCR1,CCL8,CXCL10
GO: Biological Process	interferon-gamma-mediated signaling pathway	0.000306	0.006711	GBP1,PARP14,STAT1
GO: Biological Process	cellular response to exogenous dsRNA	0.0003348	0.007217	IFIH1,DDX58
GO: Biological Process	response to chemokine	0.000391	0.008153	CCR1,CCL8,CXCL10
GO: Biological Process	cellular response to chemokine	0.000391	0.008153	CCR1,CCL8,CXCL10
GO: Biological Process	positive regulation of monocyte chemotaxis	0.000451	0.009253	CCR1,CXCL10
GO: Biological Process	cellular response to interferon-beta	0.0004935	0.009965	IFI16,STAT1
GO: Biological Process	negative regulation of response to biotic stimulus	0.0005307	0.01053	PARP14,IFI16,TAP1
GO: Biological Process	cellular response to dsRNA	0.0005379	0.01053	IFIH1,DDX58
GO: Biological Process	regulation of immune response	0.0006241	0.01183	PSMB9,GBP1,RSAD2,PARP14,IFI16,TAP1,STAT1
GO: Biological Process	regulation of response to interferon-gamma	0.0006323	0.01183	PARP14,STAT1
GO: Biological Process	regulation of interferon-gamma-mediated signaling pathway	0.0006323	0.01183	PARP14,STAT1
GO: Biological Process	regulation of monocyte chemotaxis	0.0007878	0.01452	CCR1,CXCL10
GO: Biological Process	regulation of immune effector process	0.0008362	0.01519	RSAD2,DTX3L,DDX58,TAP1,STAT1
GO: Biological Process	positive regulation of cytokine production	0.0008505	0.01524	IFIH1,RSAD2,DDX58,IFI16,STAT1
GO: Biological Process	cellular response to tumor necrosis factor	0.0008855	0.01557	PSMB9,GBP1,CCL8,STAT1
GO: Biological Process	regulation of syncytium formation by plasma membrane fusion	0.0009007	0.01557	CXCL10,STAT1
GO: Biological Process	membrane fusion	0.0009058	0.01557	CCR1,CCL8,ANKFY1,SAMD9,TAP1,CXCL10,STAT1
GO: Biological Process	cytoplasmic pattern recognition receptor signaling pathway in response to virus	0.001148	0.01948	IFIH1,DDX58
GO: Biological Process	response to tumor necrosis factor	0.001187	0.01986	PSMB9,GBP1,CCL8,STAT1
GO: Biological Process	positive regulation of interferon-beta production	0.001353	0.02229	IFIH1,DDX58
GO: Biological Process	regulation of viral life cycle	0.001422	0.02229	RSAD2,IFI16,IFITM3
GO: Biological Process	regulation of cytokine production	0.001484	0.02274	IFIH1,GBP1,RSAD2,DDX58,IFI16,STAT1
GO: Biological Process	positive regulation of leukocyte migration	0.001502	0.02274	CCR1,CCL8,CXCL10
GO: Biological Process	negative regulation of immune response	0.001912	0.02861	PARP14,IFI16,TAP1
GO: Biological Process	negative regulation of multicellular organismal process	0.001952	0.02888	IFIH1,GBP1,CCR1,DDX58,CXCL10,STAT1,PCM1
GO: Biological Process	negative regulation of type I interferon production	0.002333	0.03395	IFIH1,DDX58
GO: Biological Process	cellular response to interleukin-1	0.002349	0.03395	PSMB9,GBP1,CCL8
GO: Biological Process	cytokine production	0.002375	0.03395	IFIH1,GBP1,RSAD2,DDX58,IFI16,STAT1
GO: Biological Process	regulation of mRNA stability	0.002764	0.0388	XRN1,PSMB9,XPO1
GO: Biological Process	mononuclear cell migration	0.003051	0.04084	CCR1,CCL8,CXCL10
GO: Biological Process	cell migration	0.003173	0.04205	CCR1,CCL8,DDX58,CXCL10,STAT1,PCM1,PTP4A1,ARID5B
GO: Biological Process	regulation of RNA stability	0.003266	0.04283	XRN1,PSMB9,XPO1
GO: Biological Process	regulation of interferon-beta production	0.003341	0.04337	IFIH1,DDX58
GO: Biological Process	response to interleukin-1	0.003399	0.04368	PSMB9,GBP1,CCL8
GO: Biological Process	interferon-beta production	0.003563	0.04488	IFIH1,DDX58
GO: Biological Process	positive regulation of cytokine production involved in immune response	0.003563	0.04488	RSAD2,DDX58
GO: Biological Process	negative regulation of gene expression	0.003697	0.04599	XRN1,PSMB9,IFIH1,GBP1,CCR1,XPO1,PARP14,DDX58
GO: Biological Process	regulation of mRNA catabolic process	0.003724	0.04599	XRN1,PSMB9,XPO1
GO: Biological Process	pattern recognition receptor signaling pathway	0.00382	0.04672	IFIH1,RSAD2,DDX58
GO: Biological Process	negative regulation of immune system process	0.004005	0.04852	GBP1,PARP14,IFI16,TAP1
GO: Biological Process	lymphocyte chemotaxis	0.00427	0.04882	CCL8,CXCL10

## Sheet: S12g Dataset3
Symbol	log2FC (current study)	log2FC (external dataset)
RSAD2	3.51881	1.61196
IFI27	2.7733	3.06889
SIGLEC1	2.2024	1.21943
LY6E	2.09937	1.00886
EPSTI1	2.07921	1.31037
OAS1	2.05627	1.0856
IFI44	1.89022	1.35168
IFI44L	1.83412	1.68789
OAS3	1.72107	0.857245
IFI6	1.49407	1.12815
LGMN	1.46729	0.865878
PARP12	1.26636	0.699047
DAB2	1.17022	0.313492
PCM1	0.98836	0.264011
GNPTAB	0.834693	0.238731
STAT5B	-0.828551	-0.387003
MSN	-0.842136	-0.295071
NUP98	-0.914689	-0.284863
RILPL2	-0.984336	-0.573069
GNB2	-1.00084	-0.264679
DDIT4	-1.00802	-2.02032
ERGIC1	-1.01817	-0.438541
TES	-1.06303	-0.682179
PADI2	-1.08945	-1.19611
GPAT3	-1.13237	-1.30539
SIGLEC10	-1.13742	-1.10835
S100A11	-1.1457	-0.332459
MAP2K3	-1.1543	-0.68256
ETS2	-1.16413	-0.607708
C5AR1	-1.19453	-0.611356
PFN1	-1.24137	-0.369232
JUNB	-1.26408	-0.517574
PLAUR	-1.26802	-0.613467
ZFP36	-1.27895	-0.664859
PGK1	-1.28115	-0.260021
CNN2	-1.31343	-0.511787
NR4A3	-1.32277	-1.5605
COTL1	-1.32319	-0.365995
EHD1	-1.3556	-1.33922
CAP1	-1.36171	-0.232631
PPP1R15A	-1.37636	-0.539521
TNFAIP3	-1.37977	-1.64948
NFKBIZ	-1.45785	-1.04669
AQP9	-1.55316	-0.605095
DUSP1	-1.60474	-1.07031
PLP2	-1.60908	-0.526486
SERPINB1	-1.6181	-0.602705
PNPLA8	-1.73435	-0.498261
BASP1	-1.74004	-1.02983
CXCR1	-1.77639	-0.835618
IL1R2	-1.83711	-1.3415
G0S2	-2.02896	-1.72679
PROK2	-2.04957	-1.75044
IL1RN	-2.05962	-1.09136
RGS2	-2.09575	-1.67443
AREG	-2.40421	-3.03567
IL1B	-2.76106	-1.64257
CST7	-2.78904	-2.41143
CD177	-2.8013	-0.0803164
IL18RAP	-2.83105	-0.445294
RETN	-2.86695	-0.868648
PTGS2	-3.48937	-2.62405

## Sheet: S12h Dataset3
Category	Name	p-value	q-value FDR B&H	Hit in Query List
Pathway	Interferon alpha/beta signaling	3.584e-09	2.365e-07	IFI27,IFI6,OAS1,OAS3,RSAD2
Pathway	Interferon Signaling	7.963e-07	2.628e-05	IFI27,IFI6,OAS1,OAS3,RSAD2
Pathway	Type I Interferon Induction and Signaling During SARS-CoV-2 Infection	0.0003362	0.005178	OAS1,OAS3
Pathway	Host-pathogen interaction of human corona viruses - Interferon induction	0.0004363	0.005178	OAS1,OAS3
Pathway	Cytokine Signaling in Immune system	0.0004795	0.005178	IFI27,IFI6,OAS1,OAS3,RSAD2
Pathway	Influenza A	0.0005238	0.005178	OAS1,OAS3,RSAD2
Pathway	Type II interferon signaling (IFNG)	0.0005492	0.005178	IFI6,OAS1
Pathway	Non-genomic actions of 1,25 dihydroxyvitamin D3	0.002012	0.0166	IFI44L,RSAD2
Pathway	Interferon gamma signaling	0.003495	0.02563	OAS1,OAS3
Pathway	Lysosome	0.005722	0.03288	LGMN,GNPTAB
Pathway	Lysosome	0.005907	0.03288	LGMN,GNPTAB
Pathway	Hepatitis C	0.006675	0.03288	OAS1,OAS3
Pathway	Measles	0.006974	0.03288	OAS1,OAS3
Pathway	NOD-like receptor signaling pathway	0.01103	0.04281	OAS1,OAS3
Pathway	Herpes simplex infection	0.01296	0.04613	OAS1,OAS3
GO: Biological Process	response to virus	4.861e-09	1.723e-06	IFI44,IFI27,IFI6,OAS1,OAS3,IFI44L,RSAD2
GO: Biological Process	type I interferon signaling pathway	5.965e-09	1.723e-06	IFI27,IFI6,OAS1,OAS3,RSAD2
GO: Biological Process	cellular response to type I interferon	6.291e-09	1.723e-06	IFI27,IFI6,OAS1,OAS3,RSAD2
GO: Biological Process	response to type I interferon	8.135e-09	1.723e-06	IFI27,IFI6,OAS1,OAS3,RSAD2
GO: Biological Process	defense response to virus	3.424e-08	4.834e-06	IFI27,IFI6,OAS1,OAS3,IFI44L,RSAD2
GO: Biological Process	defense response to symbiont	3.424e-08	4.834e-06	IFI27,IFI6,OAS1,OAS3,IFI44L,RSAD2
GO: Biological Process	viral life cycle	1.523e-07	1.843e-05	IFI27,OAS1,OAS3,RSAD2,SIGLEC1,LY6E
GO: Biological Process	negative regulation of viral process	7.09e-07	7.507e-05	OAS1,OAS3,RSAD2,LY6E
GO: Biological Process	viral genome replication	2.312e-06	0.0002176	IFI27,OAS1,OAS3,RSAD2
GO: Biological Process	regulation of viral life cycle	4.361e-06	0.0003694	OAS1,OAS3,RSAD2,LY6E
GO: Biological Process	negative regulation of viral genome replication	8.475e-06	0.0006526	OAS1,OAS3,RSAD2
GO: Biological Process	regulation of viral process	1.12e-05	0.0007908	OAS1,OAS3,RSAD2,LY6E
GO: Biological Process	regulation of biological process involved in symbiotic interaction	1.413e-05	0.0009205	OAS1,OAS3,RSAD2,LY6E
GO: Biological Process	regulation of ribonuclease activity	1.845e-05	0.001116	OAS1,OAS3
GO: Biological Process	extrinsic apoptotic signaling pathway	2.981e-05	0.001683	DAB2,IFI27,IFI6,SIGLEC1
GO: Biological Process	regulation of viral genome replication	3.261e-05	0.001726	OAS1,OAS3,RSAD2
GO: Biological Process	viral process	3.953e-05	0.00197	IFI27,OAS1,OAS3,RSAD2,SIGLEC1,LY6E
GO: Biological Process	biological process involved in symbiotic interaction	5.772e-05	0.002716	IFI27,OAS1,OAS3,RSAD2,SIGLEC1,LY6E
GO: Biological Process	response to other organism	0.0001033	0.004407	IFI44,IFI27,IFI6,OAS1,OAS3,IFI44L,RSAD2
GO: Biological Process	response to external biotic stimulus	0.0001041	0.004407	IFI44,IFI27,IFI6,OAS1,OAS3,IFI44L,RSAD2
GO: Biological Process	regulation of nuclease activity	0.0001177	0.004629	OAS1,OAS3
GO: Biological Process	response to biotic stimulus	0.0001202	0.004629	IFI44,IFI27,IFI6,OAS1,OAS3,IFI44L,RSAD2
GO: Biological Process	defense response to other organism	0.0001983	0.007303	IFI27,IFI6,OAS1,OAS3,IFI44L,RSAD2
GO: Biological Process	defense response	0.0002346	0.007951	IFI27,IFI6,OAS1,OAS3,IFI44L,RSAD2,SIGLEC1
GO: Biological Process	cytokine-mediated signaling pathway	0.0002347	0.007951	IFI27,IFI6,OAS1,OAS3,RSAD2
GO: Biological Process	regulation of extrinsic apoptotic signaling pathway	0.0002968	0.00967	DAB2,IFI6,SIGLEC1
GO: Biological Process	immune effector process	0.0003085	0.009677	IFI27,IFI6,OAS1,OAS3,IFI44L,RSAD2
GO: Biological Process	clathrin-dependent endocytosis	0.0005685	0.0172	DAB2,SIGLEC1
GO: Biological Process	innate immune response	0.0007109	0.02029	IFI27,IFI6,OAS1,OAS3,RSAD2
GO: Biological Process	apoptotic signaling pathway	0.001233	0.03264	DAB2,IFI27,IFI6,SIGLEC1
GO: Biological Process	cellular response to cytokine stimulus	0.00131	0.03363	IFI27,IFI6,OAS1,OAS3,RSAD2
GO: Biological Process	response to cytokine	0.001839	0.04449	IFI27,IFI6,OAS1,OAS3,RSAD2
GO: Biological Process	interferon-gamma-mediated signaling pathway	0.00207	0.04596	OAS1,OAS3

## Sheet: S12i Dataset3
Category	Name	p-value	q-value FDR B&H	Hit in Query List
Pathway	Neutrophil degranulation	1.888e-07	0.000158	SERPINB1,S100A11,PLAUR,C5AR1,RETN,CD177,PADI2,COTL1,CNN2,CAP1,CXCR1
Pathway	Innate Immune System	4.208e-06	0.001761	SERPINB1,S100A11,PLAUR,C5AR1,TNFAIP3,RETN,IL1B,MAP2K3,CD177,PADI2,COTL1,CNN2,DUSP1,CAP1,CXCR1
Pathway	Interleukin-10 signaling	1.494e-05	0.004017	IL1B,IL1RN,IL1R2,PTGS2
Pathway	TNF signaling pathway	1.92e-05	0.004017	JUNB,TNFAIP3,IL1B,MAP2K3,PTGS2
Pathway	NFkB activation by Nontypeable Hemophilus influenzae	4.62e-05	0.007734	IL1B,MAP2K3,DUSP1
Pathway	Signal transduction through IL1R	0.0001153	0.01393	IL1B,IL1RN,MAP2K3
Pathway	Myometrial Relaxation and Contraction Pathways	0.0001184	0.01393	ETS2,GNB2,IL1B,RGS2,CNN2
Pathway	IL1-mediated signaling events	0.0001525	0.01393	IL1B,IL1RN,IL1R2
Pathway	Signal transduction through IL1R	0.0001664	0.01393	IL1B,IL1RN,MAP2K3
Pathway	IL1-mediated signaling events	0.0001664	0.01393	IL1B,IL1RN,IL1R2
Pathway	Signaling by Interleukins	0.0001846	0.01405	JUNB,IL1B,IL1RN,IL18RAP,IL1R2,PTGS2,DUSP1,STAT5B
Pathway	Interleukin-1 signaling	0.000377	0.02629	IL1B,IL1RN,IL1R2
Pathway	Cytokine Signaling in Immune system	0.0004332	0.02789	NUP98,JUNB,IL1B,IL1RN,IL18RAP,IL1R2,PTGS2,DUSP1,STAT5B
Pathway	Toll receptor signaling pathway	0.0004826	0.02885	TNFAIP3,MAP2K3,PTGS2
Pathway	Mechanism of Gene Regulation by Peroxisome Proliferators via PPARa(alpha)	0.0005418	0.03023	PTGS2,DUSP1,STAT5B
Pathway	Measles	0.0007492	0.03919	TNFAIP3,IL1B,STAT5B,MSN
Pathway	IL12-mediated signaling events	0.0008655	0.04183	IL1B,MAP2K3,IL18RAP
Pathway	IL12-mediated signaling events	0.0009075	0.04183	IL1B,MAP2K3,IL18RAP
Pathway	CD40L Signaling Pathway	0.0009494	0.04183	TNFAIP3,DUSP1
GO: Biological Process	leukocyte activation	1.562e-10	3.972e-07	SERPINB1,S100A11,NFKBIZ,NR4A3,PLAUR,CST7,C5AR1,TNFAIP3,RETN,IL1B,CD177,IL18RAP,PADI2,COTL1,CNN2,CAP1,STAT5B,CXCR1,MSN
GO: Biological Process	myeloid leukocyte activation	4.233e-10	4.206e-07	SERPINB1,S100A11,NR4A3,PLAUR,CST7,C5AR1,RETN,CD177,IL18RAP,PADI2,COTL1,CNN2,CAP1,CXCR1
GO: Biological Process	inflammatory response	5.21e-10	4.206e-07	PROK2,SERPINB1,NFKBIZ,CST7,C5AR1,TNFAIP3,IL1B,IL1RN,MAP2K3,IL18RAP,IL1R2,PTGS2,ZFP36,STAT5B,SIGLEC10
GO: Biological Process	immune effector process	7.363e-10	4.206e-07	SERPINB1,S100A11,NFKBIZ,DDIT4,NR4A3,PLAUR,C5AR1,TNFAIP3,RETN,IL1B,CD177,IL18RAP,PADI2,COTL1,CNN2,CAP1,STAT5B,CXCR1
GO: Biological Process	leukocyte activation involved in immune response	1.081e-09	4.206e-07	SERPINB1,S100A11,NFKBIZ,NR4A3,PLAUR,C5AR1,TNFAIP3,RETN,CD177,PADI2,COTL1,CNN2,CAP1,CXCR1
GO: Biological Process	cell activation	1.093e-09	4.206e-07	SERPINB1,S100A11,NFKBIZ,NR4A3,PLAUR,CST7,C5AR1,TNFAIP3,RETN,IL1B,CD177,IL18RAP,PADI2,COTL1,CNN2,CAP1,STAT5B,CXCR1,MSN
GO: Biological Process	cell activation involved in immune response	1.157e-09	4.206e-07	SERPINB1,S100A11,NFKBIZ,NR4A3,PLAUR,C5AR1,TNFAIP3,RETN,CD177,PADI2,COTL1,CNN2,CAP1,CXCR1
GO: Biological Process	neutrophil activation	1.37e-09	4.358e-07	SERPINB1,S100A11,PLAUR,C5AR1,RETN,CD177,IL18RAP,PADI2,COTL1,CNN2,CAP1,CXCR1
GO: Biological Process	granulocyte activation	1.564e-09	4.421e-07	SERPINB1,S100A11,PLAUR,C5AR1,RETN,CD177,IL18RAP,PADI2,COTL1,CNN2,CAP1,CXCR1
GO: Biological Process	leukocyte mediated immunity	1.978e-09	5.031e-07	SERPINB1,S100A11,NR4A3,PLAUR,C5AR1,RETN,IL1B,CD177,IL18RAP,PADI2,COTL1,CNN2,CAP1,STAT5B,CXCR1
GO: Biological Process	leukocyte degranulation	3.55e-09	8.211e-07	SERPINB1,S100A11,NR4A3,PLAUR,C5AR1,RETN,CD177,PADI2,COTL1,CNN2,CAP1,CXCR1
GO: Biological Process	myeloid cell activation involved in immune response	4.881e-09	1.035e-06	SERPINB1,S100A11,NR4A3,PLAUR,C5AR1,RETN,CD177,PADI2,COTL1,CNN2,CAP1,CXCR1
GO: Biological Process	myeloid leukocyte mediated immunity	5.813e-09	1.138e-06	SERPINB1,S100A11,NR4A3,PLAUR,C5AR1,RETN,CD177,PADI2,COTL1,CNN2,CAP1,CXCR1
GO: Biological Process	cell migration	6.847e-09	1.244e-06	S100A11,DDIT4,NR4A3,C5AR1,TNFAIP3,RETN,PFN1,IL1B,IL1RN,MAP2K3,CD177,PADI2,PTGS2,CNN2,DUSP1,CAP1,STAT5B,CXCR1,MSN
GO: Biological Process	neutrophil degranulation	1.229e-08	2.084e-06	SERPINB1,S100A11,PLAUR,C5AR1,RETN,CD177,PADI2,COTL1,CNN2,CAP1,CXCR1
GO: Biological Process	neutrophil activation involved in immune response	1.364e-08	2.169e-06	SERPINB1,S100A11,PLAUR,C5AR1,RETN,CD177,PADI2,COTL1,CNN2,CAP1,CXCR1
GO: Biological Process	neutrophil mediated immunity	1.89e-08	2.828e-06	SERPINB1,S100A11,PLAUR,C5AR1,RETN,CD177,PADI2,COTL1,CNN2,CAP1,CXCR1
GO: Biological Process	cytokine-mediated signaling pathway	2.955e-08	4.176e-06	JUNB,TNFAIP3,IL1B,IL1RN,IL18RAP,PADI2,IL1R2,PLP2,PTGS2,CNN2,STAT5B,CXCR1,MSN
GO: Biological Process	cellular response to cytokine stimulus	4.37e-08	5.851e-06	JUNB,TNFAIP3,IL1B,IL1RN,IL18RAP,PADI2,IL1R2,PLP2,PTGS2,CNN2,ZFP36,DUSP1,STAT5B,CXCR1,MSN
GO: Biological Process	secretion	9.097e-08	1.157e-05	SERPINB1,S100A11,NR4A3,PNPLA8,PLAUR,C5AR1,RETN,IL1B,IL1RN,CD177,PADI2,COTL1,AQP9,CNN2,CAP1,STAT5B,CXCR1
GO: Biological Process	response to cytokine	1.181e-07	1.431e-05	JUNB,TNFAIP3,IL1B,IL1RN,IL18RAP,PADI2,IL1R2,PLP2,PTGS2,CNN2,ZFP36,DUSP1,STAT5B,CXCR1,MSN
GO: Biological Process	defense response	1.274e-07	1.473e-05	PROK2,SERPINB1,NFKBIZ,DDIT4,CST7,C5AR1,TNFAIP3,IL1B,IL1RN,MAP2K3,CD177,IL18RAP,IL1R2,COTL1,PTGS2,ZFP36,STAT5B,SIGLEC10
GO: Biological Process	regulation of response to external stimulus	1.941e-07	2.147e-05	SERPINB1,NFKBIZ,PLAUR,CST7,C5AR1,TNFAIP3,IL1B,IL18RAP,PADI2,PTGS2,ZFP36,DUSP1,STAT5B,SIGLEC10
GO: Biological Process	response to lipid	2.206e-07	2.338e-05	DDIT4,NR4A3,C5AR1,TNFAIP3,IL1B,IL1RN,PADI2,PTGS2,ZFP36,DUSP1,AREG,STAT5B,MSN
GO: Biological Process	regulated exocytosis	3.567e-07	3.63e-05	SERPINB1,S100A11,NR4A3,PLAUR,C5AR1,RETN,CD177,PADI2,COTL1,CNN2,CAP1,CXCR1
GO: Biological Process	regulation of cellular component movement	5.524e-07	5.405e-05	S100A11,NR4A3,C5AR1,RETN,PFN1,IL1B,IL1RN,MAP2K3,PADI2,PTGS2,CNN2,DUSP1,STAT5B,MSN
GO: Biological Process	regulation of cell migration	7.6e-07	7.161e-05	S100A11,NR4A3,C5AR1,RETN,PFN1,IL1B,IL1RN,MAP2K3,PADI2,PTGS2,CNN2,DUSP1,MSN
GO: Biological Process	negative regulation of response to stimulus	7.956e-07	7.228e-05	DDIT4,NR4A3,PLAUR,CST7,TNFAIP3,PPP1R15A,IL1B,IL1RN,MAP2K3,PADI2,IL1R2,RGS2,PTGS2,ZFP36,DUSP1,AREG,SIGLEC10
GO: Biological Process	membrane fusion	1.211e-06	0.0001062	SERPINB1,S100A11,NR4A3,PLAUR,C5AR1,RETN,CD177,PADI2,COTL1,CNN2,CAP1,CXCR1,EHD1
GO: Biological Process	regulation of response to stress	1.388e-06	0.0001148	NUP98,SERPINB1,NFKBIZ,NR4A3,PLAUR,CST7,TNFAIP3,PPP1R15A,IL1B,IL18RAP,PTGS2,ZFP36,DUSP1,STAT5B,SIGLEC10
GO: Biological Process	regulation of cell motility	1.531e-06	0.0001148	S100A11,NR4A3,C5AR1,RETN,PFN1,IL1B,IL1RN,MAP2K3,PADI2,PTGS2,CNN2,DUSP1,MSN
GO: Biological Process	exocytosis	1.535e-06	0.0001148	SERPINB1,S100A11,NR4A3,PLAUR,C5AR1,RETN,CD177,PADI2,COTL1,CNN2,CAP1,CXCR1
GO: Biological Process	exocytic process	1.535e-06	0.0001148	SERPINB1,S100A11,NR4A3,PLAUR,C5AR1,RETN,CD177,PADI2,COTL1,CNN2,CAP1,CXCR1
GO: Biological Process	vesicle fusion to plasma membrane	1.535e-06	0.0001148	SERPINB1,S100A11,NR4A3,PLAUR,C5AR1,RETN,CD177,PADI2,COTL1,CNN2,CAP1,CXCR1
GO: Biological Process	regulation of locomotion	2.472e-06	0.0001797	S100A11,NR4A3,C5AR1,RETN,PFN1,IL1B,IL1RN,MAP2K3,PADI2,PTGS2,CNN2,DUSP1,MSN
GO: Biological Process	vesicle fusion	2.726e-06	0.0001926	SERPINB1,S100A11,NR4A3,PLAUR,C5AR1,RETN,CD177,PADI2,COTL1,CNN2,CAP1,CXCR1
GO: Biological Process	organelle membrane fusion	2.896e-06	0.0001991	SERPINB1,S100A11,NR4A3,PLAUR,C5AR1,RETN,CD177,PADI2,COTL1,CNN2,CAP1,CXCR1
GO: Biological Process	fever generation	3.315e-06	0.0002219	IL1B,IL1RN,PTGS2
GO: Biological Process	organelle fusion	4.048e-06	0.000264	SERPINB1,S100A11,NR4A3,PLAUR,C5AR1,RETN,CD177,PADI2,COTL1,CNN2,CAP1,CXCR1
GO: Biological Process	regulation of inflammatory response	5.027e-06	0.0003197	NFKBIZ,CST7,TNFAIP3,IL1B,PTGS2,ZFP36,STAT5B,SIGLEC10
GO: Biological Process	secretion by cell	5.473e-06	0.0003396	SERPINB1,S100A11,NR4A3,PLAUR,C5AR1,RETN,IL1B,IL1RN,CD177,PADI2,COTL1,CNN2,CAP1,CXCR1
GO: Biological Process	acute-phase response	5.918e-06	0.0003584	IL1B,IL1RN,PTGS2,STAT5B
GO: Biological Process	regulation of phosphorylation	7.451e-06	0.0004408	NUP98,PROK2,DDIT4,PLAUR,C5AR1,TNFAIP3,PPP1R15A,IL1B,IL1RN,MAP2K3,RGS2,PTGS2,DUSP1,AREG
GO: Biological Process	export from cell	8.2e-06	0.0004681	SERPINB1,S100A11,NR4A3,PLAUR,C5AR1,RETN,IL1B,IL1RN,CD177,PADI2,COTL1,CNN2,CAP1,CXCR1
GO: Biological Process	negative regulation of cellular protein metabolic process	8.563e-06	0.0004681	SERPINB1,DDIT4,PLAUR,CST7,TNFAIP3,PPP1R15A,IL1B,IL1R2,RGS2,PTGS2,ZFP36,DUSP1
GO: Biological Process	p38MAPK cascade	8.624e-06	0.0004681	IL1B,MAP2K3,ZFP36,DUSP1
GO: Biological Process	regulation of defense response	8.648e-06	0.0004681	SERPINB1,NFKBIZ,CST7,TNFAIP3,IL1B,IL18RAP,PTGS2,ZFP36,STAT5B,SIGLEC10
GO: Biological Process	regulation of protein phosphorylation	9.036e-06	0.0004789	PROK2,DDIT4,PLAUR,C5AR1,TNFAIP3,PPP1R15A,IL1B,IL1RN,MAP2K3,RGS2,PTGS2,DUSP1,AREG
GO: Biological Process	leukocyte aggregation	9.382e-06	0.0004871	NR4A3,IL1B,MSN
GO: Biological Process	anatomical structure formation involved in morphogenesis	1.17e-05	0.0005951	ETS2,PROK2,NR4A3,JUNB,C5AR1,TNFAIP3,PFN1,IL1B,IL1RN,PGK1,PTGS2,DUSP1,EHD1
GO: Biological Process	cytokine production	1.193e-05	0.0005951	SERPINB1,NR4A3,C5AR1,TNFAIP3,IL1B,MAP2K3,IL18RAP,IL1R2,PTGS2,ZFP36,STAT5B
GO: Biological Process	response to oxygen-containing compound	1.309e-05	0.0006406	DDIT4,NR4A3,C5AR1,TNFAIP3,RETN,IL1B,IL18RAP,RGS2,AQP9,PTGS2,ZFP36,DUSP1,AREG,STAT5B,MSN
GO: Biological Process	heat generation	1.522e-05	0.0007169	IL1B,IL1RN,PTGS2
GO: Biological Process	negative regulation of amino acid transport	1.522e-05	0.0007169	IL1B,IL1RN,RGS2
GO: Biological Process	negative regulation of protein metabolic process	1.583e-05	0.0007322	SERPINB1,DDIT4,PLAUR,CST7,TNFAIP3,PPP1R15A,IL1B,IL1R2,RGS2,PTGS2,ZFP36,DUSP1
GO: Biological Process	regulation of MAP kinase activity	1.67e-05	0.0007586	PROK2,C5AR1,IL1B,IL1RN,MAP2K3,RGS2,DUSP1
GO: Biological Process	regulation of interleukin-2 production	1.766e-05	0.0007883	TNFAIP3,IL1B,ZFP36,STAT5B
GO: Biological Process	response to organic cyclic compound	1.948e-05	0.0008458	DDIT4,NR4A3,IL1B,IL1RN,PADI2,AQP9,ZFP36,DUSP1,AREG,STAT5B,MSN
GO: Biological Process	response to steroid hormone	1.962e-05	0.0008458	DDIT4,NR4A3,IL1RN,PADI2,ZFP36,DUSP1,AREG
GO: Biological Process	myeloid leukocyte migration	2.263e-05	0.0009573	C5AR1,IL1B,CD177,DUSP1,STAT5B,CXCR1
GO: Biological Process	positive regulation of cellular component movement	2.296e-05	0.0009573	S100A11,NR4A3,C5AR1,RETN,PFN1,IL1B,MAP2K3,PTGS2,STAT5B
GO: Biological Process	regulation of cell population proliferation	2.409e-05	0.0009884	PROK2,S100A11,NR4A3,JUNB,TES,C5AR1,TNFAIP3,RETN,IL1B,PTGS2,CNN2,ZFP36,DUSP1,AREG,STAT5B
GO: Biological Process	regulation of immune effector process	2.601e-05	0.00105	NFKBIZ,NR4A3,C5AR1,TNFAIP3,IL1B,CD177,IL18RAP,STAT5B
GO: Biological Process	positive regulation of immune effector process	2.705e-05	0.001072	NFKBIZ,NR4A3,IL1B,CD177,IL18RAP,STAT5B
GO: Biological Process	regulation of immune system process	2.739e-05	0.001072	SERPINB1,NFKBIZ,NR4A3,CST7,C5AR1,TNFAIP3,IL1B,CD177,IL18RAP,PADI2,ZFP36,DUSP1,STAT5B,MSN
GO: Biological Process	interleukin-2 production	2.912e-05	0.001122	TNFAIP3,IL1B,ZFP36,STAT5B
GO: Biological Process	response to glucocorticoid	3.032e-05	0.001151	DDIT4,IL1RN,ZFP36,DUSP1,AREG
GO: Biological Process	chemotaxis	3.185e-05	0.001192	PROK2,NR4A3,PLAUR,C5AR1,IL1B,PADI2,PLP2,DUSP1,CXCR1
GO: Biological Process	regulation of cytokine production	3.268e-05	0.001192	SERPINB1,NR4A3,C5AR1,TNFAIP3,IL1B,MAP2K3,IL1R2,PTGS2,ZFP36,STAT5B
GO: Biological Process	negative regulation of signal transduction	3.28e-05	0.001192	DDIT4,PLAUR,TNFAIP3,PPP1R15A,IL1B,IL1RN,MAP2K3,PADI2,IL1R2,RGS2,PTGS2,DUSP1,AREG
GO: Biological Process	taxis	3.365e-05	0.001206	PROK2,NR4A3,PLAUR,C5AR1,IL1B,PADI2,PLP2,DUSP1,CXCR1
GO: Biological Process	regulation of protein serine/threonine kinase activity	3.526e-05	0.001226	PROK2,C5AR1,TNFAIP3,IL1B,IL1RN,MAP2K3,RGS2,DUSP1
GO: Biological Process	epithelial cell differentiation	3.558e-05	0.001226	PROK2,PLAUR,RILPL2,IL1B,BASP1,PGK1,PTGS2,ZFP36,STAT5B,MSN
GO: Biological Process	regulation of phosphate metabolic process	3.593e-05	0.001226	NUP98,PROK2,DDIT4,PLAUR,C5AR1,TNFAIP3,PPP1R15A,IL1B,IL1RN,MAP2K3,RGS2,PTGS2,DUSP1,AREG
GO: Biological Process	regulation of phosphorus metabolic process	3.616e-05	0.001226	NUP98,PROK2,DDIT4,PLAUR,C5AR1,TNFAIP3,PPP1R15A,IL1B,IL1RN,MAP2K3,RGS2,PTGS2,DUSP1,AREG
GO: Biological Process	regulation of heterotypic cell-cell adhesion	3.706e-05	0.001226	TNFAIP3,IL1B,IL1RN
GO: Biological Process	leukocyte migration	3.711e-05	0.001226	C5AR1,IL1B,CD177,PADI2,DUSP1,STAT5B,CXCR1,MSN
GO: Biological Process	vesicle organization	4.454e-05	0.001453	SERPINB1,S100A11,NR4A3,PLAUR,C5AR1,RETN,CD177,PADI2,COTL1,CNN2,AREG,CAP1,CXCR1,EHD1
GO: Biological Process	positive regulation of vascular endothelial growth factor production	4.577e-05	0.001474	C5AR1,IL1B,PTGS2
GO: Biological Process	response to corticosteroid	5.109e-05	0.001625	DDIT4,IL1RN,ZFP36,DUSP1,AREG
GO: Biological Process	developmental process involved in reproduction	5.249e-05	0.001648	PROK2,S100A11,JUNB,PLAUR,RETN,IL1B,BASP1,RGS2,PTGS2,AREG,STAT5B
GO: Biological Process	negative regulation of organic acid transport	5.574e-05	0.001729	IL1B,IL1RN,RGS2
GO: Biological Process	cell-cell adhesion	5.855e-05	0.001794	S100A11,NFKBIZ,NR4A3,PLAUR,TNFAIP3,IL1B,IL1RN,CD177,STAT5B,MSN
GO: Biological Process	regulation of multicellular organismal development	6.128e-05	0.001856	PROK2,NFKBIZ,NR4A3,CST7,C5AR1,TNFAIP3,RETN,IL1B,BASP1,RGS2,PGK1,ZFP36,STAT5B
GO: Biological Process	negative regulation of catalytic activity	6.276e-05	0.001878	SERPINB1,PLAUR,CST7,TNFAIP3,PPP1R15A,IL1B,RGS2,PTGS2,ZFP36,DUSP1
GO: Biological Process	response to hormone	6.386e-05	0.001889	DDIT4,NR4A3,RETN,IL1B,IL1RN,PADI2,ZFP36,DUSP1,AREG,STAT5B
GO: Biological Process	prostaglandin biosynthetic process	6.703e-05	0.001938	PNPLA8,IL1B,PTGS2
GO: Biological Process	prostanoid biosynthetic process	6.703e-05	0.001938	PNPLA8,IL1B,PTGS2
GO: Biological Process	negative regulation of response to external stimulus	6.928e-05	0.00198	PLAUR,CST7,TNFAIP3,PADI2,ZFP36,DUSP1,SIGLEC10
GO: Biological Process	negative regulation of cell communication	7.213e-05	0.002039	DDIT4,PLAUR,TNFAIP3,PPP1R15A,IL1B,IL1RN,MAP2K3,PADI2,IL1R2,RGS2,PTGS2,DUSP1,AREG
GO: Biological Process	negative regulation of signaling	7.349e-05	0.002054	DDIT4,PLAUR,TNFAIP3,PPP1R15A,IL1B,IL1RN,MAP2K3,PADI2,IL1R2,RGS2,PTGS2,DUSP1,AREG
GO: Biological Process	positive regulation of cell migration	9.459e-05	0.002616	S100A11,NR4A3,C5AR1,RETN,PFN1,IL1B,MAP2K3,PTGS2
GO: Biological Process	mononuclear cell migration	0.0001084	0.002964	C5AR1,PADI2,DUSP1,CXCR1,MSN
GO: Biological Process	negative regulation of interleukin-1-mediated signaling pathway	0.0001103	0.002985	IL1RN,IL1R2
GO: Biological Process	regulation of neuroinflammatory response	0.000118	0.003128	CST7,IL1B,PTGS2
GO: Biological Process	negative regulation of amine transport	0.000118	0.003128	IL1B,IL1RN,RGS2
GO: Biological Process	positive regulation of cell motility	0.0001289	0.003155	S100A11,NR4A3,C5AR1,RETN,PFN1,IL1B,MAP2K3,PTGS2
GO: Biological Process	regulation of cell-cell adhesion	0.0001297	0.003155	NFKBIZ,NR4A3,PLAUR,TNFAIP3,IL1B,IL1RN,STAT5B
GO: Biological Process	formation of primary germ layer	0.0001298	0.003155	ETS2,NR4A3,TNFAIP3,IL1RN,DUSP1
GO: Biological Process	ectoderm formation	0.0001298	0.003155	ETS2,NR4A3,TNFAIP3,IL1RN,DUSP1
GO: Biological Process	endoderm formation	0.0001298	0.003155	ETS2,NR4A3,TNFAIP3,IL1RN,DUSP1
GO: Biological Process	mesoderm formation	0.0001298	0.003155	ETS2,NR4A3,TNFAIP3,IL1RN,DUSP1
GO: Biological Process	regulation of smooth muscle cell proliferation	0.0001298	0.003155	NR4A3,TNFAIP3,RETN,PTGS2,STAT5B
GO: Biological Process	gastrulation	0.0001298	0.003155	ETS2,NR4A3,TNFAIP3,IL1RN,DUSP1
GO: Biological Process	negative regulation of apoptotic process	0.0001302	0.003155	PROK2,NR4A3,PLAUR,C5AR1,TNFAIP3,IL1B,IL1RN,PTGS2,DUSP1,STAT5B
GO: Biological Process	mesoderm morphogenesis	0.0001356	0.003255	ETS2,NR4A3,TNFAIP3,IL1RN,DUSP1
GO: Biological Process	negative regulation of intracellular signal transduction	0.0001372	0.003262	DDIT4,PLAUR,TNFAIP3,IL1B,MAP2K3,RGS2,PTGS2,DUSP1
GO: Biological Process	tube morphogenesis	0.0001407	0.003306	PROK2,NR4A3,JUNB,C5AR1,TNFAIP3,PFN1,IL1B,PGK1,PTGS2,AREG
GO: Biological Process	smooth muscle cell proliferation	0.0001447	0.003306	NR4A3,TNFAIP3,RETN,PTGS2,STAT5B
GO: Biological Process	protein phosphorylation	0.0001453	0.003306	PROK2,DDIT4,PLAUR,C5AR1,TNFAIP3,PPP1R15A,IL1B,IL1RN,MAP2K3,RGS2,PTGS2,DUSP1,AREG
GO: Biological Process	positive regulation of fever generation	0.0001469	0.003306	IL1B,PTGS2
GO: Biological Process	monocyte aggregation	0.0001469	0.003306	NR4A3,IL1B
GO: Biological Process	female pregnancy	0.0001479	0.003306	JUNB,IL1B,RGS2,PTGS2,STAT5B
GO: Biological Process	epithelium development	0.0001482	0.003306	PROK2,PLAUR,RILPL2,PFN1,IL1B,BASP1,PGK1,PTGS2,ZFP36,AREG,STAT5B,MSN
GO: Biological Process	positive regulation of locomotion	0.000152	0.003362	S100A11,NR4A3,C5AR1,RETN,PFN1,IL1B,MAP2K3,PTGS2
GO: Biological Process	negative regulation of programmed cell death	0.0001589	0.003485	PROK2,NR4A3,PLAUR,C5AR1,TNFAIP3,IL1B,IL1RN,PTGS2,DUSP1,STAT5B
GO: Biological Process	tube development	0.000162	0.003523	PROK2,NR4A3,JUNB,C5AR1,TNFAIP3,PFN1,IL1B,BASP1,PGK1,PTGS2,AREG
GO: Biological Process	positive regulation of gene expression	0.0001642	0.003541	NUP98,NR4A3,C5AR1,PPP1R15A,IL1B,PADI2,PTGS2,CNN2,ZFP36,STAT5B,MSN
GO: Biological Process	regulation of mononuclear cell migration	0.000173	0.003689	C5AR1,PADI2,DUSP1,MSN
GO: Biological Process	epithelial cell proliferation	0.000174	0.003689	PROK2,SERPINB1,NR4A3,C5AR1,TNFAIP3,ZFP36,AREG
GO: Biological Process	neuroinflammatory response	0.0001778	0.003708	CST7,IL1B,PTGS2
GO: Biological Process	positive regulation of fatty acid metabolic process	0.0001778	0.003708	NR4A3,IL1B,PTGS2
GO: Biological Process	ectoderm development	0.0001822	0.003769	ETS2,NR4A3,TNFAIP3,IL1RN,DUSP1
GO: Biological Process	cell adhesion	0.0001878	0.003807	S100A11,NFKBIZ,NR4A3,PLAUR,TNFAIP3,IL1B,IL1RN,CD177,DUSP1,STAT5B,MSN,SIGLEC10
GO: Biological Process	negative regulation of glutamate secretion	0.0001885	0.003807	IL1B,IL1RN
GO: Biological Process	positive regulation of prostaglandin biosynthetic process	0.0001885	0.003807	IL1B,PTGS2
GO: Biological Process	regulation of protein modification process	0.0001909	0.003825	PROK2,DDIT4,PLAUR,C5AR1,TNFAIP3,PPP1R15A,IL1B,IL1RN,MAP2K3,RGS2,PTGS2,DUSP1,AREG
GO: Biological Process	biological adhesion	0.0001958	0.003891	S100A11,NFKBIZ,NR4A3,PLAUR,TNFAIP3,IL1B,IL1RN,CD177,DUSP1,STAT5B,MSN,SIGLEC10
GO: Biological Process	response to lipopolysaccharide	0.0001999	0.003942	C5AR1,TNFAIP3,IL1B,PTGS2,ZFP36,STAT5B
GO: Biological Process	endoderm development	0.0002097	0.004104	ETS2,NR4A3,TNFAIP3,IL1RN,DUSP1
GO: Biological Process	regulation of protein kinase activity	0.0002145	0.004114	PROK2,C5AR1,TNFAIP3,IL1B,IL1RN,MAP2K3,RGS2,DUSP1,AREG
GO: Biological Process	positive regulation of smooth muscle cell proliferation	0.0002151	0.004114	NR4A3,RETN,PTGS2,STAT5B
GO: Biological Process	acute inflammatory response	0.0002151	0.004114	IL1B,IL1RN,PTGS2,STAT5B
GO: Biological Process	regulation of leukocyte migration	0.0002181	0.004141	C5AR1,IL1B,PADI2,DUSP1,MSN
GO: Biological Process	regulation of transferase activity	0.0002245	0.00423	PROK2,C5AR1,TNFAIP3,IL1B,IL1RN,MAP2K3,RGS2,ZFP36,DUSP1,AREG
GO: Biological Process	regulation of fever generation	0.0002353	0.004307	IL1B,PTGS2
GO: Biological Process	regulation of interleukin-1-mediated signaling pathway	0.0002353	0.004307	IL1RN,IL1R2
GO: Biological Process	T-helper 1 cell cytokine production	0.0002353	0.004307	IL1B,IL18RAP
GO: Biological Process	development of secondary female sexual characteristics	0.0002353	0.004307	AREG,STAT5B
GO: Biological Process	prostanoid metabolic process	0.0002404	0.004337	PNPLA8,IL1B,PTGS2
GO: Biological Process	prostaglandin metabolic process	0.0002404	0.004337	PNPLA8,IL1B,PTGS2
GO: Biological Process	regulation of leukocyte chemotaxis	0.0002493	0.004436	C5AR1,IL1B,PADI2,DUSP1
GO: Biological Process	amine transport	0.0002493	0.004436	IL1B,IL1RN,RGS2,AQP9
GO: Biological Process	positive regulation of muscle contraction	0.0002544	0.004494	PROK2,RGS2,PTGS2
GO: Biological Process	unsaturated fatty acid biosynthetic process	0.0002689	0.004696	PNPLA8,IL1B,PTGS2
GO: Biological Process	response to molecule of bacterial origin	0.0002695	0.004696	C5AR1,TNFAIP3,IL1B,PTGS2,ZFP36,STAT5B
GO: Biological Process	positive regulation of protein phosphorylation	0.0002838	0.004881	PROK2,PLAUR,C5AR1,PPP1R15A,IL1B,IL1RN,MAP2K3,PTGS2,AREG
GO: Biological Process	regulation of amino acid transport	0.000284	0.004881	IL1B,IL1RN,RGS2
GO: Biological Process	positive regulation of unsaturated fatty acid biosynthetic process	0.0002872	0.004904	IL1B,PTGS2
GO: Biological Process	multi-multicellular organism process	0.0002949	0.004969	JUNB,IL1B,RGS2,PTGS2,STAT5B
GO: Biological Process	leukocyte chemotaxis	0.0002949	0.004969	C5AR1,IL1B,PADI2,DUSP1,CXCR1
GO: Biological Process	lipid localization	0.0003029	0.00507	PNPLA8,RETN,IL1B,IL1RN,AQP9,STAT5B,EHD1
GO: Biological Process	negative regulation of interleukin-1 production	0.0003157	0.005249	SERPINB1,TNFAIP3,IL1R2
GO: Biological Process	interleukin-1 production	0.0003206	0.005297	SERPINB1,TNFAIP3,IL1B,IL1R2
GO: Biological Process	neutrophil migration	0.0003294	0.005406	C5AR1,IL1B,CD177,CXCR1
GO: Biological Process	leukocyte cell-cell adhesion	0.0003343	0.005451	NFKBIZ,NR4A3,IL1B,CD177,STAT5B,MSN
GO: Biological Process	positive regulation of heat generation	0.0003441	0.005472	IL1B,PTGS2
GO: Biological Process	luteinization	0.0003441	0.005472	RETN,STAT5B
GO: Biological Process	regulation of cell-cell adhesion involved in gastrulation	0.0003441	0.005472	TNFAIP3,IL1RN
GO: Biological Process	negative regulation of heterotypic cell-cell adhesion	0.0003441	0.005472	TNFAIP3,IL1RN
GO: Biological Process	positive regulation of leukocyte mediated immunity	0.0003473	0.005489	IL1B,CD177,IL18RAP,STAT5B
GO: Biological Process	negative regulation of protein phosphorylation	0.0003569	0.005604	DDIT4,TNFAIP3,PPP1R15A,IL1B,RGS2,DUSP1
GO: Biological Process	icosanoid biosynthetic process	0.0003674	0.005689	PNPLA8,IL1B,PTGS2
GO: Biological Process	regulation of cell death	0.0003711	0.005689	PROK2,DDIT4,NR4A3,PLAUR,C5AR1,TNFAIP3,IL1B,IL1RN,PTGS2,ZFP36,DUSP1,G0S2,STAT5B
GO: Biological Process	mesoderm development	0.0003712	0.005689	ETS2,NR4A3,TNFAIP3,IL1RN,DUSP1
GO: Biological Process	positive regulation of MAP kinase activity	0.0003712	0.005689	PROK2,C5AR1,IL1B,IL1RN,MAP2K3
GO: Biological Process	positive regulation of multicellular organismal process	0.0003738	0.005695	PROK2,NFKBIZ,NR4A3,CST7,C5AR1,RETN,IL1B,BASP1,RGS2,PTGS2,G0S2,STAT5B
GO: Biological Process	fat cell differentiation	0.0003841	0.005817	NR4A3,RETN,RGS2,PTGS2,ZFP36
GO: Biological Process	response to other organism	0.0003903	0.00587	SERPINB1,DDIT4,C5AR1,TNFAIP3,IL1B,CD177,IL18RAP,COTL1,PTGS2,ZFP36,STAT5B,SIGLEC10
GO: Biological Process	response to external biotic stimulus	0.0003946	0.00587	SERPINB1,DDIT4,C5AR1,TNFAIP3,IL1B,CD177,IL18RAP,COTL1,PTGS2,ZFP36,STAT5B,SIGLEC10
GO: Biological Process	negative regulation of cell death	0.0003961	0.00587	PROK2,NR4A3,PLAUR,C5AR1,TNFAIP3,IL1B,IL1RN,PTGS2,DUSP1,STAT5B
GO: Biological Process	regulation of vascular endothelial growth factor production	0.0004047	0.00587	C5AR1,IL1B,PTGS2
GO: Biological Process	heterotypic cell-cell adhesion	0.0004047	0.00587	TNFAIP3,IL1B,IL1RN
GO: Biological Process	development of secondary sexual characteristics	0.0004061	0.00587	AREG,STAT5B
GO: Biological Process	cell-cell adhesion involved in gastrulation	0.0004061	0.00587	TNFAIP3,IL1RN
GO: Biological Process	negative regulation of erythrocyte differentiation	0.0004061	0.00587	ZFP36,STAT5B
GO: Biological Process	reproductive process	0.000414	0.005951	PROK2,S100A11,JUNB,PLAUR,RETN,IL1B,BASP1,RGS2,PTGS2,DUSP1,AREG,STAT5B
GO: Biological Process	reproduction	0.0004207	0.006013	PROK2,S100A11,JUNB,PLAUR,RETN,IL1B,BASP1,RGS2,PTGS2,DUSP1,AREG,STAT5B
GO: Biological Process	negative regulation of protein serine/threonine kinase activity	0.0004703	0.006642	TNFAIP3,IL1B,RGS2,DUSP1
GO: Biological Process	regulation of kinase activity	0.0004723	0.006642	PROK2,C5AR1,TNFAIP3,IL1B,IL1RN,MAP2K3,RGS2,DUSP1,AREG
GO: Biological Process	regulation of apoptotic process	0.0004726	0.006642	PROK2,NR4A3,PLAUR,C5AR1,TNFAIP3,IL1B,IL1RN,PTGS2,ZFP36,DUSP1,G0S2,STAT5B
GO: Biological Process	response to biotic stimulus	0.0004851	0.006764	SERPINB1,DDIT4,C5AR1,TNFAIP3,IL1B,CD177,IL18RAP,COTL1,PTGS2,ZFP36,STAT5B,SIGLEC10
GO: Biological Process	vascular endothelial growth factor production	0.0004865	0.006764	C5AR1,IL1B,PTGS2
GO: Biological Process	MAPK cascade	0.000493	0.006786	PROK2,C5AR1,IL1B,IL1RN,MAP2K3,RGS2,ZFP36,DUSP1,AREG
GO: Biological Process	positive regulation of inflammatory response	0.0004935	0.006786	NFKBIZ,IL1B,PTGS2,STAT5B
GO: Biological Process	positive regulation of phosphorylation	0.0005405	0.007375	PROK2,PLAUR,C5AR1,PPP1R15A,IL1B,IL1RN,MAP2K3,PTGS2,AREG
GO: Biological Process	regulation of heat generation	0.000545	0.007375	IL1B,PTGS2
GO: Biological Process	regulation of prostaglandin biosynthetic process	0.000545	0.007375	IL1B,PTGS2
GO: Biological Process	response to hydrogen peroxide	0.0005678	0.007616	NR4A3,TNFAIP3,IL18RAP,DUSP1
GO: Biological Process	muscle cell proliferation	0.0005765	0.007616	NR4A3,TNFAIP3,RETN,PTGS2,STAT5B
GO: Biological Process	cellular response to lipid	0.000577	0.007616	DDIT4,NR4A3,TNFAIP3,IL1B,PADI2,ZFP36,MSN
GO: Biological Process	cellular response to organic cyclic compound	0.000577	0.007616	DDIT4,NR4A3,IL1B,PADI2,AQP9,ZFP36,MSN
GO: Biological Process	regulation of cell adhesion	0.0005787	0.007616	NFKBIZ,NR4A3,PLAUR,TNFAIP3,IL1B,IL1RN,DUSP1,STAT5B
GO: Biological Process	pyruvate metabolic process	0.0005809	0.007616	NUP98,DDIT4,NR4A3,PGK1
GO: Biological Process	regulation of programmed cell death	0.0005837	0.007616	PROK2,NR4A3,PLAUR,C5AR1,TNFAIP3,IL1B,IL1RN,PTGS2,ZFP36,DUSP1,G0S2,STAT5B
GO: Biological Process	response to endogenous stimulus	0.0005927	0.007693	DDIT4,NR4A3,RETN,IL1B,IL1RN,PADI2,AQP9,ZFP36,DUSP1,AREG,STAT5B,EHD1
GO: Biological Process	defense response to other organism	0.0006199	0.008005	SERPINB1,DDIT4,C5AR1,TNFAIP3,IL1B,CD177,IL18RAP,COTL1,STAT5B,SIGLEC10
GO: Biological Process	maternal process involved in female pregnancy	0.0006538	0.008358	JUNB,RGS2,PTGS2
GO: Biological Process	positive regulation of smooth muscle cell migration	0.0006538	0.008358	S100A11,NR4A3,RETN
GO: Biological Process	regulation of immune response	0.000678	0.008593	SERPINB1,NFKBIZ,NR4A3,C5AR1,TNFAIP3,IL1B,CD177,IL18RAP,STAT5B
GO: Biological Process	granulocyte migration	0.0006789	0.008593	C5AR1,IL1B,CD177,CXCR1
GO: Biological Process	activation of MAPK activity	0.0006938	0.008738	PROK2,C5AR1,IL1B,MAP2K3
GO: Biological Process	regulation of unsaturated fatty acid biosynthetic process	0.0007039	0.008821	IL1B,PTGS2
GO: Biological Process	negative regulation of phosphorylation	0.0007088	0.008839	DDIT4,TNFAIP3,PPP1R15A,IL1B,RGS2,DUSP1
GO: Biological Process	positive regulation of cell-cell adhesion	0.0007765	0.009636	NFKBIZ,NR4A3,PLAUR,IL1B,STAT5B
GO: Biological Process	regulation of smooth muscle contraction	0.0007932	0.009796	PROK2,RGS2,PTGS2
GO: Biological Process	temperature homeostasis	0.0008046	0.009888	IL1B,IL1RN,PTGS2,G0S2
GO: Biological Process	tissue morphogenesis	0.0008311	0.01016	ETS2,NR4A3,TNFAIP3,PFN1,IL1RN,DUSP1,AREG,MSN
GO: Biological Process	negative regulation of inflammatory response	0.0008557	0.01042	CST7,TNFAIP3,ZFP36,SIGLEC10
GO: Biological Process	apoptotic signaling pathway	0.0008602	0.01042	DDIT4,PLAUR,TNFAIP3,PPP1R15A,IL1B,PTGS2,G0S2
GO: Biological Process	regulation of cytokine-mediated signaling pathway	0.0008732	0.01053	TNFAIP3,IL1RN,PADI2,IL1R2
GO: Biological Process	negative regulation of cytokine-mediated signaling pathway	0.0008853	0.01062	IL1RN,PADI2,IL1R2
GO: Biological Process	regulation of leukocyte activation	0.0009219	0.01096	NFKBIZ,NR4A3,CST7,TNFAIP3,IL1B,CD177,STAT5B
GO: Biological Process	cellular response to hormone stimulus	0.0009219	0.01096	DDIT4,NR4A3,IL1B,PADI2,ZFP36,DUSP1,STAT5B
GO: Biological Process	positive regulation of cell population proliferation	0.0009463	0.01118	PROK2,NR4A3,C5AR1,TNFAIP3,RETN,IL1B,PTGS2,AREG,STAT5B
GO: Biological Process	negative regulation of hydrolase activity	0.000949	0.01118	SERPINB1,PLAUR,CST7,PPP1R15A,RGS2,PTGS2
GO: Biological Process	positive regulation of phosphate metabolic process	0.0009706	0.01132	PROK2,PLAUR,C5AR1,PPP1R15A,IL1B,IL1RN,MAP2K3,PTGS2,AREG
GO: Biological Process	positive regulation of phosphorus metabolic process	0.0009706	0.01132	PROK2,PLAUR,C5AR1,PPP1R15A,IL1B,IL1RN,MAP2K3,PTGS2,AREG
GO: Biological Process	negative regulation of molecular function	0.0009784	0.01132	SERPINB1,PLAUR,CST7,TNFAIP3,PPP1R15A,IL1B,RGS2,PTGS2,ZFP36,DUSP1
GO: Biological Process	peptidyl-serine dephosphorylation	0.000979	0.01132	PPP1R15A,DUSP1
GO: Biological Process	positive regulation of cellular protein metabolic process	0.0009887	0.01138	PROK2,PLAUR,C5AR1,TNFAIP3,PPP1R15A,IL1B,IL1RN,MAP2K3,PTGS2,AREG,MSN
GO: Biological Process	negative regulation of transferase activity	0.0009972	0.01143	TNFAIP3,IL1B,RGS2,ZFP36,DUSP1
GO: Biological Process	monocarboxylic acid metabolic process	0.001021	0.01165	NUP98,DDIT4,NR4A3,PNPLA8,IL1B,PGK1,PTGS2
GO: Biological Process	carboxylic acid transport	0.001038	0.01179	PNPLA8,IL1B,IL1RN,RGS2,AQP9
GO: Biological Process	negative regulation of response to cytokine stimulus	0.001053	0.01191	IL1RN,PADI2,IL1R2
GO: Biological Process	cell chemotaxis	0.00108	0.01206	C5AR1,IL1B,PADI2,DUSP1,CXCR1
GO: Biological Process	negative regulation of leukocyte chemotaxis	0.00108	0.01206	PADI2,DUSP1
GO: Biological Process	negative regulation of smooth muscle contraction	0.00108	0.01206	RGS2,PTGS2
GO: Biological Process	negative regulation of MAP kinase activity	0.001089	0.0121	IL1B,RGS2,DUSP1
GO: Biological Process	regulation of response to cytokine stimulus	0.001104	0.01221	TNFAIP3,IL1RN,PADI2,IL1R2
GO: Biological Process	response to organonitrogen compound	0.001141	0.01257	NR4A3,C5AR1,TNFAIP3,RETN,IL1B,RGS2,AQP9,DUSP1,STAT5B
GO: Biological Process	negative regulation of fatty acid transport	0.001187	0.01301	IL1B,IL1RN
GO: Biological Process	lipid storage	0.00124	0.01354	IL1B,STAT5B,EHD1
GO: Biological Process	muscle system process	0.001298	0.01405	PROK2,NR4A3,IL1B,MAP2K3,RGS2,PTGS2
GO: Biological Process	negative regulation of mononuclear cell migration	0.001298	0.01405	PADI2,DUSP1
GO: Biological Process	regulation of organic acid transport	0.001362	0.01462	IL1B,IL1RN,RGS2
GO: Biological Process	reproductive structure development	0.001362	0.01462	JUNB,PLAUR,RETN,BASP1,PTGS2,STAT5B
GO: Biological Process	positive regulation of protein serine/threonine kinase activity	0.001377	0.01472	PROK2,C5AR1,IL1B,IL1RN,MAP2K3
GO: Biological Process	regulation of cell activation	0.001402	0.01492	NFKBIZ,NR4A3,CST7,TNFAIP3,IL1B,CD177,STAT5B
GO: Biological Process	reproductive system development	0.001429	0.01515	JUNB,PLAUR,RETN,BASP1,PTGS2,STAT5B
GO: Biological Process	positive regulation of protein metabolic process	0.001502	0.01586	PROK2,PLAUR,C5AR1,TNFAIP3,PPP1R15A,IL1B,IL1RN,MAP2K3,PTGS2,AREG,MSN
GO: Biological Process	response to wounding	0.001575	0.01656	PLAUR,TNFAIP3,CD177,CNN2,ZFP36,EHD1,SIGLEC10
GO: Biological Process	positive regulation of protein modification process	0.001583	0.01657	PROK2,PLAUR,C5AR1,PPP1R15A,IL1B,IL1RN,MAP2K3,PTGS2,AREG
GO: Biological Process	response to chemokine	0.001627	0.01689	PADI2,DUSP1,CXCR1
GO: Biological Process	cellular response to chemokine	0.001627	0.01689	PADI2,DUSP1,CXCR1
GO: Biological Process	regulation of glutamate secretion	0.00166	0.01696	IL1B,IL1RN
GO: Biological Process	CD4-positive, alpha-beta T cell cytokine production	0.00166	0.01696	IL1B,IL18RAP
GO: Biological Process	type B pancreatic cell proliferation	0.00166	0.01696	SERPINB1,NR4A3
GO: Biological Process	monocarboxylic acid transport	0.00166	0.01696	PNPLA8,IL1B,IL1RN,AQP9
GO: Biological Process	negative regulation of cysteine-type endopeptidase activity	0.001674	0.01703	PLAUR,CST7,PTGS2
GO: Biological Process	positive regulation of response to external stimulus	0.001691	0.01713	NFKBIZ,C5AR1,IL1B,IL18RAP,PTGS2,STAT5B
GO: Biological Process	organic acid transport	0.001752	0.01768	PNPLA8,IL1B,IL1RN,RGS2,AQP9
GO: Biological Process	astrocyte activation	0.00179	0.018	C5AR1,IL1B
GO: Biological Process	negative regulation of proteolysis	0.001814	0.01816	SERPINB1,PLAUR,CST7,IL1R2,PTGS2
GO: Biological Process	interleukin-1-mediated signaling pathway	0.00182	0.01816	IL1B,IL1RN,IL1R2
GO: Biological Process	blood vessel morphogenesis	0.001859	0.01848	PROK2,JUNB,C5AR1,TNFAIP3,IL1B,PGK1,PTGS2
GO: Biological Process	regulation of angiogenesis	0.001877	0.01858	PROK2,C5AR1,TNFAIP3,IL1B,PGK1
GO: Biological Process	regulation of lipid localization	0.001893	0.01859	RETN,IL1B,IL1RN,EHD1
GO: Biological Process	cellular response to steroid hormone stimulus	0.001893	0.01859	DDIT4,NR4A3,PADI2,ZFP36
GO: Biological Process	response to nitrogen compound	0.001919	0.01862	NR4A3,C5AR1,TNFAIP3,RETN,IL1B,RGS2,AQP9,DUSP1,STAT5B
GO: Biological Process	ovulation	0.001925	0.01862	RGS2,PTGS2
GO: Biological Process	positive regulation of fatty acid biosynthetic process	0.001925	0.01862	IL1B,PTGS2
GO: Biological Process	positive regulation of natural killer cell mediated cytotoxicity	0.001925	0.01862	IL18RAP,STAT5B
GO: Biological Process	regulation of vasculature development	0.002009	0.01936	PROK2,C5AR1,TNFAIP3,IL1B,PGK1
GO: Biological Process	positive regulation of neutrophil chemotaxis	0.002064	0.01974	C5AR1,IL1B
GO: Biological Process	negative regulation of interleukin-2 production	0.002064	0.01974	TNFAIP3,ZFP36
GO: Biological Process	lipid export from cell	0.002136	0.02028	RETN,IL1B,IL1RN
GO: Biological Process	cellular response to hydrogen peroxide	0.002136	0.02028	NR4A3,TNFAIP3,IL18RAP
GO: Biological Process	positive regulation of defense response	0.002148	0.02031	NFKBIZ,IL1B,IL18RAP,PTGS2,STAT5B
GO: Biological Process	decidualization	0.002208	0.02052	JUNB,PTGS2
GO: Biological Process	positive regulation of developmental process	0.002279	0.02052	NFKBIZ,JUNB,C5AR1,RETN,IL1B,BASP1,PTGS2,ZFP36,STAT5B,EHD1
GO: Biological Process	regulation of fatty acid metabolic process	0.002306	0.02052	NR4A3,IL1B,PTGS2
GO: Biological Process	multicellular organismal homeostasis	0.002322	0.02052	NR4A3,TNFAIP3,IL1B,IL1RN,PTGS2,G0S2
GO: Biological Process	negative regulation of phosphate metabolic process	0.002382	0.02089	DDIT4,TNFAIP3,PPP1R15A,IL1B,RGS2,DUSP1
GO: Biological Process	negative regulation of phosphorus metabolic process	0.002402	0.021	DDIT4,TNFAIP3,PPP1R15A,IL1B,RGS2,DUSP1
GO: Biological Process	neutrophil chemotaxis	0.002485	0.0216	C5AR1,IL1B,CXCR1
GO: Biological Process	positive regulation of immune response	0.002494	0.0216	NFKBIZ,NR4A3,C5AR1,IL1B,CD177,IL18RAP,STAT5B
GO: Biological Process	positive regulation of epithelial cell proliferation	0.002496	0.0216	NR4A3,C5AR1,TNFAIP3,AREG
GO: Biological Process	positive regulation of granulocyte chemotaxis	0.002511	0.02165	C5AR1,IL1B
GO: Biological Process	regulation of anatomical structure size	0.002526	0.02167	PPP1R15A,PFN1,RGS2,COTL1,PTGS2,MSN
GO: Biological Process	positive regulation of intracellular transport	0.002533	0.02167	IL1B,PTGS2,EHD1,MSN
GO: Biological Process	regulation of smooth muscle cell migration	0.002546	0.02167	S100A11,NR4A3,RETN
GO: Biological Process	regulation of MAPK cascade	0.002547	0.02167	PROK2,C5AR1,IL1B,IL1RN,MAP2K3,RGS2,DUSP1
GO: Biological Process	regulation of chemotaxis	0.002571	0.0218	C5AR1,IL1B,PADI2,DUSP1
GO: Biological Process	unsaturated fatty acid metabolic process	0.002608	0.02199	PNPLA8,IL1B,PTGS2
GO: Biological Process	negative regulation of multicellular organismal process	0.002637	0.02199	SERPINB1,PLAUR,TNFAIP3,IL1B,IL1R2,RGS2,PGK1,PTGS2,ZFP36
GO: Biological Process	multi-organism process	0.002665	0.02199	NUP98,PROK2,S100A11,JUNB,TNFAIP3,IL1B,RGS2,PTGS2,STAT5B
GO: Biological Process	negative regulation of protein maturation	0.002669	0.02199	CST7,IL1R2
GO: Biological Process	negative regulation of muscle contraction	0.002669	0.02199	RGS2,PTGS2
GO: Biological Process	positive regulation of natural killer cell mediated immunity	0.002669	0.02199	IL18RAP,STAT5B
GO: Biological Process	negative regulation of protein processing	0.002669	0.02199	CST7,IL1R2
GO: Biological Process	cytokine production involved in immune response	0.002671	0.02199	NR4A3,IL1B,IL18RAP
GO: Biological Process	interleukin-1 beta production	0.002671	0.02199	SERPINB1,TNFAIP3,IL1B
GO: Biological Process	regulation of leukocyte mediated immunity	0.002685	0.02203	IL1B,CD177,IL18RAP,STAT5B
GO: Biological Process	positive regulation of RNA metabolic process	0.002818	0.02302	NUP98,ETS2,NR4A3,JUNB,PPP1R15A,PFN1,IL1B,MAP2K3,PADI2,ZFP36,STAT5B
GO: Biological Process	positive regulation of acute inflammatory response	0.002831	0.02302	IL1B,PTGS2
GO: Biological Process	positive regulation of protein kinase activity	0.002833	0.02302	PROK2,C5AR1,IL1B,IL1RN,MAP2K3,AREG
GO: Biological Process	regulation of apoptotic signaling pathway	0.00289	0.02341	PLAUR,TNFAIP3,IL1B,PTGS2,G0S2
GO: Biological Process	positive regulation of lymphocyte mediated immunity	0.003001	0.02416	IL1B,IL18RAP,STAT5B
GO: Biological Process	positive regulation of reactive oxygen species metabolic process	0.003001	0.02416	IL1B,CD177,PTGS2
GO: Biological Process	hemopoiesis	0.003064	0.02448	NFKBIZ,NR4A3,JUNB,TNFAIP3,IL1B,CNN2,ZFP36,STAT5B
GO: Biological Process	smooth muscle cell migration	0.00307	0.02448	S100A11,NR4A3,RETN
GO: Biological Process	regulation of amine transport	0.00307	0.02448	IL1B,IL1RN,RGS2
GO: Biological Process	negative regulation of protein modification process	0.003093	0.02458	DDIT4,TNFAIP3,PPP1R15A,IL1B,RGS2,DUSP1
GO: Biological Process	organic anion transport	0.003101	0.02458	PNPLA8,IL1B,IL1RN,RGS2,AQP9
GO: Biological Process	glycolytic process	0.00314	0.02481	NUP98,DDIT4,PGK1
GO: Biological Process	cellular response to oxygen-containing compound	0.003156	0.02486	DDIT4,NR4A3,TNFAIP3,IL1B,IL18RAP,AQP9,ZFP36,STAT5B,MSN
GO: Biological Process	positive regulation of smooth muscle contraction	0.00317	0.02489	PROK2,PTGS2
GO: Biological Process	ATP generation from ADP	0.00321	0.02513	NUP98,DDIT4,PGK1
GO: Biological Process	response to reactive oxygen species	0.003221	0.02513	NR4A3,TNFAIP3,IL18RAP,DUSP1
GO: Biological Process	positive regulation of leukocyte cell-cell adhesion	0.003265	0.0254	NFKBIZ,NR4A3,IL1B,STAT5B
GO: Biological Process	negative regulation of defense response	0.003309	0.02566	CST7,TNFAIP3,ZFP36,SIGLEC10
GO: Biological Process	circulatory system development	0.003319	0.02566	PROK2,JUNB,C5AR1,TNFAIP3,IL1B,BASP1,RGS2,PGK1,PTGS2
GO: Biological Process	regulation of neutrophil chemotaxis	0.003346	0.02571	C5AR1,IL1B
GO: Biological Process	negative regulation of endopeptidase activity	0.003354	0.02571	SERPINB1,PLAUR,CST7,PTGS2
GO: Biological Process	icosanoid metabolic process	0.003355	0.02571	PNPLA8,IL1B,PTGS2
GO: Biological Process	negative regulation of apoptotic signaling pathway	0.003399	0.02588	PLAUR,TNFAIP3,IL1B,PTGS2
GO: Biological Process	response to inorganic substance	0.003424	0.02588	NR4A3,JUNB,TNFAIP3,IL18RAP,AQP9,DUSP1
GO: Biological Process	olefinic compound metabolic process	0.003429	0.02588	PNPLA8,PTGS2,STAT5B
GO: Biological Process	regulation of interleukin-1 production	0.003429	0.02588	SERPINB1,TNFAIP3,IL1R2
GO: Biological Process	smooth muscle contraction	0.003429	0.02588	PROK2,RGS2,PTGS2
GO: Biological Process	positive regulation of interleukin-2 production	0.003527	0.02655	IL1B,STAT5B
GO: Biological Process	negative regulation of protein kinase activity	0.003632	0.02725	TNFAIP3,IL1B,RGS2,DUSP1
GO: Biological Process	blood vessel development	0.003642	0.02725	PROK2,JUNB,C5AR1,TNFAIP3,IL1B,PGK1,PTGS2
GO: Biological Process	regulation of feeding behavior	0.003712	0.02761	NR4A3,RETN
GO: Biological Process	positive regulation of neutrophil migration	0.003712	0.02761	C5AR1,IL1B
GO: Biological Process	regulation of epithelial cell proliferation	0.003731	0.02761	NR4A3,C5AR1,TNFAIP3,ZFP36,AREG
GO: Biological Process	positive regulation of lipid localization	0.003733	0.02761	RETN,IL1B,EHD1
GO: Biological Process	response to estradiol	0.003892	0.0287	DUSP1,AREG,STAT5B
GO: Biological Process	hematopoietic or lymphoid organ development	0.003958	0.02896	NFKBIZ,NR4A3,JUNB,TNFAIP3,IL1B,CNN2,ZFP36,STAT5B
GO: Biological Process	ADP metabolic process	0.003972	0.02896	NUP98,DDIT4,PGK1
GO: Biological Process	negative regulation of peptidase activity	0.003976	0.02896	SERPINB1,PLAUR,CST7,PTGS2
GO: Biological Process	positive regulation of leukocyte activation	0.003985	0.02896	NFKBIZ,NR4A3,IL1B,CD177,STAT5B
GO: Biological Process	regulation of response to biotic stimulus	0.003985	0.02896	SERPINB1,TNFAIP3,IL1B,IL18RAP,STAT5B
GO: Biological Process	angiogenesis	0.004013	0.02909	PROK2,C5AR1,TNFAIP3,IL1B,PGK1,PTGS2
GO: Biological Process	positive regulation of epidermal growth factor receptor signaling pathway	0.004096	0.02952	PLAUR,AREG
GO: Biological Process	regulation of keratinocyte proliferation	0.004096	0.02952	ZFP36,AREG
GO: Biological Process	endothelial cell differentiation	0.004137	0.02964	PROK2,IL1B,MSN
GO: Biological Process	muscle cell migration	0.004137	0.02964	S100A11,NR4A3,RETN
GO: Biological Process	regulation of lipid metabolic process	0.004174	0.02977	NR4A3,IL1B,PTGS2,G0S2,STAT5B
GO: Biological Process	organic acid metabolic process	0.004177	0.02977	NUP98,DDIT4,NR4A3,PNPLA8,IL1B,PGK1,PTGS2,STAT5B
GO: Biological Process	response to abiotic stimulus	0.004253	0.03004	NUP98,DDIT4,RETN,IL1B,PGK1,AQP9,PTGS2,CNN2,DUSP1
GO: Biological Process	maternal placenta development	0.004294	0.03004	JUNB,PTGS2
GO: Biological Process	regulation of anion transmembrane transport	0.004305	0.03004	NR4A3,IL1B,RGS2
GO: Biological Process	cellular ketone metabolic process	0.004341	0.03004	NR4A3,IL1B,PTGS2,STAT5B
GO: Biological Process	positive regulation of cell communication	0.004379	0.03004	PROK2,PLAUR,C5AR1,TNFAIP3,RETN,IL1B,IL1RN,MAP2K3,PTGS2,G0S2,AREG
GO: Biological Process	granulocyte chemotaxis	0.004391	0.03004	C5AR1,IL1B,CXCR1
GO: Biological Process	positive regulation of signaling	0.004448	0.03004	PROK2,PLAUR,C5AR1,TNFAIP3,RETN,IL1B,IL1RN,MAP2K3,PTGS2,G0S2,AREG
GO: Biological Process	positive regulation of ERBB signaling pathway	0.004497	0.03004	PLAUR,AREG
GO: Biological Process	nucleoside diphosphate phosphorylation	0.004566	0.03004	NUP98,DDIT4,PGK1
GO: Biological Process	vasculature development	0.00458	0.03004	PROK2,JUNB,C5AR1,TNFAIP3,IL1B,PGK1,PTGS2
GO: Biological Process	positive regulation of cell activation	0.004653	0.03004	NFKBIZ,NR4A3,IL1B,CD177,STAT5B
GO: Biological Process	regulation of viral transcription	0.004704	0.0303	PFN1,ZFP36
GO: Biological Process	positive regulation of kinase activity	0.004776	0.03068	PROK2,C5AR1,IL1B,IL1RN,MAP2K3,AREG
GO: Biological Process	response to organophosphorus	0.004836	0.03091	IL1B,AQP9,DUSP1
GO: Biological Process	nucleotide phosphorylation	0.004836	0.03091	NUP98,DDIT4,PGK1
GO: Biological Process	substantia nigra development	0.004916	0.03134	PADI2,BASP1
GO: Biological Process	negative regulation of kinase activity	0.005018	0.03192	TNFAIP3,IL1B,RGS2,DUSP1
GO: Biological Process	sensory perception of pain	0.005115	0.03223	PROK2,IL1RN,PTGS2
GO: Biological Process	purine nucleoside diphosphate metabolic process	0.005115	0.03223	NUP98,DDIT4,PGK1
GO: Biological Process	purine ribonucleoside diphosphate metabolic process	0.005115	0.03223	NUP98,DDIT4,PGK1
GO: Biological Process	astrocyte development	0.005132	0.03223	C5AR1,IL1B
GO: Biological Process	response to testosterone	0.005132	0.03223	DUSP1,MSN
GO: Biological Process	stress-activated MAPK cascade	0.005259	0.03287	IL1B,MAP2K3,ZFP36,DUSP1
GO: Biological Process	regulation of muscle system process	0.005259	0.03287	PROK2,NR4A3,RGS2,PTGS2
GO: Biological Process	negative regulation of interleukin-1 beta production	0.005352	0.03321	SERPINB1,TNFAIP3
GO: Biological Process	interleukin-12-mediated signaling pathway	0.005352	0.03321	CNN2,MSN
GO: Biological Process	negative regulation of anion transmembrane transport	0.005352	0.03321	IL1B,RGS2
GO: Biological Process	embryonic morphogenesis	0.005452	0.03374	ETS2,NR4A3,TNFAIP3,PFN1,IL1RN,DUSP1
GO: Biological Process	ribonucleoside diphosphate metabolic process	0.005502	0.03398	NUP98,DDIT4,PGK1
GO: Biological Process	immune system development	0.005555	0.03422	NFKBIZ,NR4A3,JUNB,TNFAIP3,IL1B,CNN2,ZFP36,STAT5B
GO: Biological Process	positive regulation of cell adhesion	0.005583	0.03431	NFKBIZ,NR4A3,PLAUR,IL1B,STAT5B
GO: Biological Process	muscle adaptation	0.005602	0.03434	NR4A3,IL1B,RGS2
GO: Biological Process	regulation of p38MAPK cascade	0.005805	0.03525	IL1B,DUSP1
GO: Biological Process	T cell cytokine production	0.005805	0.03525	IL1B,IL18RAP
GO: Biological Process	cellular response to interleukin-12	0.005805	0.03525	CNN2,MSN
GO: Biological Process	regulation of defense response to virus by host	0.005805	0.03525	TNFAIP3,IL1B
GO: Biological Process	positive regulation of transcription, DNA-templated	0.005977	0.03607	NUP98,ETS2,NR4A3,JUNB,PPP1R15A,PFN1,IL1B,MAP2K3,PADI2,STAT5B
GO: Biological Process	positive regulation of nucleic acid-templated transcription	0.005977	0.03607	NUP98,ETS2,NR4A3,JUNB,PPP1R15A,PFN1,IL1B,MAP2K3,PADI2,STAT5B
GO: Biological Process	positive regulation of RNA biosynthetic process	0.006001	0.03607	NUP98,ETS2,NR4A3,JUNB,PPP1R15A,PFN1,IL1B,MAP2K3,PADI2,STAT5B
GO: Biological Process	endothelium development	0.006011	0.03607	PROK2,IL1B,MSN
GO: Biological Process	regulation of peptidyl-serine phosphorylation	0.006011	0.03607	DDIT4,PPP1R15A,PTGS2
GO: Biological Process	regulation of natural killer cell mediated cytotoxicity	0.006038	0.03614	IL18RAP,STAT5B
GO: Biological Process	regulation of small molecule metabolic process	0.00607	0.03625	NUP98,DDIT4,NR4A3,IL1B,PTGS2
GO: Biological Process	gland morphogenesis	0.006116	0.03644	TNFAIP3,AREG,MSN
GO: Biological Process	negative regulation of leukocyte migration	0.006275	0.03713	PADI2,DUSP1
GO: Biological Process	cellular response to epidermal growth factor stimulus	0.006275	0.03713	ZFP36,STAT5B
GO: Biological Process	response to interleukin-12	0.006275	0.03713	CNN2,MSN
GO: Biological Process	stress-activated protein kinase signaling cascade	0.0063	0.03718	IL1B,MAP2K3,ZFP36,DUSP1
GO: Biological Process	lipid transport	0.006533	0.03846	PNPLA8,RETN,IL1B,IL1RN,AQP9
GO: Biological Process	memory	0.006547	0.03846	IL1B,IL1RN,PTGS2
GO: Biological Process	intrinsic apoptotic signaling pathway	0.00658	0.03852	DDIT4,PLAUR,PPP1R15A,PTGS2
GO: Biological Process	response to oxidative stress	0.006586	0.03852	NR4A3,TNFAIP3,IL18RAP,PTGS2,DUSP1
GO: Biological Process	keratinocyte proliferation	0.006762	0.03862	ZFP36,AREG
GO: Biological Process	T-helper 1 type immune response	0.006762	0.03862	IL1B,IL18RAP
GO: Biological Process	regulation of neutrophil migration	0.006762	0.03862	C5AR1,IL1B
GO: Biological Process	response to purine-containing compound	0.006769	0.03862	IL1B,AQP9,DUSP1
GO: Biological Process	regulation of system process	0.006967	0.03862	PROK2,NR4A3,CST7,RETN,RGS2,PTGS2
GO: Biological Process	regulation of natural killer cell mediated immunity	0.007012	0.03869	IL18RAP,STAT5B
GO: Biological Process	icosanoid secretion	0.007012	0.03869	PNPLA8,IL1B
GO: Biological Process	reactive oxygen species metabolic process	0.007089	0.03904	DDIT4,IL1B,CD177,PTGS2
GO: Biological Process	regulation of production of molecular mediator of immune response	0.00711	0.03907	NR4A3,TNFAIP3,IL1B
GO: Biological Process	regulation of innate immune response	0.007164	0.03928	SERPINB1,TNFAIP3,IL18RAP,STAT5B
GO: Biological Process	cellular response to endogenous stimulus	0.007244	0.0395	DDIT4,NR4A3,IL1B,PADI2,AQP9,ZFP36,DUSP1,STAT5B,EHD1
GO: Biological Process	microglial cell activation	0.007266	0.0395	CST7,C5AR1
GO: Biological Process	response to epidermal growth factor	0.007266	0.0395	ZFP36,STAT5B
GO: Biological Process	positive regulation of nitric oxide biosynthetic process	0.007266	0.0395	IL1B,PTGS2
GO: Biological Process	nucleoside diphosphate metabolic process	0.007344	0.03983	NUP98,DDIT4,PGK1
GO: Biological Process	gland development	0.00736	0.03984	PLAUR,TNFAIP3,AREG,STAT5B,MSN
GO: Biological Process	positive regulation of cytokine production	0.007475	0.04038	NR4A3,C5AR1,IL1B,PTGS2,STAT5B
GO: Biological Process	regulation of acute inflammatory response	0.007524	0.04038	IL1B,PTGS2
GO: Biological Process	positive regulation of nitric oxide metabolic process	0.007524	0.04038	IL1B,PTGS2
GO: Biological Process	regulation of erythrocyte differentiation	0.007524	0.04038	ZFP36,STAT5B
GO: Biological Process	multicellular organismal reproductive process	0.007747	0.04149	PROK2,S100A11,JUNB,RETN,RGS2,PTGS2,STAT5B
GO: Biological Process	establishment of endothelial barrier	0.007786	0.04153	IL1B,MSN
GO: Biological Process	glutamate secretion	0.007786	0.04153	IL1B,IL1RN
GO: Biological Process	production of molecular mediator of immune response	0.007862	0.04184	NR4A3,TNFAIP3,IL1B,IL18RAP
GO: Biological Process	carbohydrate transport	0.007947	0.0422	NR4A3,IL1B,AQP9
GO: Biological Process	brown fat cell differentiation	0.008052	0.04259	RGS2,PTGS2
GO: Biological Process	ovulation cycle process	0.008052	0.04259	RETN,STAT5B
GO: Biological Process	fatty acid biosynthetic process	0.008071	0.0426	PNPLA8,IL1B,PTGS2
GO: Biological Process	negative regulation of catabolic process	0.008269	0.04355	DDIT4,TNFAIP3,IL1B,ZFP36
GO: Biological Process	regulation of granulocyte chemotaxis	0.008322	0.04365	C5AR1,IL1B
GO: Biological Process	anterior/posterior axis specification	0.008322	0.04365	ETS2,BASP1
GO: Biological Process	positive regulation of transferase activity	0.008354	0.04373	PROK2,C5AR1,IL1B,IL1RN,MAP2K3,AREG
GO: Biological Process	positive regulation of small molecule metabolic process	0.008449	0.04414	NR4A3,IL1B,PTGS2
GO: Biological Process	regulation of extrinsic apoptotic signaling pathway	0.008578	0.04465	TNFAIP3,IL1B,G0S2
GO: Biological Process	regulation of fatty acid biosynthetic process	0.008597	0.04465	IL1B,PTGS2
GO: Biological Process	multicellular organism reproduction	0.008601	0.04465	PROK2,S100A11,JUNB,RETN,RGS2,PTGS2,STAT5B
GO: Biological Process	cellular response to growth factor stimulus	0.00877	0.04544	DDIT4,IL1B,MAP2K3,ZFP36,STAT5B,EHD1
GO: Biological Process	endocrine hormone secretion	0.008875	0.04561	RETN,IL1B
GO: Biological Process	arachidonic acid metabolic process	0.008875	0.04561	PNPLA8,PTGS2
GO: Biological Process	regulation of cellular response to stress	0.008876	0.04561	NUP98,NR4A3,PPP1R15A,IL1B,PTGS2,DUSP1
GO: Biological Process	positive regulation of lipid metabolic process	0.00897	0.04561	NR4A3,IL1B,PTGS2
GO: Biological Process	cellular response to reactive oxygen species	0.00897	0.04561	NR4A3,TNFAIP3,IL18RAP
GO: Biological Process	regulation of epithelial cell differentiation	0.00897	0.04561	IL1B,ZFP36,STAT5B
GO: Biological Process	regulation of lymphocyte mediated immunity	0.00897	0.04561	IL1B,IL18RAP,STAT5B
GO: Biological Process	regulation of adaptive immune response based on somatic recombination of immune receptors built from immunoglobulin superfamily domains	0.00897	0.04561	NFKBIZ,TNFAIP3,IL1B
GO: Biological Process	fatty acid transport	0.009104	0.04561	PNPLA8,IL1B,IL1RN
GO: Biological Process	positive regulation of cytokine production involved in immune response	0.009157	0.04561	NR4A3,IL1B
GO: Biological Process	negative regulation of lipid transport	0.009157	0.04561	IL1B,IL1RN
GO: Biological Process	cellular response to interleukin-1	0.009238	0.04561	IL1B,IL1RN,IL1R2
GO: Biological Process	negative regulation of transport	0.009364	0.04595	IL1B,IL1RN,RGS2,PTGS2,CNN2
GO: Biological Process	amino acid transport	0.009373	0.04595	IL1B,IL1RN,RGS2
GO: Biological Process	positive regulation of leukocyte mediated cytotoxicity	0.009444	0.04611	IL18RAP,STAT5B
GO: Biological Process	icosanoid transport	0.009444	0.04611	PNPLA8,IL1B
GO: Biological Process	positive regulation of cytosolic calcium ion concentration	0.009571	0.04664	PROK2,C5AR1,IL1B,CXCR1
GO: Biological Process	positive regulation of cell death	0.009702	0.04719	DDIT4,NR4A3,IL1B,PTGS2,DUSP1,G0S2
GO: Biological Process	glial cell proliferation	0.009734	0.04726	IL1B,AREG
GO: Biological Process	maintenance of location	0.009754	0.04727	PFN1,IL1B,STAT5B,EHD1
GO: Biological Process	positive regulation of epithelial cell migration	0.009787	0.04733	PFN1,MAP2K3,PTGS2
GO: Biological Process	transmembrane receptor protein tyrosine kinase signaling pathway	0.009874	0.04766	DDIT4,NR4A3,PLAUR,IL1B,AREG,STAT5B
GO: Biological Process	regulation of response to wounding	0.009927	0.04783	PLAUR,TNFAIP3,SIGLEC10
GO: Biological Process	regulation of proteolysis	0.009989	0.04804	SERPINB1,PLAUR,CST7,IL1B,IL1R2,PTGS2
GO: Biological Process	regulation of cell cycle	0.01002	0.04805	NR4A3,JUNB,TNFAIP3,PPP1R15A,IL1B,PTGS2,DUSP1,STAT5B
GO: Biological Process	lipopolysaccharide-mediated signaling pathway	0.01003	0.04805	TNFAIP3,IL1B
GO: Biological Process	regulation of leukocyte cell-cell adhesion	0.01013	0.04843	NFKBIZ,NR4A3,IL1B,STAT5B
GO: Biological Process	regulation of muscle contraction	0.01021	0.04874	PROK2,RGS2,PTGS2
GO: Biological Process	embryo development	0.01024	0.04878	ETS2,NR4A3,JUNB,TNFAIP3,PFN1,IL1RN,BASP1,DUSP1
GO: Biological Process	leukocyte proliferation	0.01041	0.0495	TNFAIP3,IL1B,STAT5B,MSN
GO: Biological Process	positive regulation of catalytic activity	0.01043	0.0495	PROK2,C5AR1,PPP1R15A,PFN1,IL1B,IL1RN,MAP2K3,RGS2,AREG
GO: Biological Process	response to growth factor	0.01046	0.04956	DDIT4,IL1B,MAP2K3,ZFP36,STAT5B,EHD1
GO: Biological Process	regulation of lipid transport	0.0105	0.04965	RETN,IL1B,IL1RN
