# Supplementary material for: Tracheal aspirate RNA sequencing identifies distinct immunological features of COVID-19 ARDS
Source: Nat Commun. 2021 Aug 26;12:5152. doi: 10.1038/s41467-021-25040-5 (PMC8390461; doi:10.1038/s41467-021-25040-5)
Supplement: Supplementary file 15 — Supplementary Data 13 [file 41467_2021_25040_MOESM15_ESM.xlsx]

## Sheet: S13
Patient_ID	Sample Type	Alveolar Epithelial Type 1	Alveolar Epithelial Type 2	B cell	Basal	Basophil/ Mast	Ciliated	Club	Dendritic	Goblet	Ionocyte	Monocytes/ Macrophages	Neutrophil	T cell
225	TA	0	0	0	0	0	0.021	0.001	0	0.042	0	0.349	0.543	0.043
298	TA	0	0	0	0	0	0	0	0	0	0	0.333	0.604	0.062
297	TA	0	0	0	0	0	0	0	0	0	0	0.383	0.6	0.017
289	TA	0	0	0	0	0	0	0	0	0.001	0	0.367	0.607	0.025
288	TA	0.009	0	0.08	0.029	0	0	0.026	0.017	0	0	0.382	0.385	0.071
304	TA	0	0	0	0	0	0	0.003	0	0.008	0	0.445	0.477	0.067
268	TA	0.002	0	0.016	0.014	0	0	0.006	0	0.001	0	0.458	0.476	0.026
251	TA	0.004	0	0	0	0	0	0.026	0	0.003	0	0.385	0.489	0.094
232	TA	0.009	0	0.102	0.047	0.001	0	0.045	0	0	0.03	0.428	0.327	0.01
278	TA	0.001	0	0.062	0.056	0.002	0	0.06	0	0	0.02	0.455	0.303	0.041
298	mBAL	0	0	0.008	0.006	0	0.03	0.006	0	0.02	0	0.27	0.52	0.139
225	mBAL	0	0	0	0.002	0	0	0.001	0.006	0.007	0	0.485	0.441	0.058
232	mBAL	0	0	0	0	0	0	0.001	0	0.004	0	0.331	0.596	0.068
251	mBAL	0	0	0.054	0.043	0	0.011	0.089	0.023	0.004	0.048	0.284	0.333	0.11
268	mBAL	0.011	0	0.051	0.2	0.003	0	0.105	0	0	0.022	0.442	0.166	0
278	mBAL	0.066	0	0.298	0	0.001	0	0.18	0	0	0.226	0.229	0	0
288	mBAL	0.014	0	0.162	0.033	0.004	0	0.138	0	0	0.127	0.241	0.269	0.011
289	mBAL	0.005	0	0.04	0.07	0.001	0	0.055	0	0.003	0.063	0.345	0.382	0.036
297	mBAL	0.001	0	0.027	0.026	0	0	0.027	0	0	0	0.46	0.439	0.019
304	mBAL	0.02	0	0.291	0.062	0	0	0.098	0	0	0.233	0.197	0.099	0
