# Supplementary material for: Tracheal aspirate RNA sequencing identifies distinct immunological features of COVID-19 ARDS
Source: Nat Commun. 2021 Aug 26;12:5152. doi: 10.1038/s41467-021-25040-5 (PMC8390461; doi:10.1038/s41467-021-25040-5)
Supplement: Supplementary file 17 — Source Data [file 41467_2021_25040_MOESM17_ESM.xlsx]

## Sheet: Fig. 1b
Pathway	Other-ARDS vs COVID-ARDS Z-score	No-ARDS vs COVID-ARDS Z-score
PTEN Signaling	-2.12132	-0.333333
PPAR Signaling	-2.12132	1
Cdc42 Signaling	2	-0.816497
IL-1 Signaling	2	-0.816497
Thrombin Signaling	2	0.301511
Unfolded protein response	2	-
VEGF Signaling	2	-
Integrin Signaling	2.11058	1.1547
CD28 Signaling in T Helper Cells	2	1.66667
eNOS Signaling	2.23607	2.7136
CXCR4 Signaling	2.44949	0.242536
Phospholipase C Signaling	2.44949	-0.229416
PI3K Signaling in B Lymphocytes	2.44949	-0.333333
Actin Cytoskeleton Signaling	2.52982	0.83205
B Cell Receptor Signaling	2.52982	-0.774597
Heparan Sulfate Biosynthesis	2.64575	2.44949
3-phosphoinositide Biosynthesis	2.82843	1.66667
IL-8 Signaling	2.82843	-0.471405
IL-6 Signaling	2.88675	-0.333333
IL-15 Production	3.05085	1.63299
Senescence Pathway	3.20713	0.784465
HIF1α Signaling	4	0.258199

## Sheet: Fig. 1c
Upstream Cytokine	Other-ARDS vs COVID-ARDS Activation Z-score	No-ARDS vs COVID-ARDS Activation Z-score
PTEN	-2.686	-
IFNγ	-2.652	-5.74
CNTF	-2.015	-
WNT5A	1.021	1.971
EPO	1.053	-
IL15	1.634	-2.032
IL10	1.875	-
PI3K	2.028	2.734

## Sheet: Fig. 1d
Drug	Other-ARDS vs COVID-ARDS Z-score	No-ARDS vs COVID-ARDS Z-score
Dexamethasone	-3.97	-6.031
G-CSF	-4.448	-4.974
Fluticasone	-2.911	-2.998
EPA/DHA	-2.434	-2.648

## Sheet: Fig. 2b
ID	1001	1002	1072	1089	1107	1145
Md_Mac	0.292	0.432	0.257	0.114	0.404	0.165
Neutrophil	0.079	0.159	0.114	0.486	0.115	0.526
Alveolar_Mac	0.046	0.075	0.135	0.006	0.212	0.135
T cell	0.134	0.107	0.331	0.242	0.112	0.071
mDC	0.054	0.05	0.107	0.007	0.11	0.044
Secretory	0.132	0.061	0.001	0.045	0.001	0.03
Cilliated	0.237	0.105	0	0.025	0.001	0.005
Monocyte	0.018	0.009	0.05	0.032	0.039	0.013
RBC	0.001	0	0	0.011	0	0.002
B cell/Plasma	0.007	0.003	0.004	0.022	0.005	0.008
Mast/Basophil	0.001	0	0	0.01	0.001	0

## Sheet: Fig. 3c
Pathway	Bacterial-ARDS vs COVID-ARDS Z-score	Viral-ARDS vs COVID-ARDS Z-score
IL-8 Signaling	2.44949	-2.49615
PI3K/AKT Signaling	-0.447214	-2.33333
Actin Cytoskeleton Signaling	1.50756	-2.32379
LPS-stimulated MAPK Signaling	2.64575	-2.12132
Fcγ-mediated Phagocytosis	2.23607	-1.73205
Natural Killer Cell Signaling	2.33333	-1.38675
Renin-Angiotensin Signaling	1.34164	-1.34164
iNOS signaling	0	-2
STAT3 Pathway	2.64575	-1
IL-6 Signaling	2.88675	-0.707107
Leukocyte Extravasation	3.4641	-0.534523
PPAR Signaling	-2.52982	-0.447214
Acute Phase Response	2.49615	-0.333333
PTEN Signaling	-1.13389	-0.301511
Senescence Pathway	2.67261	0.447214
HIF1⍺ Signaling	3.16228	0.632456
Interferon Signaling	0	1.41421
IL-15 Production	2.44949	2.52982

## Sheet: Fig. 3d
	Bacterial-ARDS vs COVID-ARDS Z-score	Viral-ARDS vs COVID-ARDS Z-score
Interferon-λ1	-2.247	3.557
Interferon-α1	-2.32	3.658
Interferon-β1	-2.903	2.887
Interferon-α2	-3.27	3.714

## Sheet: Fig. S3
ID	EPSTI1 COVID-ARDS	EPSTI1 Other-ARDS	EPSTI1 No-ARDS	STAT1 COVID-ARDS	STAT1 Other-ARDS	STAT1 No-ARDS	P2YR14 COVID-ARDS	P2YR14 Other-ARDS	P2YR14 No-ARDS	GBP5 COVID-ARDS	GBP5 Other-ARDS	GBP5 No-ARDS
1001	10.4118			11.3678			6.38991			9.48733
1002	8.98641			10.9223			5.7931			9.52876
1043	9.60518			11.6153			9.00655			12.6578
1053	8.89112			10.7522			6.95637			10.1548
1059	10.8904			11.6747			6.70818			11.731
1072	7.88158			10.6692			4.99288			9.70266
1077	9.67584			11.1923			8.6473			11.8004
1078	9.5013			12.5305			8.51499			12.7441
1089	9.9649			11.3654			8.66256			11.8614
1094	8.15265			10.6257			7.06097			10.3614
1107	8.85058			11.689			6.30044			11.1596
1114	9.37592			10.8604			6.0617			9.46268
1115	9.11976			11.4599			7.56597			11.5286
1122	8.51201			9.73591			6.16924			8.5989
1145	10.2697			11.3414			7.64608			9.95138
203		5.56652			10.0402			6.17966			8.5009
211		8.84573			9.9302			6.46816			8.92967
213		8.30106			11.5678			7.40738			10.8753
227		6.79506			9.83039			5.26495			8.29276
229		5.85933			9.4466			4.9006			8.24755
234		8.97715			9.188			5.73756			7.46634
251		7.35443			10.3102			6.80351			9.98392
288		6.63113			8.2258			5.8002			7.70281
311		9.95527			11.3248			6.39042			10.8622
314		8.13581			11.2066			7.04241			11.5954
315		8.10444			10.5017			4.92746			9.43874
321		6.90447			7.79768			6.56064			7.46351
334		6.94716			9.80145			4.98106			9.36892
337		9.77687			11.7715			4.14581			10.4263
409		6.72925			11.0028			6.01039			10.9034
411		7.00488			10.4878			5.70365			10.2968
413		7.41869			10.3255			4.99421			8.66813
414		6.30306			8.79983			3.79544			7.13767
458		5.54639			9.33797			4.92394			6.85147
463		5.47098			9.72528			4.85609			9.4724
473		8.33063			10.5966			6.07203			9.09767
479		7.01603			10.5218			6.96256			9.97379
488		6.17438			7.96438			3.79544			6.7464
503		9.48003			11.0459			4.85889			10.972
524		10.1357			11.6196			6.41178			11.1796
530		6.77397			8.22047			3.79544			6.46197
539		6.45461			9.7764			4.13171			7.99489
541		5.42641			9.9444			4.69954			8.6304
543		6.21487			9.51005			5.97953			7.97002
551		9.89252			11.125			6.2235			9.30986
575		5.31806			9.49348			6.05116			8.47184
657		9.08447			10.2511			4.8415			8.44074
319			9.1102			8.7319			3.79544			6.14836
462			7.27403			8.8483			3.79544			6.83164
477			6.17409			7.82738			4.95258			5.29864
555			6.65076			9.11212			4.96558			7.76329
563			6.63254			9.45781			5.61928			7.80935

## Sheet: Fig. S4
ID	ARDS group	Alveolar Epithelial Type 1	Alveolar Epithelial Type 2	B cell	Basal	Basophil/ Mast	Ciliated	Club	Dendritic	Goblet	Monocytes/ macrophages	Neutrophil	T cell	Ionocyte
1001	COVID-ARDS	0	0	0.028761	0.00169187	0	0	0.000178274	0	0.0139068	0.633469	0.279762	0.0422313	0
1145	COVID-ARDS	6.95779e-05	0	0.0222236	0	0	0	8.09855e-05	0	0.000534893	0.541703	0.419158	0.0162295	0
1122	COVID-ARDS	0.000687741	0	0.000367858	0.00621069	0.000194047	0.00516942	0.000730172	0.00371077	0.0174711	0.690067	0.266513	0.00887854	0
1115	COVID-ARDS	0	0	0.000571185	0.00028941	6.09455e-05	0	0.0024149	0.00359977	0.00218796	0.701696	0.268571	0.0206086	0
1114	COVID-ARDS	0.00182466	0	0	0.0469328	5.30033e-05	0.106574	0	0.0191414	0.14501	0.386446	0.287486	0.00653091	0
1107	COVID-ARDS	0	0	8.08041e-05	0.00143772	3.87762e-05	0.00496666	0.000975445	0.0201126	0.00807066	0.478784	0.456374	0.0291597	0
1094	COVID-ARDS	0.000934526	0	0.00113079	0.00569486	0.000930677	0.0104616	0.00195201	0.0289562	0.0549275	0.530142	0.332254	0.0326164	0
1089	COVID-ARDS	0.00155611	0	0.0348436	0.028172	0.000486758	0.135855	0	0.00920166	0.0807997	0.386189	0.299022	0.0238737	0
1077	COVID-ARDS	0	0	0.000794282	0.00509035	5.2954e-05	0.00731938	0.000983858	0.00477588	0.0278805	0.564741	0.332147	0.056214	0
1072	COVID-ARDS	0	0	0.00286743	0.0541172	0.000275494	0.250388	0	0.0557655	0.248941	0.339268	0.0416066	0.00677065	0
1059	COVID-ARDS	4.58847e-05	0	0.000149194	0.0702151	0.000193237	0.06893	0	0	0.0606981	0.219384	0.551165	0.0292188	0
1053	COVID-ARDS	0	1.45491e-05	0.000818024	0.000775987	0	0.00144649	0.00398772	0	0.0143395	0.633307	0.308736	0.0365751	0
1043	COVID-ARDS	3.90244e-05	0	0.00503731	0.00382858	0	0.00263493	0.00256551	0	0.0586701	0.58265	0.317247	0.0273276	0
1002	COVID-ARDS	0	0	0.00248703	0.000427303	0.00421602	5.56786e-05	0.000227398	0.00743994	0.000772991	0.634747	0.290533	0.0590945	0
1078	COVID-ARDS	0	0	0.00581425	0.000792052	3.96717e-05	0	0.00154103	0.0163925	0.00882992	0.658835	0.281392	0.0263633	0
414	Other-ARDS	0	0	0.0156041	0.000340286	0.000137908	0	0.000785385	0	0.000509912	0.6237	0.349049	0.00987281	0
458	Other-ARDS	4.59938e-05	0.000583702	0	0.00170114	3.90264e-05	0	0.000713272	0.0013277	0.00747084	0.504742	0.468243	0.0151337	0
463	Other-ARDS	0.00034781	0	0.00242669	6.84346e-05	3.13653e-06	0.000109965	7.16528e-05	0	0.00273697	0.487367	0.480834	0.026035	0
473	Other-ARDS	0	0	0	0	0.000208159	0	0.00653055	0.0174964	0.0120807	0.530516	0.393748	0.0394201	0
479	Other-ARDS	0	0	0.00121928	0	9.2188e-05	0	0.00263492	0.00324007	9.86526e-05	0.527536	0.427746	0.0374325	0
488	Other-ARDS	0.000539804	0.000832334	0	0.0167128	0.000930811	0	0.000706515	0	0.0031077	0.606179	0.348531	0.0224603	0
503	Other-ARDS	0	0.000861437	0.0218179	0.00484772	0.000115968	0.00260191	0.000112736	0.0159379	0.00959431	0.656229	0.25571	0.0321709	0
524	Other-ARDS	0.00161507	0	0.0459861	0.0601145	0	0.019101	0	0.0419855	0.0785614	0.452004	0.147329	0.153303	0
530	Other-ARDS	0	0	0	0.172065	0.000187134	0.00623222	0	0.00467141	0.00741663	0.527941	0.275541	0.00594588	0
539	Other-ARDS	1.37047e-05	4.09658e-05	0.00142009	0.0219325	1.32526e-05	0.0011856	0	0	0.00703334	0.39169	0.543604	0.0330668	0
541	Other-ARDS	0	7.62819e-05	6.26425e-06	0.000830394	2.67983e-05	0.00196752	0.00136316	0	0.0157776	0.349841	0.579531	0.0505801	0
543	Other-ARDS	0	0	0.000391316	0.000369572	0	0	0.00149745	0	0.000120628	0.385101	0.450994	0.161526	0
551	Other-ARDS	0	0.000791842	0.00432394	0.0011662	0.000131201	0.0991868	0.0206058	0.0494168	0.141377	0.482619	0.184515	0.0158671	0
413	Other-ARDS	0	0	0.0112416	0.0546956	0.000257277	0.0178238	0	0.0649669	0.0903284	0.623393	0.130657	0.00663657	0
411	Other-ARDS	0	0	0.0101457	0.000888842	2.63838e-05	0.00305709	0.00201942	0.0776218	0.00713486	0.577139	0.291743	0.0302238	0
234	Other-ARDS	0	0.000189628	0.000329365	0	1.98609e-05	0	0.000150593	0.0093357	0.00394953	0.412661	0.537497	0.0358671	0
337	Other-ARDS	0	0.000985682	0.000458838	0.00104888	0.000180194	0.000615488	0	0.0192326	0.0014427	0.580215	0.349593	0.046228	0
334	Other-ARDS	0.000461354	8.9984e-06	0.00115651	0.000115518	0.00178133	0	0.000850015	0.011839	0.00175804	0.539995	0.402016	0.040019	0
321	Other-ARDS	0.0242468	0	0.312943	0.0295306	0	0	0.0879344	0	0	0.248589	0.1667	0	0.130057
315	Other-ARDS	9.57756e-05	6.11647e-08	0.00014521	0.00140562	0.00117554	0	0.000264865	0.00505425	0.0015972	0.504321	0.418157	0.0677843	0
314	Other-ARDS	0.000532989	5.09849e-06	0.0156266	0.000565688	0.000379307	0	0.00118447	0.00662065	0.00562476	0.58037	0.349042	0.0400485	0
311	Other-ARDS	0.000196554	0.000229995	0.00685124	0.00507778	0	0.00183589	2.2048e-05	0.00316121	0.00619143	0.403986	0.545333	0.0271149	0
288	Other-ARDS	0.00503799	0	0.0516493	0	0	0	0.0507244	0	0	0.314832	0.449653	0.128103	0
251	Other-ARDS	0	0	0.000112707	0.000453953	3.43764e-05	0	0.00131935	0	0.00679456	0.409898	0.546473	0.0349132	0
575	Other-ARDS	0	0	0	0.00118636	1.74068e-05	0.00287356	0	0	0.00896705	0.345387	0.604963	0.0366062	0
229	Other-ARDS	0	0	0	0.0118926	0.000436274	0.208029	0	0.0167311	0.0787213	0.343174	0.321321	0.0196954	0
227	Other-ARDS	0.00017977	0.000562362	0.0001034	0.007054	9.33311e-05	0.00494497	0.00567762	0.00879075	0.0161901	0.539264	0.390905	0.0262348	0
213	Other-ARDS	0	0.000129684	0.000246331	1.15811e-06	2.24485e-05	0	0.00108292	0.00514931	0.00838014	0.367086	0.527751	0.0901508	0
211	Other-ARDS	0	0	0.0209846	0.0040949	0	0	0.016976	0.137037	0.000501885	0.653097	0.136669	0.0306394	0
203	Other-ARDS	0	2.3098e-05	0.000190606	0	5.21354e-05	0	0.000382445	0	0.00278572	0.364473	0.517008	0.115085	0
409	Other-ARDS	0	3.48203e-05	0.0037299	0.00047327	4.13486e-06	0	0.000772969	0	0.00542954	0.367953	0.544613	0.0769897	0
657	Other-ARDS	0	0.00045059	0	0.0238023	0.000263411	0	0	0	0.00332871	0.609351	0.347122	0.0156817	0
563	No-ARDS	0	0.000136287	0.00108944	0.0166388	0	0.0106823	0.000328188	0	0.0393654	0.507978	0.411262	0.0125202	0
555	No-ARDS	0	0.000596517	0	0	0.000118456	0.0175153	0.00229062	0.00299516	0.0745878	0.380728	0.495179	0.0259896	0
477	No-ARDS	0	0.000247989	0	0.0173892	0.000354333	0.0669815	0.00518225	0.0156308	0.0793752	0.490372	0.324411	5.63839e-05	0
462	No-ARDS	3.81496e-05	0.000592061	0	0.0154004	0.000242712	0.0057327	0.00466164	0.00698992	0.0177518	0.669418	0.272412	0.00676055	0
319	No-ARDS	8.82738e-05	0	0	0	0	0.00104672	0.0254692	0.096926	0.00796193	0.75082	0.110015	0.00767314	0

## Sheet: Fig. S6
Gene	ENSEMBL_gene_ID	TA_intercept	TA_slope	TA_pval	TA_padj	TA_adjR2	NP_intercept	NP_slope	NP_pval	NP_padj	NP_adjR2
LAP3	ENSG00000002549	6.64548	-0.0325671	0.829264	0.940794	-0.0729118	6.42778	0.323868	2.2e-11	4.99e-11	0.395305
NUB1	ENSG00000013374	6.03441	0.0873713	0.333991	0.657932	0.00242536	5.47296	0.32955	2.39e-15	1.19e-14	0.508587
CD74	ENSG00000019582	10.4783	-0.254075	0.228854	0.532219	0.0338291	10.0687	0.0292195	0.48537	0.500381	-0.00550579
EIF2AK2	ENSG00000055332	4.88941	0.330702	0.0600092	0.298361	0.211714	7.38022	0.263402	3.26e-12	9.06e-12	0.415748
PARP12	ENSG00000059378	6.63678	0.195301	0.150705	0.443249	0.0932664	5.2482	0.330688	1.29e-12	4.04e-12	0.429005
OGFR	ENSG00000060491	5.59313	-0.0114244	0.915056	0.955701	-0.0759368	5.22448	0.200329	6.86e-09	1.2e-08	0.316275
CASP8	ENSG00000064012	5.94168	-0.0225003	0.762625	0.931956	-0.0689065	5.54759	0.0672686	0.00743681	0.00845092	0.0652833
IFI35	ENSG00000068079	5.04756	9.34e-05	0.999248	0.999248	-0.076923	3.31973	0.50934	4.35e-16	2.46e-15	0.518922
IL4R	ENSG00000077238	8.77602	-0.122619	0.331463	0.657932	0.00563071	5.0461	0.001141	0.986214	0.986214	-0.0109855
LAMP3	ENSG00000078081	2.47578	0.308153	0.00859518	0.095502	0.400426	4.23863	0.421813	7.76e-12	1.91e-11	0.411593
OAS1	ENSG00000089127	5.4438	0.226751	0.0902486	0.360994	0.13658	5.65273	0.5354	6.44e-17	4.6e-16	0.538458
PSME1	ENSG00000092010	6.8293	-0.0858842	0.262371	0.558237	0.0307112	5.71371	0.133155	4.85e-05	6.21e-05	0.167973
RNF31	ENSG00000092098	5.30316	-0.064111	0.34688	0.667078	-0.00301079	4.92225	0.107609	0.00181067	0.00208123	0.0929521
PSMA3	ENSG00000100567	7.22104	0.0403148	0.366424	0.669867	-0.00908285	5.71168	0.00910082	0.66967	0.683337	-0.0089958
PSME2	ENSG00000100911	6.87484	-0.103077	0.376026	0.671475	-0.0157778	5.71619	0.206244	1.34e-08	2.23e-08	0.303914
PROCR	ENSG00000101000	3.7605	-0.0354296	0.759229	0.931956	-0.0683096	1.73182	-0.092108	0.125526	0.133538	0.0156118
RIPK2	ENSG00000104312	6.75016	0.0589462	0.57611	0.864301	-0.0508966	3.55682	0.177394	5.43e-06	7.33e-06	0.185429
IL7	ENSG00000104432	2.61019	0.242993	0.166848	0.463468	0.0850525	3.97708	0.0786725	0.125386	0.133538	0.016219
TRIM14	ENSG00000106785	4.07441	0.041847	0.544046	0.861351	-0.044297	5.86479	0.192873	1.65e-10	3.3e-10	0.363464
LGALS3BP	ENSG00000108679	5.34448	0.10266	0.649274	0.899673	-0.059091	7.19114	0.0962462	0.030591	0.03399	0.0406264
DHX58	ENSG00000108771	3.17434	0.19645	0.243379	0.553133	0.040452	3.63016	0.391624	2.25e-12	6.8e-12	0.419267
NCOA7	ENSG00000111912	4.40934	0.279453	0.0657726	0.298966	0.192607	5.94658	0.235112	5.27e-07	7.87e-07	0.235994
TENT5A	ENSG00000112773	3.06745	0.0659376	0.3184	0.657932	0.00532277	5.05075	0.289709	3.76e-10	6.97e-10	0.352972
IFIH1	ENSG00000115267	6.22817	0.353797	0.0408983	0.258549	0.237321	5.31046	0.506266	1.23e-17	2.34e-16	0.56489
IFIT3	ENSG00000119917	5.53919	0.401566	0.0577034	0.298361	0.201439	5.43783	0.707003	2.11e-16	1.32e-15	0.531017
IFIT2	ENSG00000119922	5.56584	0.306232	0.155542	0.444405	0.0802615	4.82837	0.895765	3.79e-17	3.77e-16	0.542644
ELF1	ENSG00000120690	7.32598	0.0307358	0.656761	0.899673	-0.0612171	6.48656	0.175555	7.79e-07	1.13e-06	0.236916
TRIM25	ENSG00000121060	9.79483	-0.119231	0.183728	0.474599	0.0639403	6.40834	0.221983	9.88e-05	0.000123484	0.149401
CCRL2	ENSG00000121797	8.29229	0.121363	0.551265	0.861351	-0.0454359	0.941593	0.300765	0.000656308	0.000772127	0.113296
NMI	ENSG00000123609	5.96703	0.145303	0.130739	0.443249	0.0965256	4.28536	0.374348	5.43e-13	1.81e-12	0.448691
IRF1	ENSG00000125347	9.38724	-0.211494	0.210032	0.500076	0.0544952	7.23356	0.2884	1.1e-06	1.57e-06	0.229631
IFI6	ENSG00000126709	6.77155	0.255052	0.145416	0.443249	0.0980089	6.32918	0.495865	1.08e-11	2.57e-11	0.396934
BST2	ENSG00000130303	5.35329	0.0402372	0.51042	0.836755	-0.0405049	4.34085	0.39812	2.53e-11	5.53e-11	0.399109
HELZ2	ENSG00000130589	5.55348	0.0116779	0.917473	0.955701	-0.0760856	5.9945	0.470665	4.12e-15	1.96e-14	0.49726
TRIM21	ENSG00000132109	4.69441	0.0676752	0.587725	0.864301	-0.0516948	3.30545	0.381502	1.8e-14	7.58e-14	0.476076
TRIM5	ENSG00000132256	4.12491	0.0899839	0.368427	0.669867	-0.013065	3.77391	0.325367	3.92e-11	8.35e-11	0.380123
EPSTI1	ENSG00000133106	6.06088	0.217	0.0814	0.339167	0.158103	5.48568	0.45177	3.05e-14	1.17e-13	0.478021
RSAD2	ENSG00000134321	5.86555	0.672424	0.00289179	0.0578359	0.474642	5.494	0.606301	1.82e-14	7.58e-14	0.482769
CMPK2	ENSG00000134326	4.67185	0.558651	0.00151739	0.0512327	0.519312	4.68381	0.622265	1.9e-17	2.6e-16	0.549547
OASL	ENSG00000135114	4.73788	0.0578944	0.596973	0.865178	-0.0557108	2.81975	0.818034	4.15e-17	3.77e-16	0.552185
TRAFD1	ENSG00000135148	5.58219	0.0798385	0.434242	0.761828	-0.0235841	4.98442	0.220567	8.57e-10	1.56e-09	0.338346
SP110	ENSG00000135899	7.36354	0.0484058	0.705662	0.931956	-0.0647313	5.25369	0.375482	7e-13	2.26e-12	0.433776
RTP4	ENSG00000136514	1.06018	0.40543	0.00549146	0.0686432	0.394352	3.20317	0.449526	4.43e-16	2.46e-15	0.524241
GMPR	ENSG00000137198	3.12216	-0.492517	0.00425558	0.060794	0.431778	3.12423	0.305322	1.06e-07	1.64e-07	0.261971
CMTR1	ENSG00000137200	4.25721	-0.00149496	0.991166	0.999248	-0.0769114	5.04099	0.168586	1.78e-06	2.47e-06	0.224041
DDX60	ENSG00000137628	5.51884	0.358348	0.00279258	0.0578359	0.471945	6.09698	0.407893	5.86e-12	1.54e-11	0.416401
CASP1	ENSG00000137752	7.18296	0.234206	0.0751725	0.326837	0.154996	3.99928	0.370133	3.61e-09	6.44e-09	0.327845
IFI44L	ENSG00000137959	4.8692	0.613101	0.00106505	0.0512327	0.545764	7.00735	0.532383	4.41e-13	1.52e-12	0.438133
IFI44	ENSG00000137965	5.42261	0.532752	0.00153698	0.0512327	0.536119	5.74483	0.362823	2.32e-10	4.56e-10	0.356428
PNPT1	ENSG00000138035	3.58741	0.248226	0.0534035	0.296686	0.19171	5.02932	0.203245	5.73e-06	7.57e-06	0.202108
PARP9	ENSG00000138496	6.43561	0.15958	0.0413678	0.258549	0.214947	6.76145	0.341019	5.34e-16	2.81e-15	0.516371
HERC6	ENSG00000138642	2.79892	0.418536	0.0213708	0.164391	0.291853	5.7705	0.411578	7.02e-12	1.8e-11	0.406382
LPAR6	ENSG00000139679	5.09677	0.00922828	0.87282	0.940794	-0.0748286	4.44667	0.0962413	0.0140952	0.0158373	0.0526395
WARS1	ENSG00000140105	8.43068	-0.0422089	0.756385	0.931956	-0.0680159	6.65091	0.404643	1.53e-11	3.57e-11	0.402914
MVB12A	ENSG00000141971	4.00888	-0.0230911	0.716682	0.931956	-0.0644863	3.44652	0.216725	6.11e-08	9.85e-08	0.265492
IFITM3	ENSG00000142089	10.0503	0.158054	0.201668	0.491873	0.0569041	6.47306	0.518221	6.92e-15	3.14e-14	0.485987
TMEM140	ENSG00000146859	7.77142	-0.0316527	0.781944	0.931956	-0.0697845	4.37171	0.187212	0.000616764	0.000734243	0.113709
IFIT5	ENSG00000152778	3.53919	0.328967	0.0144001	0.13091	0.295615	5.03924	0.354702	3.96e-12	1.07e-11	0.419932
SLC25A28	ENSG00000155287	5.05974	-0.0944533	0.188526	0.474599	0.0457684	3.46319	0.330686	5.07e-14	1.81e-13	0.476559
MOV10	ENSG00000155363	6.16949	0.0348805	0.730383	0.931956	-0.0653566	5.79789	0.17434	2.94e-07	4.46e-07	0.241604
UBE2L6	ENSG00000156587	6.71988	0.0884758	0.504762	0.836755	-0.0380743	5.25601	0.452481	2.08e-17	2.6e-16	0.556639
MX1	ENSG00000157601	7.36015	0.345357	0.0281589	0.201135	0.278673	7.84309	0.378669	3.81e-14	1.41e-13	0.472923
ADAR	ENSG00000160710	7.22007	0.142855	0.0626558	0.298361	0.18904	8.3555	0.181213	2.54e-10	4.89e-10	0.35814
LY6E	ENSG00000160932	6.70705	0.334212	0.133492	0.443249	0.106886	7.00838	0.249244	7.5e-09	1.29e-08	0.300893
GBP2	ENSG00000162645	7.73942	-0.0350498	0.813091	0.940794	-0.0717713	4.97288	0.334473	1.93e-06	2.64e-06	0.226135
GBP4	ENSG00000162654	5.33685	-0.0082462	0.962391	0.991929	-0.0767235	5.86394	0.441797	4e-17	3.77e-16	0.544925
IL15	ENSG00000164136	2.68904	0.0275806	0.855082	0.940794	-0.0739668	2.98884	0.0391112	0.474709	0.494489	-0.0051718
IFI27	ENSG00000165949	6.75172	0.302095	0.18984	0.474599	0.0710095	7.40535	0.23761	0.000152833	0.000186382	0.143112
B2M	ENSG00000166710	13.5165	0.00442869	0.972091	0.991929	-0.0768108	10.9024	0.00693343	0.818466	0.826733	-0.0104057
BATF2	ENSG00000168062	3.51077	-0.0416829	0.864924	0.940794	-0.0743213	1.97661	0.5501	7.82e-12	1.91e-11	0.404041
IRF2	ENSG00000168310	7.04587	0.0359097	0.772852	0.931956	-0.0691639	5.77865	0.121653	8.88e-06	1.15e-05	0.188384
TAP1	ENSG00000168394	7.54605	0.0354233	0.782843	0.931956	-0.0700109	6.23378	0.247492	1.28e-06	1.8e-06	0.232673
CXCL10	ENSG00000169245	3.73158	0.0521089	0.859739	0.940794	-0.074119	1.49311	1.1195	6.03e-17	4.6e-16	0.540165
CXCL11	ENSG00000169248	-0.60281	0.238837	0.35827	0.669867	-0.00971789	-0.291276	1.24726	1.41e-17	2.34e-16	0.559381
STAT2	ENSG00000170581	7.0149	0.0557053	0.542228	0.861351	-0.0440394	6.88781	0.227865	9.15e-08	1.43e-07	0.275275
ISG20	ENSG00000172183	7.21372	-0.146017	0.178744	0.474599	0.0568403	4.30142	0.637854	6.13e-17	4.6e-16	0.551339
PARP14	ENSG00000173193	6.78259	0.192751	0.119346	0.442021	0.111522	8.24645	0.311353	1.09e-10	2.22e-10	0.376485
CNP	ENSG00000173786	4.79801	-0.111095	0.125902	0.443249	0.099885	5.4301	0.229437	5.68e-11	1.18e-10	0.38114
SAMD9L	ENSG00000177409	5.41925	0.221592	0.138747	0.443249	0.0997345	5.96337	0.519579	1.11e-16	7.42e-16	0.544625
UBA7	ENSG00000182179	4.60817	0.10368	0.508892	0.836755	-0.0383781	5.60845	0.135808	0.00014393	0.000177691	0.137091
C1S	ENSG00000182326	4.20575	-0.0125158	0.87615	0.940794	-0.0747818	2.67811	0.0672489	0.202892	0.213571	0.00603332
CSF1	ENSG00000184371	7.79157	-0.0760589	0.647561	0.899673	-0.0591468	2.20498	0.386933	7.88e-09	1.34e-08	0.298702
USP18	ENSG00000184979	1.75445	0.373238	0.0981794	0.377613	0.138281	3.83089	0.571634	5.36e-18	1.79e-16	0.565796
IFITM2	ENSG00000185201	10.7097	-0.0265206	0.797488	0.938221	-0.0719468	4.65756	0.409006	7.05e-05	8.93e-05	0.157082
IRF7	ENSG00000185507	6.69824	0.0288876	0.849801	0.940794	-0.073728	4.52638	0.474044	2.67e-12	7.62e-12	0.415038
IFIT1	ENSG00000185745	3.29931	0.556555	0.00400703	0.060794	0.413098	5.65566	0.726891	1.35e-17	2.34e-16	0.558757
IFITM1	ENSG00000185885	9.17289	0.0582628	0.768268	0.931956	-0.0702116	5.86065	0.501772	2.54e-11	5.53e-11	0.381849
ISG15	ENSG00000187608	6.61355	0.359151	0.150155	0.443249	0.100616	4.22874	0.973865	5.2e-19	2.6e-17	0.585814
PLSCR1	ENSG00000188313	9.03679	0.244762	0.0176097	0.146747	0.309788	6.12848	0.350415	2.53e-12	7.43e-12	0.423703
SELL	ENSG00000188404	7.61952	-0.0441636	0.682355	0.922102	-0.0644229	4.17424	0.304234	0.000680754	0.000791574	0.113709
TDRD7	ENSG00000196116	3.83355	0.299017	0.0141578	0.13091	0.323714	4.59482	0.28152	2.74e-14	1.1e-13	0.467511
CD47	ENSG00000196776	6.41668	0.0939855	0.335546	0.657932	0.00321689	6.92676	0.163111	0.00030117	0.000362856	0.12167
PSMB8	ENSG00000204264	6.20204	-0.0562414	0.564959	0.864301	-0.0466794	5.82992	0.176536	5.75e-07	8.46e-07	0.244858
HLA-C	ENSG00000204525	9.94558	0.138196	0.258717	0.558237	0.0145246	8.617	0.0748505	0.0635092	0.0697903	0.0284042
SAMD9	ENSG00000205413	4.57419	0.174806	0.252249	0.558237	0.0287111	6.25379	0.502702	3.05e-20	3.05e-18	0.618351
IRF9	ENSG00000213928	8.50849	0.0436684	0.584953	0.864301	-0.0487311	6.8863	0.132924	7.17e-08	1.14e-07	0.271058
IFI30	ENSG00000216490	11.6799	-0.260246	0.0529635	0.296686	0.197414	5.88035	0.275834	5.76e-06	7.57e-06	0.204959
TRIM26	ENSG00000234127	4.1582	-0.0146589	0.884347	0.940794	-0.0749464	5.69531	0.169652	1.59e-08	2.6e-08	0.29022
PSMB9	ENSG00000240065	6.28728	-0.0814801	0.491319	0.836755	-0.0340411	4.94041	0.297849	3.4e-10	6.42e-10	0.355261
TXNIP	ENSG00000265972	9.07457	0.07436	0.652389	0.899673	-0.0595114	9.10271	0.0469504	0.121085	0.131614	0.0164911

## Sheet: Fig. S7
Patient_ID	Sample Type	Alveolar Epithelial Type 1	Alveolar Epithelial Type 2	B cell	Basal	Basophil/ Mast	Ciliated	Club	Dendritic	Goblet	Ionocyte	Monocytes/ Macrophages	Neutrophil	T cell
225	TA	0	0	0	0	0	0.021	0.001	0	0.042	0	0.349	0.543	0.043
298	TA	0	0	0	0	0	0	0	0	0	0	0.333	0.604	0.062
297	TA	0	0	0	0	0	0	0	0	0	0	0.383	0.6	0.017
289	TA	0	0	0	0	0	0	0	0	0.001	0	0.367	0.607	0.025
288	TA	0.009	0	0.08	0.029	0	0	0.026	0.017	0	0	0.382	0.385	0.071
304	TA	0	0	0	0	0	0	0.003	0	0.008	0	0.445	0.477	0.067
268	TA	0.002	0	0.016	0.014	0	0	0.006	0	0.001	0	0.458	0.476	0.026
251	TA	0.004	0	0	0	0	0	0.026	0	0.003	0	0.385	0.489	0.094
232	TA	0.009	0	0.102	0.047	0.001	0	0.045	0	0	0.03	0.428	0.327	0.01
278	TA	0.001	0	0.062	0.056	0.002	0	0.06	0	0	0.02	0.455	0.303	0.041
298	mBAL	0	0	0.008	0.006	0	0.03	0.006	0	0.02	0	0.27	0.52	0.139
225	mBAL	0	0	0	0.002	0	0	0.001	0.006	0.007	0	0.485	0.441	0.058
232	mBAL	0	0	0	0	0	0	0.001	0	0.004	0	0.331	0.596	0.068
251	mBAL	0	0	0.054	0.043	0	0.011	0.089	0.023	0.004	0.048	0.284	0.333	0.11
268	mBAL	0.011	0	0.051	0.2	0.003	0	0.105	0	0	0.022	0.442	0.166	0
278	mBAL	0.066	0	0.298	0	0.001	0	0.18	0	0	0.226	0.229	0	0
288	mBAL	0.014	0	0.162	0.033	0.004	0	0.138	0	0	0.127	0.241	0.269	0.011
289	mBAL	0.005	0	0.04	0.07	0.001	0	0.055	0	0.003	0.063	0.345	0.382	0.036
297	mBAL	0.001	0	0.027	0.026	0	0	0.027	0	0	0	0.46	0.439	0.019
304	mBAL	0.02	0	0.291	0.062	0	0	0.098	0	0	0.233	0.197	0.099	0
